# Supplementary material for: Loss of FIC-1-mediated AMPylation activates the UPRER and upregulates cytosolic HSP70 chaperones to suppress polyglutamine toxicity
Source: PLoS Genet. 2025 Jun 13;21(6):e1011723. doi: 10.1371/journal.pgen.1011723 (PMC12193957; doi:10.1371/journal.pgen.1011723)
Supplement: S1 Data — (XLSX) [file pgen.1011723.s015.xlsx]

## Sheet: Figure 1A
Figure 1A
		Raw data with all technical replica (3 plates / biological replicate)											Avg of each biological replicate (used for statistical tests)
		Values are % survival: (# L4s @ 72hrs / # embryos) * 100
		Wild-type (N2)											Wild-type (N2)
	RNAi	Replicate #1			Replicate #2			Replicate #3				RNAi	Rep. #1	Rep. #2	Rep. #3
	pos-1	75	77.7778	89.6552	94.2857	83.871	94.1176	99.2032	94.5946	87.5676		pos-1	80.811	90.7581	93.7884
	hsp-1	3.50877	7.40741	3.92157	0	1.92308	0	0.540541	0	0		hsp-1	4.94592	0.641026	0.18018
	hsp-3	75	77.3585	70.1493	86.0465	89.4737	76.9231	91.9355	87.8049	82.0144		hsp-3	74.1692	84.1478	87.2516
	hsp-4	89.0909	89.0909	69.8113	77.7778	64	95.4545	98.0392	89.7436	95.2381		hsp-4	82.6644	79.0774	94.3403
		fic-1 KO (n5823)											fic-1 KO (n5823)
	RNAi	Replicate #1			Replicate #2			Replicate #3				RNAi	Rep. #1	Rep. #2	Rep. #3
	pos-1	92.0635	74.4186	83.9286	92.1569	98.0769	83.9286	91.7241	90.7895	100		pos-1	83.4702	91.3875	94.1712
	hsp-1	5.76923	2.20588	3.65854	0	0	0	0	0	0		hsp-1	3.87788	0	0
	hsp-3	94.4444	77.6316	92	95.6522	78.5714	80.7692	89.3939	88.3333	99.0099		hsp-3	88.0253	84.9976	92.2457
	hsp-4	92.4528	92.4051	77.0115	90.5405	91.0448	91.3793	86.6667	88.6598	90.3704		hsp-4	87.2898	90.9882	88.5656
		Q40::YFP											Q40::YFP
	RNAi	Replicate #1			Replicate #2			Replicate #3				RNAi	Rep. #1	Rep. #2	Rep. #3
	pos-1	56.7568	66.6667	68.4211	74.4186	80.4348	61.3636	70.7071	77.7778	80.9524		pos-1	63.9482	72.0723	76.4791
	hsp-1	0	0	0	0	0	0	0	0	0		hsp-1	0	0	0
	hsp-3	0	0	0	0	0	0	0	0	0		hsp-3	0	0	0
	hsp-4	0	4.34783	5.88235	1.69492	0	1.69492	2.77778	0	1.19048		hsp-4	3.41006	1.12994	1.32275
		Q40::YFP + fic-1 KO											Q40::YFP + fic-1 KO
	RNAi	Replicate #1			Replicate #2			Replicate #3				RNAi	Rep. #1	Rep. #2	Rep. #3
	pos-1	63.6364	100	70.5882	86.2069	82.7586	78.7234	67.1053	66.6667	61.9835		pos-1	78.0749	82.563	65.2518
	hsp-1	0	0	0	0	0	0	0	0	0		hsp-1	0	0	0
	hsp-3	38.4615	46.1538	64.7059	92.5926	71.4286	70	54.4444	58.8235	57.2917		hsp-3	49.7738	78.0071	56.8532
	hsp-4	45.4545	50	66.6667	54	56.5217	63.8889	34.9206	55.7895	57.7982		hsp-4	54.0404	58.1369	49.5028

## Sheet: Figures 1B-C
Figures 1B-C
		Values are Thr-AMP signal normalized to levels of α-tubulin
		RNAi: pos-1			RNAi: hsp-3			RNAi: hsp-4
	Strain	Rep. #1	Rep. #2	Rep. #3	Rep. #1	Rep. #2	Rep. #3	Rep. #1	Rep. #2	Rep. #3
	Wild-type (N2)	0.529912	0.409154	0.794758	0.0810647	0.118365	0.0322524	0.245195	0.321016	0.277717
	fic-1 KO (n5823)	0.00220054	0.00120807	8.86711e-05	0.00240535	0.000469191	0.000203778	0.00470264	0.00219357	0.000236626
	Q40::YFP	0.437385	0.544864	0.435186	0.123015	0.372922	0.0739203	0.269124	0.160238	0.164229
	Q40::YFP + fic-1 KO	0.0123829	0.00234863	0.000135135	0.0126307	0.000476974	0.000341141	0.00848553	0.00118979	0.000228714

## Sheet: Figure 1D
Figure 1D
		Raw data with all technical replica (3 plates / biological replicate)											Avg of each biological replicate (used for statistical tests)
		Values are % survival: (# L4s @ 72hrs / # embryos) * 100
		Wild-type (N2)											Wild-type (N2)
	RNAi	Replicate #1			Replicate #2			Replicate #3				RNAi	Rep. #1	Rep. #2	Rep. #3
	pos-1	82.1429	64.7059	56.0976	78.3019	79.8246	75.5556	93.4426	100	89.8305		pos-1	67.6488	77.894	94.4244
	hsp-1	7.5	6.06061	12.1951	0	0	0.877193	0	0	1.1236		hsp-1	8.58524	0.292398	0.374532
	hsp-3	52.7778	51.2821	57.7778	93.5065	80.2817	85.7143	98.2759	98.3871	90.7216		hsp-3	53.9459	86.5008	95.7949
	hsp-4	33.3333	35.2941	42	90.0901	71.9101	87.1795	92.7083	89.8551	86.1111		hsp-4	36.8758	83.0599	89.5582
		fic-1 KO (n5823)											fic-1 KO (n5823)
	RNAi	Replicate #1			Replicate #2			Replicate #3				RNAi	Rep. #1	Rep. #2	Rep. #3
	pos-1	88.3871	87.395	73.3813	87.218	85.7143	81.6456	96.1538	90.3846	96.1538		pos-1	83.0544	84.8593	94.2308
	hsp-1	5	2.5974	4.375	0.819672	0.625	0	0	0	0		hsp-1	3.9908	0.481557	0
	hsp-3	76.4368	87.5648	74.7967	92.2414	89.418	96.8421	92.5926	92.9825	97.561		hsp-3	79.5994	92.8338	94.3787
	hsp-4	70.0599	80.3279	75.3425	83.2061	88.3721	90.7801	94.4444	87.156	92.8571		hsp-4	75.2434	87.4528	91.4859
		Q24::YFP											Q24::YFP
	RNAi	Replicate #1			Replicate #2			Replicate #3				RNAi	Rep. #1	Rep. #2	Rep. #3
	pos-1	80.1653	95.7746	80.7407	73.8095	78.0822	67.1875	98.5915	95.8333	96.7742		pos-1	85.5602	73.0264	97.0664
	hsp-1	0.636943	0.746269	0.719424	0	0	0	0	0	0		hsp-1	0.700879	0	0
	hsp-3	64.3939	74.1667	72	97.9167	64.8649	65.2174	100	88.6792	100		hsp-3	70.1869	75.9996	96.2264
	hsp-4	65.3543	54.6392	55.6391	73.6842	58.9744	65.9091	86.5672	92.3077	100		hsp-4	58.5442	66.1892	92.9583
		Q24::YFP + fic-1 KO											Q24::YFP + fic-1 KO
	RNAi	Replicate #1			Replicate #2			Replicate #3				RNAi	Rep. #1	Rep. #2	Rep. #3
	pos-1	60.3175	77.7778	73.0159	88.2353	71.7391	68.8889	90.9091	100	100		pos-1	70.3704	76.2878	96.9697
	hsp-1	3.57143	5.66038	3.77358	0	0	0	0	0	0		hsp-1	4.33513	0	0
	hsp-3	66.6667	61.039	77.2727	83.9286	92.1569	89.6552	83.7838	104.651	92.8571		hsp-3	68.3261	88.5802	93.764
	hsp-4	80.5556	74.6269	74.3902	79.0698	47.2222	80.9524	77.9661	82.9268	91.1765		hsp-4	76.5242	69.0815	84.0231
		Q35::YFP											Q35::YFP
	RNAi	Replicate #1			Replicate #2			Replicate #3				RNAi	Rep. #1	Rep. #2	Rep. #3
	pos-1	48	52.381	64.2857	47.2222	53.8462	60	100	86.2745	88.6364		pos-1	54.8889	53.6895	91.637
	hsp-1	0	0	0	0	0	0	0	0	0		hsp-1	0	0	0
	hsp-3	42.8571	25	54.5455	75	37.1429	54.0541	78.3333	74.0741	75		hsp-3	40.8009	55.399	75.8025
	hsp-4	38.4615	25	38.8889	52.1739	35.7143	50	87.037	80	66.6667		hsp-4	34.1168	45.9627	77.9012
		Q35::YFP + fic-1 KO											Q35::YFP + fic-1 KO
	RNAi	Replicate #1			Replicate #2			Replicate #3				RNAi	Rep. #1	Rep. #2	Rep. #3
	pos-1	33.3333	60	68.5714	70.5357	67.8571	68.6567	87.6712	83.0189	87.3016		pos-1	53.9683	69.0165	85.9972
	hsp-1	0	3.125	7.69231	0	0	0	0	0	0		hsp-1	3.60577	0	0
	hsp-3	44.4444	41.8605	30	80.8989	91.1765	78.6667	66.1765	82.716	78.6885		hsp-3	38.7683	83.5807	75.8603
	hsp-4	59.4595	59.2593	33.3333	72.3077	74.3902	76.6234	77.907	91.1765	81.3953		hsp-4	50.684	74.4404	83.4929
		Q40::YFP											Q40::YFP
	RNAi	Replicate #1			Replicate #2			Replicate #3				RNAi	Rep. #1	Rep. #2	Rep. #3
	pos-1	40.9836	56.8182	44.0476	73.1343	65.625	56.6038	98	92	80		pos-1	47.2831	65.121	90
	hsp-1	0	0	0	0	0	0	0	0	0		hsp-1	0	0	0
	hsp-3	1.51515	0	0	0	0	0	0	0	0		hsp-3	0.505051	0	0
	hsp-4	26.1905	11.3636	13.7931	3.84615	3.125	3.22581	0	0	3.38983		hsp-4	17.1157	3.39899	1.12994
		Q40::YFP + fic-1 KO											Q40::YFP + fic-1 KO
	RNAi	Replicate #1			Replicate #2			Replicate #3				RNAi	Rep. #1	Rep. #2	Rep. #3
	pos-1	65.5172	71.1538	58.6957	80.597	89.4737	93.4426	87.8788	81.9672	90.566		pos-1	65.1222	87.8378	86.804
	hsp-1	2.77778	4.08163	1.81818	0	0	0	0	0	0		hsp-1	2.89253	0	0
	hsp-3	39.3443	47.8261	42.5	60.7843	52.7778	64.1026	64.1509	54.7619	52.381		hsp-3	43.2234	59.2216	57.0979
	hsp-4	13.3333	22.4138	15.625	62	57.1429	52.0833	31.6327	38.9831	62.7907		hsp-4	17.124	57.0754	44.4688

## Sheet: Figure 1F
Figure 1F
		Raw data for Q40::YFP puncta counts (each entry = 1 worm)								Average # of puncta for each biological replicate
		RNAi: control (pos-1)		RNAi: hsp-3		RNAi: hsp-4				RNAi: control (pos-1)		RNAi: hsp-3		RNAi: hsp-4
	Worm #	Q40::YFP	Q40 + fic-1 KO	Q40::YFP	Q40 + fic-1 KO	Q40::YFP	Q40 + fic-1 KO		Replicate #	Q40::YFP	Q40 + fic-1 KO	Q40::YFP	Q40 + fic-1 KO	Q40::YFP	Q40 + fic-1 KO
	1	3	26	12	26	8	16		Rep. #1	9.125	20.5714	8.11111	17.2143	8.75	17.7143
	2	7	20	14	13	7	9		Rep. #2	7.27273	15.8235	7.6	19.2857	8.25	16.3182
	3	6	8	9	6	5	18		Rep. #3	6.875	18.2105	7.11765	16.5	8.93333	16.1111
	4	11	27	12	25	12	19
	5	16	24	8	25	6	20
	6	4	17	8	10	6	18
	7	13	26	5	24	11	21
	8	11	17	9	18	11	17
	9	7	23	4	19	11	10
	10	6	10	7	13	5	18
	11	14	30	5	16	6	28
	12	14	23	10	13	5	20
	13	8	24	8	7	11	11
	14	10	13	4	26	10	23
	15	4	22	9	17	11	19
	16	12	16	5	19	15	19
	17	8	15	7	22	11	34
	18	12	12	10	24	8	23
	19	9	18	2	14	10	12
	20	6	6	15	21	6	35
	21	7	14	10	13	13	10
	22	6	20	11	25	9	15
	23	20	9	8	13	7	14
	24	11	17	7	21	13	14
	25	4	17	7	15	6	14
	26	1	23	5	16	5	19
	27	8	17	12	28	3	14
	28	3	24	8	22	8	14
	29	9	13	8	9	9	17
	30	5	12	3	20	8	10
	31	6	14	8	9	3	11
	32	5	18	10	8	14	12
	33	7	25	0	10	4	10
	34	3	27	6	20	9	16
	35	6	11	4	21	8	8
	36	7	20	13	21	13	19
	37	9	22	4	9	15	13
	38	8	20	6	28	9	9
	39	6	13	4	13	8	24
	40	8	6	13	14	11	15
	41	9	26	4	21	6	12
	42	2	33	3	32	6	22
	43	12	23	5	14	7	18
	44	9	13	3	15	10	7
	45	10	17	13		12	17
	46	7	7	7		10	17
	47	8	19	15		8	17
	48	7	14	4		4	19
	49	4	12	6		7	21
	50	10	20	11		10	15
	51	4
	52	2
	53	8
	54	4

## Sheet: Figure 1G
Figure 1G
		Raw data for L2 larval body size measurements (each entry = 1 worm)								Average body size for each biological replicate
		RNAi: control (pos-1)		RNAi: hsp-3		RNAi: hsp-4				RNAi: control (pos-1)		RNAi: hsp-3		RNAi: hsp-4
	Worm #	Q40::YFP	Q40 + fic-1 KO	Q40::YFP	Q40 + fic-1 KO	Q40::YFP	Q40 + fic-1 KO		Replicate #	Q40::YFP	Q40 + fic-1 KO	Q40::YFP	Q40 + fic-1 KO	Q40::YFP	Q40 + fic-1 KO
	1	10368	8284	5691	9224	8250	8153		Rep. #1	8711.31	8749.79	6169.89	9007.07	7978.6	7813.21
	2	10311	9561	6667	6092	8210	7214		Rep. #2	6591.91	8581	6852.93	9584.5	7118.31	7712.73
	3	10392	8030	6448	6644	5899	8269		Rep. #3	8066.88	8440.21	6704	9107.62	7301.4	8814.67
	4	11509	11928	5732	11133	10092	6559
	5	9654	10562	7755	10783	6953	8194
	6	6138	8928	6242	8455	6803	7474
	7	10316	8023	5758	10406	9151	7441
	8	6373	7527	6156	9655	9963	5691
	9	6658	9358	5033	8301	8063	6880
	10	6983	8016	5056	8295	5617	8647
	11	10378	9247	5626	11580	8985	9258
	12	10258	7462	5041	6764	5367	8385
	13	8755	8321	11702	8321	5106	8792
	14	7000	7250	6063	10446	9171	8428
	15	6551	8055	5696	8011	7781	7266
	16	7737	8864	5156	8626	8428	8517
	17	6931	8519	5533	8536	7993	6535
	18	6431	8299	5703	8624	9030	7919
	19	6439	8043	7075	8661	9552	8256
	20	6650	7825	9589	9812	9158	7644
	21	7010	8758	7137	6290	6835	7018
	22	5447	8832	8440	12617	4770	4966
	23	5327	7977	8037	7979	7688	8405
	24	8640	7947	6077	14304	7875	7915
	25	4909	8565	6685	11066	7383	8273
	26	9294	7875	6528	7801	7494	7660
	27	5124	9382	4660	10902	6359	6682
	28	5636	9102	6217	10954	6463	8557
	29	7010	9360	6250	8096	7501	7874
	30	6499	10804	6205	9070	7680	7303
	31	6914	7670	6618	7200	7334	4811
	32	7087	8002	6423	6758	7139	8448
	33	7173	11329	6997	10315	7264	8655
	34	6113	10250	5586	8869	7576	9800
	35	6748	8412	7594	7693	7624	8328
	36	7427	9576	6190	13018	6908	8848
	37	7532	8376	5822	7685	8859	8348
	38	4681	7141	6536	13004	4728	8263
	39	9149	8635	7329	8001	9683	10129
	40	8834	6927	6489	7788	6565	8797
	41	8810	8186	5758	6990	7671	8568
	42	9012	8089	6619	10757	7552	9369
	43	11337	9146	4747	10603	6838	10636
	44	7169	8259	8708	9875	7773	9321
	45	8628	9187	6647		8196	9566
	46	9900	6426	7837		6864	9659
	47	6993	8324	7485		9315	7327
	48	7755	7739	6544		5878	6835
	49	5046	7746	7080		6419	10373
	50	8321	8614			6169	8032
	51	7585				7011	9710
	52	7651					8286
	53	7725					6091
	54	5155					9354

## Sheet: Figures 1H-J
Figures 1H-J
		Frequency distribution of Q40::YFP puncta sizes								Descriptive statistics for Q40::YFP puncta histogram
		RNAi: control (pos-1)		RNAi: hsp-3		RNAi: hsp-4				RNAi: control (pos-1)		RNAi: hsp-3		RNAi: hsp-4
	Bin center	Q40::YFP	Q40 + fic-1 KO	Q40::YFP	Q40 + fic-1 KO	Q40::YFP	Q40 + fic-1 KO			Q40::YFP	Q40 + fic-1 KO	Q40::YFP	Q40 + fic-1 KO	Q40::YFP	Q40 + fic-1 KO
	5	0.119741	0.108891	0.119454	0.260571	0.125214	0.132026		# Binned values	309	2002	586	875	583	765
	10	0.200647	0.177822	0.223549	0.190857	0.222985	0.214379		Minimum	4	4	4	4	4	4
	15	0.271845	0.241259	0.284983	0.162286	0.229846	0.270588		25th %tile	11	12	10	7	10	10
	20	0.15534	0.243257	0.194539	0.155429	0.209262	0.20915		Median	16	17	15	14	16	15
	25	0.113269	0.139361	0.107509	0.138286	0.13036	0.104575		75th %tile	23	22	20	22	22	21
	30	0.0809061	0.0524476	0.0460751	0.0605714	0.0480274	0.0457516		Maximum	52	63	51	45	42	41
	35	0.0355987	0.0164835	0.0119454	0.0148571	0.025729	0.0196078		Mean	17.2816	17.3646	15.9454	15.2331	16.4751	15.8588
	40	0.0194175	0.0114885	0.00511945	0.0125714	0.00857633	0.00392157		Std. Dev.	8.79575	8.09248	7.57574	8.88578	7.76672	7.29275
	45	0	0.0034965	0.00341297	0.00457143	0	0		SEM	0.500373	0.180863	0.312951	0.300394	0.321665	0.26367
	50	0.00323625	0.0034965	0.00341297	0	0	0		Lower 95% CI	16.297	17.0099	15.3307	14.6436	15.8434	15.3412
	55	0	0	0	0	0	0		Upper 95% CI	18.2661	17.7193	16.56	15.8227	17.1069	16.3764
	60	0	0.000999001	0	0	0	0
	65	0	0.000999001	0	0	0	0

## Sheet: Figures 2B-C
Figure 2B
		Raw data for Figure 2B: Thrashing rates in day 3 adults (each entry = 1 worm)														Figure 2B: Average for each biological replicate (used for statistical testing)
		Wild-type (N2)			fic-1 KO (n5823)			Q40::YFP			Q40::YFP + fic-1 KO					Wild-type (N2)			fic-1 KO (n5823)			Q40::YFP			Q40::YFP + fic-1 KO
		RNAi: control (pos-1)			RNAi: control (pos-1)			RNAi: control (pos-1)			RNAi: control (pos-1)				RNAi	Rep. #1	Rep. #2	Rep. #3	Rep. #1	Rep. #2	Rep. #3	Rep. #1	Rep. #2	Rep. #3	Rep. #1	Rep. #2	Rep. #3
		Rep. #1	Rep. #2	Rep. #3	Rep. #1	Rep. #2	Rep. #3	Rep. #1	Rep. #2	Rep. #3	Rep. #1	Rep. #2	Rep. #3		pos-1	64.4	58.9	59.4	65.3	60.7	61.5	51.1	53.3	51.6	52.8	54.9	54.4
		75	77	70	63	65	60	55	52	52	59	51	48		hsp-3	51.3	50.7	55	54.5	53.3	51.3	43.4	45.2	47.4	53.4	52	55.6
		77	64	63	68	79	55	60	49	65	46	53	61		hsp-4	45.5	49.3	48.3	47.8	51	50.2	42.6	45.9	44.6	49.4	52.6	51.9
		73	60	58	78	66	70	43	49	50	64	59	57
		58	48	56	63	55	52	60	56	46	56	56	62
		68	56	61	47	48	70	41	50	54	50	55	57
		60	52	52	73	60	66	42	51	52	47	63	42
		54	56	53	58	50	67	57	58	51	63	51	52
		68	58	62	64	58	59	56	55	55	50	58	48
		50	58	61	62	55	61	50	54	49	50	46	61
		61	60	58	77	71	55	47	59	42	43	57	56
		Wild-type (N2)			fic-1 KO (n5823)			Q40::YFP			Q40::YFP + fic-1 KO
		RNAi: hsp-3			RNAi: hsp-3			RNAi: hsp-3			RNAi: hsp-3
		Rep. #1	Rep. #2	Rep. #3	Rep. #1	Rep. #2	Rep. #3	Rep. #1	Rep. #2	Rep. #3	Rep. #1	Rep. #2	Rep. #3
		55	48	55	53	53	56	38	41	43	54	57	50
		49	53	62	64	47	47	45	44	51	54	54	63
		57	59	52	40	58	56	54	39	48	57	47	58
		56	51	57	52	58	50	33	49	52	46	47	61
		43	53	46	53	45	48	52	49	50	53	56	55
		50	50	53	63	56	58	40	48	45	52	49	47
		48	44	49	54	51	52	49	47	43	55	63	65
		54	45	52	58	57	44	39	43	52	54	50	53
		52	51	67	49	52	49	46	44	46	52	49	53
		49	53	57	59	56	53	38	48	44	57	48	51
		Wild-type (N2)			fic-1 KO (n5823)			Q40::YFP			Q40::YFP + fic-1 KO
		RNAi: hsp-4			RNAi: hsp-4			RNAi: hsp-4			RNAi: hsp-4
		Rep. #1	Rep. #2	Rep. #3	Rep. #1	Rep. #2	Rep. #3	Rep. #1	Rep. #2	Rep. #3	Rep. #1	Rep. #2	Rep. #3
		50	49	51	53	47	47	43	44	46	56	51	46
		51	54	59	50	57	47	40	43	43	51	55	65
		39	41	48	46	55	46	37	40	47	41	57	49
		47	50	39	47	51	44	51	44	35	50	51	43
		47	39	53	42	45	59	46	48	46	49	58	54
		48	51	44	56	49	48	42	46	51	53	54	52
		43	52	47	57	48	50	44	55	39	46	50	52
		49	53	47	38	55	57	41	51	43	43	50	52
		42	50	44	40	58	52	44	48	41	54	52	50
		39	54	51	49	45	52	38	40	55	51	48	56
Figure 2C
		Raw data for Figure 2C: Thrashing rates in day 5 adults (each entry = 1 worm)														Figure 2C: Average for each biological replicate (used for statistical testing)
		Wild-type (N2)			fic-1 KO (n5823)			Q40::YFP			Q40::YFP + fic-1 KO					Wild-type (N2)			fic-1 KO (n5823)			Q40::YFP			Q40::YFP + fic-1 KO
		RNAi: control (pos-1)			RNAi: control (pos-1)			RNAi: control (pos-1)			RNAi: control (pos-1)				RNAi	Rep. #1	Rep. #2	Rep. #3	Rep. #1	Rep. #2	Rep. #3	Rep. #1	Rep. #2	Rep. #3	Rep. #1	Rep. #2	Rep. #3
		Rep. #1	Rep. #2	Rep. #3	Rep. #1	Rep. #2	Rep. #3	Rep. #1	Rep. #2	Rep. #3	Rep. #1	Rep. #2	Rep. #3		pos-1	54.3	58.6	58.6	51.3	61.7	58.2	42.6	41.6	45.3	45.2	43.3	50.1
		57	71	63	54	42	62	42	50	44	41	48	48		hsp-3	44.2	43.3	45.5	46.9	43.3	44.6	30.4	33.9	37	44.8	43.7	48.3
		40	47	69	49	63	71	51	47	44	48	52	53		hsp-4	38.6	39.6	40.7	45	43.5	41.3	34.3	35.8	30.2	44.1	43.4	44.1
		42	56	66	45	57	50	37	31	43	56	45	59
		55	48	49	42	78	43	37	52	50	43	52	46
		56	63	64	59	63	70	40	23	53	37	41	41
		49	42	47	67	55	62	45	47	37	47	47	40
		65	64	55	50	60	54	29	40	60	40	33	59
		70	58	54	52	73	49	43	47	45	44	39	46
		49	68	58	45	60	64	52	34	40	52	39	50
		60	69	61	50	66	57	50	45	37	44	37	59
		Wild-type (N2)			fic-1 KO (n5823)			Q40::YFP			Q40::YFP + fic-1 KO
		RNAi: hsp-3			RNAi: hsp-3			RNAi: hsp-3			RNAi: hsp-3
		Rep. #1	Rep. #2	Rep. #3	Rep. #1	Rep. #2	Rep. #3	Rep. #1	Rep. #2	Rep. #3	Rep. #1	Rep. #2	Rep. #3
		41	42	54	51	44	50	40	34	33	39	45	49
		36	43	46	48	50	57	26	42	40	48	43	65
		39	56	53	49	41	45	32	29	51	48	51	45
		43	51	41	39	47	45	32	38	33	52	42	43
		45	40	54	33	33	39	45	31	37	40	43	47
		53	44	37	45	45	32	15	18	28	46	42	43
		53	40	35	49	46	44	33	40	42	38	51	46
		48	35	37	48	30	53	11	41	35	49	37	54
		31	32	55	58	41	44	40	33	41	44	39	47
		53	50	43	49	56	37	30	33	30	44	44	44
		Wild-type (N2)			fic-1 KO (n5823)			Q40::YFP			Q40::YFP + fic-1 KO
		RNAi: hsp-4			RNAi: hsp-4			RNAi: hsp-4			RNAi: hsp-4
		Rep. #1	Rep. #2	Rep. #3	Rep. #1	Rep. #2	Rep. #3	Rep. #1	Rep. #2	Rep. #3	Rep. #1	Rep. #2	Rep. #3
		34	33	36	46	44	47	28	41	39	48	38	38
		35	47	33	45	29	43	28	34	38	45	57	49
		42	31	43	46	55	37	44	40	21	53	49	52
		40	45	39	44	49	38	43	43	35	45	38	37
		45	42	42	44	50	42	30	29	34	33	48	49
		28	36	50	33	36	38	38	33	30	46	47	45
		43	44	30	50	34	48	38	23	28	46	44	42
		42	40	48	51	41	45	26	34	20	51	35	41
		42	39	44	49	45	41	37	42	33	32	43	43
		35	39	42	42	52	34	31	39	24	42	35	45

## Sheet: Figures 2D-F
Figure 2D
		Lifespan: # at risk						Lifespan: Data summary
		RNAi condition: pos-1						RNAi condition: pos-1
	Days	Wild-type (N2)	fic-1 KO (n5823)	Q40::YFP	Q40::YFP + fic-1 KO			Wild-type (N2)	fic-1 KO (n5823)	Q40::YFP	Q40::YFP + fic-1 KO
	0	99	106	130	93		# Rows	1232	1232	1232	1232
	10	99	106	130	93		# Blank rows	1133	1126	1102	1139
	12	95	103	124	92		# Deaths	99	106	130	93
	14	87	95	114	85		Median survival	24	24	20	20
	17	80	90	103	74
	18	80	74	78	57
	20	70	72	70	51
	22	63	63	44	36
	24	51	57	16	16
	25	45	51	8	8
	27	37	40	6	6
	28	24	26	1	1
	30	14	18	0	0
	32	7	10	0	0
	33	3	10	0	0
	35	2	5	0	0
	37	2	5	0	0
	39	1	2	0	0
Figure 2E
		Lifespan: # at risk						Lifespan: Data summary
		RNAi condition: hsp-3						RNAi condition: hsp-3
	Days	Wild-type (N2)	fic-1 KO (n5823)	Q40::YFP	Q40::YFP + fic-1 KO			Wild-type (N2)	fic-1 KO (n5823)	Q40::YFP	Q40::YFP + fic-1 KO
	0	102	83	107	139		# Rows	1232	1232	1232	1232
	10	102	83	107	139		# Blank rows	1130	1149	1125	1093
	12	101	80	101	139		# Deaths	102	83	107	139
	14	98	78	98	135		Median survival	22	22	20	22
	17	94	70	89	129
	18	84	57	71	111
	20	79	54	61	100
	22	62	46	41	83
	24	44	38	21	53
	25	38	33	14	43
	27	29	27	3	25
	28	18	16	1	8
	30	16	13	0	3
	32	12	6	0	3
	33	7	3	0	1
	35	5	2	0	0
	37	1	1	0	0
Figure 2F
		Lifespan: # at risk						Lifespan: Data summary
		RNAi condition: hsp-4						RNAi condition: hsp-4
	Days	Wild-type (N2)	fic-1 KO (n5823)	Q40::YFP	Q40::YFP + fic-1 KO			Wild-type (N2)	fic-1 KO (n5823)	Q40::YFP	Q40::YFP + fic-1 KO
	0	64	89	116	104		# Rows	1232	1232	1232	1232
	6	64	89	116	104		# Blank rows	1168	1143	1116	1128
	10	64	89	115	104		# Deaths	64	89	116	104
	12	59	83	108	98		Median survival	17	17	17	17
	14	47	73	92	89
	17	35	55	62	66
	18	23	28	17	36
	20	13	13	7	17
	22	0	0	0	1

## Sheet: Figure 2H
Figure 2H
		Raw data for day 3 Q40::YFP puncta counts (each entry = 1 worm)								Average # of puncta for each biological replicate (day 3)
		RNAi: control (pos-1)		RNAi: hsp-3		RNAi: hsp-4				RNAi: control (pos-1)		RNAi: hsp-3		RNAi: hsp-4
	Worm #	Q40::YFP	Q40 + fic-1 KO	Q40::YFP	Q40 + fic-1 KO	Q40::YFP	Q40 + fic-1 KO		Replicate #	Q40::YFP	Q40 + fic-1 KO	Q40::YFP	Q40 + fic-1 KO	Q40::YFP	Q40 + fic-1 KO
	1	32	92	47	95	36	111		Rep. #1	47.5455	98.4615	48.5	96.2353	46.0714	105.636
	2	40	90	55	99	47	107		Rep. #2	49.5	108.615	52.5294	102.333	56.4545	106.286
	3	49	108	59	83	59	109		Rep. #3	52.4706	102.278	51.1	105.118	50.0667	101.316
	4	54	106	54	100	59	101
	5	62	105	41	100	40	120
	6	44	104	49	102	42	102
	7	48	101	43	93	46	104
	8	43	107	40	85	47	107
	9	31	104	44	87	43	102
	10	41	99	50	98	45	97
	11	58	88	53	96	47	102
	12	39	87	43	97	56	104
	13	50	89	50	105	34	110
	14	65	96	44	99	44	94
	15	46	95	49	96	34	110
	16	56	108	53	98	48	117
	17	50	108	45	103	43	114
	18	38	112	54	111	61	105
	19	62	106	40	99	62	116
	20	48	112	55	91	67	94
	21	45	110	75	98	58	94
	22	45	104	49	93	45	92
	23	55	106	55	100	64	133
	24	46	115	56	108	60	98
	25	53	125	54	109	79	107
	26	43	115	49	101	60	91
	27	50	117	58	103	44	104
	28	40	92	46	112	60	102
	29	62	101	57	103	76	100
	30	37	90	59	112	41	94
	31	58	102	48	108	54	113
	32	51	110	63	120	53	114
	33	55	96	20	102	41	97
	34	55	90	58	127	47	106
	35	70	99	51	110	26	91
	36	56	108	22	88	53	108
	37	38	111	35	76	50	97
	38	49	104	62	103	51	100
	39	63	98	67	104	51	120
	40	34	108	54	100	44	108
	41	52	95	29	101		105
	42	57	93	62	99		99
	43	56	107	47	106		80
	44	47	120	47	103		96
	45	52		58	111
	46	56		70	117
	47	46		62
	48	53		62
	49	53		51
	50			50
	51			35
	52			62
	53			52
	54			49
	55			46

## Sheet: Figure 2J
Figure 2J
		Raw data for day 5 Q40::YFP puncta counts (each entry = 1 worm)								Average # of puncta for each biological replicate (day 5)
		RNAi: control (pos-1)		RNAi: hsp-3		RNAi: hsp-4				RNAi: control (pos-1)		RNAi: hsp-3		RNAi: hsp-4
	Worm #	Q40::YFP	Q40 + fic-1 KO	Q40::YFP	Q40 + fic-1 KO	Q40::YFP	Q40 + fic-1 KO		Replicate #	Q40::YFP	Q40 + fic-1 KO	Q40::YFP	Q40 + fic-1 KO	Q40::YFP	Q40 + fic-1 KO
	1	54	114	61	130	69	107		Rep. #1	62.1667	112.222	67.7143	115.267	63	116.923
	2	59	114	75	123	78	112		Rep. #2	57.3571	116.833	63	106.133	66.7143	119.882
	3	69	95	51	105	54	120		Rep. #3	61.5	110.3	61.6667	113.55	70.0556	127.188
	4	69	118	72	103	59	116
	5	65	112	71	117	62	122
	6	51	109	82	107	57	113
	7	39	108	64	108	57	131
	8	80	122	83	108	58	115
	9	55	132	47	127	57	113
	10	67	116	78	112	72	115
	11	50	148	63	113	58	112
	12	46	117	70	127	70	118
	13	70	113	69	115	58	126
	14	80	71	62	120	73	130
	15	76	99	44	114	63	118
	16	62	102	70	110	69	122
	17	61	110	64	130	64	134
	18	66	120	95	107	78	139
	19	64	103	51	98	43	135
	20	53	118	53	96	57	108
	21	47	115	49	96	58	106
	22	76	131	60	95	72	117
	23	34	80	59	107	62	113
	24	66	128	80	96	71	117
	25	52	106	63	105	68	119
	26	56	94	68	111	74	118
	27	52	126	54	124	55	110
	28	61	132	61	93	80	126
	29	60	122	69	109	70	123
	30	80	113	68	115	67	103
	31	66	123	63	94	78	111
	32	36	136	74	99	75	136
	33	59	114	66	95	53	131
	34	63	129	49	120	69	117
	35	78	111	56	119	75	143
	36	37	122	71	106	90	106
	37	68	120	59	126	82	126
	38	44	111	66	109	66	115
	39	76	132	57	104	54	158
	40	47	117	50	112	44	147
	41	45	93	69	108	70	114
	42	67	88	46	121	77	117
	43	61	106	69	116	88	157
	44	27	110	40	143	66	129
	45	75	101	68	118	58	119
	46	71	110	80	124	71	109
	47	61	136	75	100	73
	48	68	111	52	122	79
	49	72	106		120	78
	50	88	114		115	75
	51		107			67
	52		97			61
	53		107			62
	54		111
	55		105
	56		124

[truncated: 11 more sheets: Figure 3D, Figure 3E, Figure 3G, Figure 3H, Figures 3I-J, Figures 4A-C, Figure 5B, Figures 5C-D, Figure 5E, Figure 5G, Figure 5H]
