# Supplementary material for: Loss of FIC-1-mediated AMPylation activates the UPRER and upregulates cytosolic HSP70 chaperones to suppress polyglutamine toxicity
Source: PLoS Genet. 2025 Jun 13;21(6):e1011723. doi: 10.1371/journal.pgen.1011723 (PMC12193957; doi:10.1371/journal.pgen.1011723)
Supplement: S2 Data — (XLSX) [file pgen.1011723.s016.xlsx]

## Sheet: Figure S1C
Figure S1C
		Raw data with all technical replica (3 plates / biological replicate)								Avg of each biological replicate
		Values are % survival: (# L4s @ 72hrs / # embryos) * 100
		RNAi: control (pos-1)								RNAi: control (pos-1)
	Replicate	Wild-type (N2)			Q40::YFP				Replicate	Wild-type (N2)	Q40::YFP
	Rep. #1	94.3182	95.082	93.8462	94.6429	92.8571	97.7778		Rep. #1	94.4154	95.0926
	Rep. #2	100	94.5783	95.625	90.3382	87.0056	85.1064		Rep. #2	96.7344	87.4834
	Rep. #3	87.7551	91.1111	90.9091	77.7778	60.8696	72		Rep. #3	89.9251	70.2158
		RNAi: fic-1								RNAi: fic-1
	Replicate	Wild-type (N2)			Q40::YFP				Replicate	Wild-type (N2)	Q40::YFP
	Rep. #1	67.1642	96.5517	86.6667	88.8889	75.7576	78		Rep. #1	83.4609	80.8822
	Rep. #2	90.1515	94.4444	80.1887	76.6667	86.1538	72.5352		Rep. #2	88.2615	78.4519
	Rep. #3	86.5385	79.4872	89.7436	78.5714	76.9231	83.3333		Rep. #3	85.2564	79.6093
		RNAi: hsp-3								RNAi: hsp-3
	Replicate	Wild-type (N2)			Q40::YFP				Replicate	Wild-type (N2)	Q40::YFP
	Rep. #1	93.2203	92.6829	96.3636	7.89474	2.85714	3.44828		Rep. #1	94.089	4.73339
	Rep. #2	89.1667	96.5986	87.2881	0	0	0		Rep. #2	91.0178	0
	Rep. #3	85.4167	85.7143	86.9565	0	0	0		Rep. #3	86.0292	0
		RNAi: hsp-3 + fic-1								RNAi: hsp-3 + fic-1
	Replicate	Wild-type (N2)			Q40::YFP				Replicate	Wild-type (N2)	Q40::YFP
	Rep. #1	96.6667	88	86.1111	40.3509	22.6415	38.8889		Rep. #1	90.2593	33.9604
	Rep. #2	100	93.0435	89.5161	16.8421	14.0541	13.8554		Rep. #2	94.1865	14.9172
	Rep. #3	86.7925	92.5926	95.9184	20.6897	42.8571	29.6296		Rep. #3	91.7678	31.0588
		RNAi: hsp-4								RNAi: hsp-4
	Replicate	Wild-type (N2)			Q40::YFP				Replicate	Wild-type (N2)	Q40::YFP
	Rep. #1	92.7273	94.5455	91.2281	2.85714	3.7037	4.7619		Rep. #1	92.8336	3.77425
	Rep. #2	92.2581	88.2812	91.1111	2.1978	3.5503	1.89573		Rep. #2	90.5501	2.54794
	Rep. #3	91.3043	90.3846	79.4872	3.22581	0	2.32558		Rep. #3	87.0587	1.85046
		RNAi: hsp-4 + fic-1								RNAi: hsp-4 + fic-1
	Replicate	Wild-type (N2)			Q40::YFP				Replicate	Wild-type (N2)	Q40::YFP
	Rep. #1	75.3623	88.8889	96.5517	42.3077	53.6585	63.1579		Rep. #1	86.9343	53.0414
	Rep. #2	87.7863	93.75	92.3729	44.0367	38.2114	46.7153		Rep. #2	91.303	42.9878
	Rep. #3	87.5	75	93.0233	40.5405	45.4545	48.3871		Rep. #3	85.1744	44.7941

## Sheet: Figures S1D-F
Figure S1D
		pos-1 mRNA levels on RNAi treatment vs. control, normalized to cdc42
			RNAi condition
		Replicate	control	pos-1
		Rep. #1	1	0.0554
		Rep. #2	1	0.1034
		Rep. #3	1	0.0508
Figure S1E
		hsp-3 mRNA levels on RNAi treatment vs. control, normalized to cdc42
			RNAi condition
		Replicate	control	hsp-3
		Rep. #1	1	0.0302
		Rep. #2	1	0.0163
		Rep. #3	1	0.0361
Figure S1F
		hsp-4 mRNA levels on RNAi treatment vs. control, normalized to cdc42
			RNAi condition
		Replicate	control	hsp-4
		Rep. #1	1	0.0936
		Rep. #2	1	0.1266
		Rep. #3	1	0.1088

## Sheet: Figure S2
Figure S2
		Values are YFP signal normalized to levels of α-tubulin
		RNAi: pos-1			RNAi: hsp-3			RNAi: hsp-4
	Strain	Rep. #1	Rep. #2	Rep. #3	Rep. #1	Rep. #2	Rep. #3	Rep. #1	Rep. #2	Rep. #3
	Q40::YFP	1.11347	0.927827	0.96044	1.24135	1.11681	1.02057	0.850616	0.894583	1.083
	Q40::YFP + fic-1 KO	0.633915	1.11333	1.23292	0.935319	1.06248	0.854435	1.16396	0.9022	0.802593

## Sheet: Figure S3A
Figure S3A
Protein FDR Confidence: Combined	Accession	Description	Exp. q-value: Combined	Sum PEP Score	Coverage [%]	# Peptides	# PSMs	# Unique Peptides	# AAs	MW [kDa]	calc. pI	# Peptides (by Search Engine): A2 Sequest HT	# PSMs (by Search Engine): A2 Sequest HT	Abundance: F1: Sample, hsp3	Abundances Count: F1: Sample, hsp3	Abundances (Normalized): F1: Sample, hsp3	Modifications	# Razor Peptides
High		FIC-1 (UniProt ID: Q23544) aa’s 134-508 with E to G point mutation at residue 274 (E274G)	0	840.783	97	50	1984	50	374	41.9	6.48	50	1984	1.8664e+11	98	1.8664e+11	Phosphoadenosine [T34; H38; T45; T90; T91; H114; H117; T119; T149; T218; T219; T250; T342]	0
	Checked	Abundances (Normalized): F1: Sample, hsp3	Confidence	Annotated Sequence	Modifications	Qvality PEP	Qvality q-value	# Protein Groups	# Proteins	# PSMs	Master Protein Accessions	Positions in Master Proteins	Modifications in Master Proteins	# Missed Cleavages	Theo. MH+ [Da]	Abundance: F1: Sample, hsp3	Quan Info	Found in Sample: [S1] F1: Sample, hsp3	Confidence (by Search Engine): A2 Sequest HT	Percolator q-Value (by Search Engine): A2 Sequest HT	Percolator PEP (by Search Engine): A2 Sequest HT	XCorr (by Search Engine): A2 Sequest HT	Top Apex RT [min]	Sequence in Protein	Positions in Proteins	Quan Usage	Quan Ratio Usage
	FALSE	66364991	High	[R].TTPLVSAIDRK.[M]	1xPhosphoadenosine [T1]	0.0651457	0.00219903	1	1	4		[90-100]	1xPhosphoadenosine [T90]	1	1529.75	66364991		High	High	0.0008377	0.01976	2.01	41.03	R.TTPLVSAIDRK.M	[90-100]	Used	Used
	FALSE	27770412	High	[R].ARTTPLVSAIDRK.[M]	1xPhosphoadenosine [T3]	0.11635	0.00368476	1	1	2		[88-100]	1xPhosphoadenosine [T90]	2	1756.89	27770412		High	High	0.001618	0.04325	2.28	36.98	R.ARTTPLVSAIDRK.M	[88-100]	Used	Used
	FALSE	1.65388e+08	High	[R].ARTTPLVSAIDR.[K]	1xPhosphoadenosine [T3]	0.101808	0.00270856	1	1	2		[88-99]	1xPhosphoadenosine [T90]	1	1628.79	1.65388e+08		High	High	0.001036	0.03608	1.25	40.88	R.ARTTPLVSAIDR.K	[88-99]	Used	Used
	FALSE	2.71717e+07	High	[R].AMTIMEHAMALAPTNPQILIEMGQIR.[E]	1xOxidation [M]; 1xPhosphoadenosine [T14]	0.000138411	0.000524928	1	1	7		[32-57]	1xPhosphoadenosine [T45]	0	3225.51	2.71717e+07		High	High	0.0002412	6.083e-06	4.01	59.71	R.AMTIMEHAMALAPTNPQILIEMGQIR.E	[32-57]	Used	Used
	FALSE	71284914	High	[K].TSSDNILNSGDSK.[L]	1xPhosphoadenosine [T1]	0.0279639	0.000524928	1	1	6		[342-354]	1xPhosphoadenosine [T342]	0	1666.67	71284914		High	High	0.0002412	0.006419	1.88	37.56	K.TSSDNILNSGDSK.L	[342-354]	Used	Used
	FALSE	2872915	High	[R].AMTIMEHAMALAPTNPQILIEMGQIR.[E]	1xDeamidated [N15]; 1xOxidation [M9]; 1xPhosphoadenosine [T3]	0.032214	0.000524928	1	1	1		[32-57]	1xPhosphoadenosine [T34]	0	3226.49	2872915		High	High	0.0002412	0.007735	3.57	61.24	R.AMTIMEHAMALAPTNPQILIEMGQIR.E	[32-57]	Used	Used
	FALSE	2.46904e+07	High	[K].DIVDWLNDESTLTIDPIER.[A]	1xPhosphoadenosine [T11]	0.0061702	0.000524928	1	1	3		[240-258]	1xPhosphoadenosine [T250]	0	2573.16	2.46904e+07		High	High	0.0002412	0.00088	2.22	62.13	K.DIVDWLNDESTLTIDPIER.A	[240-258]	Used	Used
	FALSE	6.61261e+06	High	[R].TTQVYVGR.[F]	1xPhosphoadenosine [T2]	0.122344	0.00368476	1	1	1		[218-225]	1xPhosphoadenosine [T219]	0	1252.55	6.61261e+06		High	High	0.001748	0.04629	1.86	35.03	R.TTQVYVGR.F	[218-225]	Used	Used
	FALSE	163265600	High	[R].IRTTQVYVGR.[F]	1xPhosphoadenosine [T3]	0.0733522	0.00219903	1	1	2		[216-225]	1xPhosphoadenosine [T218]	1	1521.73	163265600		High	High	0.0008377	0.02313	1.42	34.79	R.IRTTQVYVGR.F	[216-225]	Used	Used
	FALSE		High	[R].ETYFLYVYHTVAIGGNTLSLGQTR.[A]	1xPhosphoadenosine [T23]	0.124026	0.00368476	1	1	1		[127-150]	1xPhosphoadenosine [T149]	0	3032.43		No Quan Values	High	High	0.001748	0.0472	4.55		R.ETYFLYVYHTVAIGGNTLSLGQTR.A	[127-150]	Not Used	Not Used
	FALSE	1.47113e+06	High	[R].AMTIMEHAMALAPTNPQILIEMGQIR.[E]	1xDeamidated [N15]; 2xOxidation [M]; 1xPhosphoadenosine [T]	0.0344862	0.000524928	1	1	3		[32-57]	1xPhosphoadenosine [T]	0	3242.49	1.47113e+06		High	High	0.0002412	0.008435	1.55	55.83	R.AMTIMEHAMALAPTNPQILIEMGQIR.E	[32-57]	Used	Used
	FALSE	64316365	High	[R].TTPLVSAIDR.[K]	1xPhosphoadenosine [T]	0.131559	0.00368476	1	1	3		[90-99]	1xPhosphoadenosine [T]	0	1401.65	64316365		High	High	0.001748	0.05121	1.23	47.06	R.TTPLVSAIDR.K	[90-99]	Used	Used
	FALSE	1.43556e+07	High	[R].AMTIMEHAMALAPTNPQILIEMGQIR.[E]	2xOxidation [M]; 1xPhosphoadenosine [H/T]	0.0008955	0.000524928	1	1	6		[32-57]	1xPhosphoadenosine [T/H]	0	3241.5	1.43556e+07		High	High	0.0002412	7.019e-05	4.2	59.68	R.AMTIMEHAMALAPTNPQILIEMGQIR.E	[32-57]	Used	Used
	FALSE	138338246	High	[R].SVHDLRDEFNHLQHSTALR.[R]	1xPhosphoadenosine [H]	0.030982	0.000524928	1	1	7		[104-122]	1xPhosphoadenosine [H]	1	2604.19	138338246		High	High	0.0002412	0.007337	2.94	42.4	R.SVHDLRDEFNHLQHSTALR.R	[104-122]	Used	Used
	FALSE	4.9156e+07	High	[R].AMTIMEHAMALAPTNPQILIEMGQIR.[E]	1xPhosphoadenosine [H/T]	5.15954e-07	0.000524928	1	1	4		[32-57]	1xPhosphoadenosine [H/T]	0	3209.51	4.9156e+07		High	High	0.0002412	3.998e-09	5.65	61.57	R.AMTIMEHAMALAPTNPQILIEMGQIR.E	[32-57]	Used	Used
	FALSE		High	[R].SVHDLRDEFNHLQHSTALR.[R]	1xDeamidated [N/Q]; 1xPhosphoadenosine [H/T]	0.0303835	0.000524928	1	1	2		[104-122]	1xPhosphoadenosine [H/T]	1	2605.17		No Quan Values	High	High	0.0002412	0.007131	1.74		R.SVHDLRDEFNHLQHSTALR.R	[104-122]	Not Used	Not Used
	FALSE		High	[R].MMRETYFLYVYHTVAIGGNTLSLGQTRAILESGMVIPGK.[S]	2xDeamidated [N19; Q25]; 1xOxidation [M2]	0.130966	0.00368476	1	1	1		[124-162]		2	4335.19		No Quan Values	High	High	0.001748	0.05087	2.49		R.MMRETYFLYVYHTVAIGGNTLSLGQTRAILESGMVIPGK.S	[124-162]	Not Used	Not Used
	FALSE		High	[R].MMRETYFLYVYHTVAIGGNTLSLGQTRAILESGMVIPGK.[S]		0.00114708	0.000524928	1	1	1		[124-162]		2	4317.22		No Quan Values	High	High	0.0002412	9.662e-05	7.94		R.MMRETYFLYVYHTVAIGGNTLSLGQTRAILESGMVIPGK.S	[124-162]	Not Used	Not Used
	FALSE		High	[R].MMRETYFLYVYHTVAIGGNTLSLGQTR.[A]	1xDeamidated [N19]; 2xOxidation [M1; M2]	0.000692195	0.000524928	1	1	1		[124-150]		1	3154.53		No Quan Values	High	High	0.0002412	4.995e-05	4.75		R.MMRETYFLYVYHTVAIGGNTLSLGQTR.A	[124-150]	Not Used	Not Used
	FALSE	8390612	High	[R].MMRETYFLYVYHTVAIGGNTLSLGQTR.[A]	2xOxidation [M1; M2]	0.0014405	0.000524928	1	1	1		[124-150]		1	3153.55	8390612		High	High	0.0002412	0.00013	3.72	55.46	R.MMRETYFLYVYHTVAIGGNTLSLGQTR.A	[124-150]	Used	Used
	FALSE	7.07942e+06	High	[R].MMRETYFLYVYHTVAIGGNTLSLGQTR.[A]	1xDeamidated [N19]; 1xOxidation [M1]	0.00889315	0.000524928	1	1	3		[124-150]		1	3138.54	7.07942e+06		High	High	0.0002412	0.001417	4.52	56.7	R.MMRETYFLYVYHTVAIGGNTLSLGQTR.A	[124-150]	Used	Used
	FALSE	39153207	High	[R].MMRETYFLYVYHTVAIGGNTLSLGQTR.[A]	1xOxidation [M1]	4.70156e-05	0.000524928	1	1	4		[124-150]		1	3137.55	39153207		High	High	0.0002412	1.473e-06	3.94	56.06	R.MMRETYFLYVYHTVAIGGNTLSLGQTR.A	[124-150]	Used	Used
	FALSE		High	[R].MMRETYFLYVYHTVAIGGNTLSLGQTR.[A]	1xDeamidated [N19]	0.0445924	0.000524928	1	1	2		[124-150]		1	3122.54		No Quan Values	High	High	0.0002412	0.01191	2.95		R.MMRETYFLYVYHTVAIGGNTLSLGQTR.A	[124-150]	Not Used	Not Used
	FALSE	1.88112e+08	High	[R].MMRETYFLYVYHTVAIGGNTLSLGQTR.[A]		2.27868e-07	0.000524928	1	1	8		[124-150]		1	3121.56	1.88112e+08		High	High	0.0002412	1.377e-09	7.79	57.49	R.MMRETYFLYVYHTVAIGGNTLSLGQTR.A	[124-150]	Used	Used
	FALSE	4872600	High	[R].LLLNLIMMR.[S]	1xDeamidated [N4]; 2xOxidation [M7; M8]	0.00604941	0.000524928	1	1	1		[282-290]		0	1149.64	4872600		High	High	0.0002412	0.0008581	2.93	57.88	R.LLLNLIMMR.S	[282-290]	Used	Used
	FALSE	9.86241e+08	High	[R].LLLNLIMMR.[S]	2xOxidation [M7; M8]	0.00378166	0.000524928	1	1	25		[282-290]		0	1148.65	9.86241e+08		High	High	0.0002412	0.0004621	2.17	54.58	R.LLLNLIMMR.S	[282-290]	Used	Used
	FALSE	3.66229e+07	High	[R].LLLNLIMMR.[S]	1xDeamidated [N4]; 1xOxidation [M]	0.00805689	0.000524928	1	1	5		[282-290]		0	1133.64	3.66229e+07		High	High	0.0002412	0.001247	2.66	57.92	R.LLLNLIMMR.S	[282-290]	Used	Used
	FALSE	5.91619e+09	High	[R].LLLNLIMMR.[S]	1xOxidation [M]	0.00174731	0.000524928	1	1	30		[282-290]		0	1132.66	5.91619e+09		High	High	0.0002412	0.0001681	2.34	59.04	R.LLLNLIMMR.S	[282-290]	Used	Used
	FALSE		High	[R].LLLNLIMMR.[S]	1xDeamidated [N4]	0.0719764	0.00219903	1	1	1		[282-290]		0	1117.65		No Quan Values	High	High	0.0008377	0.02255	2.64		R.LLLNLIMMR.S	[282-290]	Not Used	Not Used
	FALSE	4.33059e+09	High	[R].LLLNLIMMR.[S]		0.000626921	0.000524928	1	1	36		[282-290]		0	1116.66	4.33059e+09		High	High	0.0002412	4.398e-05	2.44	61.32	R.LLLNLIMMR.S	[282-290]	Used	Used
	FALSE	882748	High	[K].LTPEESEVSEKIEAECR.[A]	1xCarbamidomethyl [C16]	3.74363e-05	0.000524928	1	1	2		[355-371]		1	2005.94	882748		High	High	0.0002412	1.095e-06	4.21	41.42	K.LTPEESEVSEKIEAECR.A	[355-371]	Used	Used
	FALSE	9.19634e+09	High	[K].LTPEESEVSEK.[I]		0.00100353	0.000524928	1	1	39		[355-365]		0	1247.6	9.19634e+09		High	High	0.0002412	8.097e-05	1.91	32.6	K.LTPEESEVSEK.I	[355-365]	Used	Used
	FALSE	1.08642e+10	High	[K].LVLVHPFTDGNGR.[T]	1xDeamidated [N11]	3.72513e-05	0.000524928	1	1	174		[266-278]		0	1425.75	1.08642e+10		High	High	0.0002412	1.09e-06	3.17	47.03	K.LVLVHPFTDGNGR.T	[266-278]	Used	Used
	FALSE	4692220552	High	[K].LVLVHPFTDGNGR.[T]		0.000922506	0.000524928	1	1	15		[266-278]		0	1424.76	4692220552		High	High	0.0002412	7.263e-05	2.37	44.29	K.LVLVHPFTDGNGR.T	[266-278]	Used	Used
	FALSE	1.74868e+06	High	[K].RENDPAKVK.[E]		0.135783	0.00368476	1	1	1		[3-11]		2	1056.58	1.74868e+06		High	High	0.001748	0.0533	1.07	25.56	K.RENDPAKVK.E	[3-11]	Used	Used
	FALSE	963108564	High	[R].VLGNADPVEAGR.[I]	1xDeamidated [N4]	2.35013e-05	0.000524928	1	1	9		[204-215]		0	1198.61	963108564		High	High	0.0002412	5.941e-07	2.62	40.27	R.VLGNADPVEAGR.I	[204-215]	Used	Used
	FALSE	6.75332e+09	High	[R].VLGNADPVEAGR.[I]		0.000193839	0.000524928	1	1	58		[204-215]		0	1197.62	6.75332e+09		High	High	0.0002412	9.441e-06	2.31	37.32	R.VLGNADPVEAGR.I	[204-215]	Used	Used
	FALSE	4.46041e+06	High	[K].VKEAILAAKAAGR.[S]		0.0376389	0.000524928	1	1	1		[10-22]		2	1297.8	4.46041e+06		High	High	0.0002412	0.009482	1.6	31.89	K.VKEAILAAKAAGR.S	[10-22]	Used	Used
	FALSE	1.40719e+09	High	[K].VKEAILAAK.[A]		0.00356368	0.000524928	1	1	7		[10-18]		1	942.598	1.40719e+09		High	High	0.0002412	0.000427	2	32.01	K.VKEAILAAK.A	[10-18]	Used	Used
	FALSE	1.33146e+07	High	[R].YVAKHSEASIQR.[Y]		0.00553438	0.000524928	1	1	2		[324-335]		1	1388.73	1.33146e+07		High	High	0.0002412	0.0007608	2.17	27.76	R.YVAKHSEASIQR.Y	[324-335]	Used	Used
	FALSE	1.11454e+06	High	[R].YIGAMKTSSDNILNSGDSK.[L]	1xOxidation [M5]	0.0229932	0.000524928	1	1	1		[336-354]		1	2016.95	1.11454e+06		High	High	0.0002412	0.004959	1.6	36.83	R.YIGAMKTSSDNILNSGDSK.L	[336-354]	Used	Used
	FALSE	7.34563e+06	High	[R].YIGAMKTSSDNILNSGDSK.[L]		0.000254534	0.000524928	1	1	2		[336-354]		1	2000.96	7.34563e+06		High	High	0.0002412	1.348e-05	3.15	40.68	R.YIGAMKTSSDNILNSGDSK.L	[336-354]	Used	Used
	FALSE		High	[R].SGFPPVILPVETRAEYYASLHVANLGDLRPFVR.[Y]	1xDeamidated [N24]	0.00330877	0.000524928	1	1	1		[291-323]		1	3684.95		No Quan Values	High	High	0.0002412	0.0003879	3.05		R.SGFPPVILPVETRAEYYASLHVANLGDLRPFVR.Y	[291-323]	Not Used	Not Used
	FALSE	7.7572e+07	High	[R].SGFPPVILPVETRAEYYASLHVANLGDLRPFVR.[Y]		0.00191017	0.000524928	1	1	9		[291-323]		1	3683.97	7.7572e+07		High	High	0.0002412	0.0001886	2.88	59.97	R.SGFPPVILPVETRAEYYASLHVANLGDLRPFVR.Y	[291-323]	Used	Used
	FALSE	6.33836e+09	High	[R].SGFPPVILPVETR.[A]		7.56387e-05	0.000524928	1	1	64		[291-303]		0	1411.79	6.33836e+09		High	High	0.0002412	2.744e-06	3.05	57.09	R.SGFPPVILPVETR.A	[291-303]	Used	Used
	FALSE	1.39725e+06	High	[R].SRKDGNLER.[A]		0.1472	0.00420512	1	1	1		[23-31]		2	1074.57	1.39725e+06		High	High	0.001932	0.05945	2.17	25.62	R.SRKDGNLER.A	[23-31]	Used	Used
	FALSE	4.95189e+09	High	[K].RENDPAK.[V]		0.0424876	0.000524928	1	1	22		[3-9]		1	829.416	4.95189e+09		High	High	0.0002412	0.01117	1.59	24.95	K.RENDPAK.V	[3-9]	Used	Used
	FALSE	1.06808e+08	High	[R].RVLGNADPVEAGR.[I]	1xDeamidated [N5]	0.00308731	0.000524928	1	1	7		[203-215]		1	1354.71	1.06808e+08		High	High	0.0002412	0.000355	3.37	36.06	R.RVLGNADPVEAGR.I	[203-215]	Used	Used
	FALSE	1.4675e+09	High	[R].RVLGNADPVEAGR.[I]		0.00867631	0.000524928	1	1	12		[203-215]		1	1353.72	1.4675e+09		High	High	0.0002412	0.001371	1.85	33.81	R.RVLGNADPVEAGR.I	[203-215]	Used	Used
	FALSE	3.53509e+06	High	[R].RMMRETYFLYVYHTVAIGGNTLSLGQTR.[A]	1xOxidation [M]	0.0389394	0.000524928	1	1	2		[123-150]		2	3293.66	3.53509e+06		High	High	0.0002412	0.009936	2.6	53.4	R.RMMRETYFLYVYHTVAIGGNTLSLGQTR.A	[123-150]	Used	Used
	FALSE	2.13424e+07	High	[R].RMMRETYFLYVYHTVAIGGNTLSLGQTR.[A]		0.000678618	0.000524928	1	1	4		[123-150]		2	3277.66	2.13424e+07		High	High	0.0002412	4.87e-05	4.36	54.01	R.RMMRETYFLYVYHTVAIGGNTLSLGQTR.A	[123-150]	Used	Used
	FALSE	51558868	High	[R].TTQVYVGR.[F]	1xDeamidated [Q3]	0.00684495	0.000524928	1	1	1		[218-225]		0	924.479	51558868		High	High	0.0002412	0.001003	2.15	33.73	R.TTQVYVGR.F	[218-225]	Used	Used
	FALSE	1.1573e+10	High	[R].TTQVYVGR.[F]		0.0145608	0.000524928	1	1	28		[218-225]		0	923.495	1.1573e+10		High	High	0.0002412	0.002716	2.21	32.2	R.TTQVYVGR.F	[218-225]	Used	Used
	FALSE	4.31601e+09	High	[R].TTPLVSAIDRK.[M]		0.00506312	0.000524928	1	1	50		[90-100]		1	1200.69	4.31601e+09		High	High	0.0002412	0.0006767	1.94	37.86	R.TTPLVSAIDRK.M	[90-100]	Used	Used
	FALSE	6.55801e+09	High	[R].TTPLVSAIDR.[K]		0.00118754	0.000524928	1	1	27		[90-99]		0	1072.6	6.55801e+09		High	High	0.0002412	0.0001015	2.17	43.52	R.TTPLVSAIDR.K	[90-99]	Used	Used
	FALSE	6744743	High	[K].TSSDNILNSGDSKLTPEESEVSEK.[I]		0.00249551	0.000524928	1	1	2		[342-365]		1	2566.2	6744743		High	High	0.0002412	0.0002684	3.77	42.07	K.TSSDNILNSGDSKLTPEESEVSEK.I	[342-365]	Used	Used
	FALSE	179629136	High	[K].TSSDNILNSGDSK.[L]	1xDeamidated [N]	9.45239e-05	0.000524928	1	1	9		[342-354]		0	1338.6	179629136		High	High	0.0002412	3.681e-06	3.4	36.8	K.TSSDNILNSGDSK.L	[342-354]	Used	Used
	FALSE	6.53699e+09	High	[K].TSSDNILNSGDSK.[L]		0.000252026	0.000524928	1	1	38		[342-354]		0	1337.62	6.53699e+09		High	High	0.0002412	1.333e-05	3.42	35.19	K.TSSDNILNSGDSK.L	[342-354]	Used	Used
	FALSE	14619860	High	[R].SVHDLRDEFNHLQHSTALRR.[M]	1xDeamidated [N10]	0.0561802	0.00174403	1	1	2		[104-123]		2	2432.22	14619860		High	High	0.0006856	0.01622	2.76	36.04	R.SVHDLRDEFNHLQHSTALRR.M	[104-123]	Used	Used
	FALSE	344109710	High	[R].SVHDLRDEFNHLQHSTALRR.[M]		0.0158315	0.000524928	1	1	2		[104-123]		2	2431.23	344109710		High	High	0.0002412	0.003025	3.35	39.99	R.SVHDLRDEFNHLQHSTALRR.M	[104-123]	Used	Used
	FALSE	9.79839e+08	High	[R].SVHDLRDEFNHLQHSTALR.[R]	1xDeamidated [N/Q]	6.10234e-08	0.000524928	1	1	22		[104-122]		1	2276.12	9.79839e+08		High	High	0.0002412	2.45e-10	4.7	37.77	R.SVHDLRDEFNHLQHSTALR.R	[104-122]	Used	Used
	FALSE	7.47915e+09	High	[R].SVHDLRDEFNHLQHSTALR.[R]		3.92918e-07	0.000524928	1	1	111		[104-122]		1	2275.13	7.47915e+09		High	High	0.0002412	2.806e-09	4.51	42.38	R.SVHDLRDEFNHLQHSTALR.R	[104-122]	Used	Used
	FALSE	2.48481e+09	High	[R].EHNEVIGMDAALR.[F]	1xOxidation [M8]	6.51947e-05	0.000524928	1	1	68		[166-178]		0	1470.7	2.48481e+09		High	High	0.0002412	2.268e-06	2.97	35.84	R.EHNEVIGMDAALR.F	[166-178]	Used	Used
	FALSE	396831812	High	[R].EHNEVIGMDAALR.[F]	1xDeamidated [N3]	0.000334233	0.000524928	1	1	11		[166-178]		0	1455.69	396831812		High	High	0.0002412	1.928e-05	4.01	44.41	R.EHNEVIGMDAALR.F	[166-178]	Used	Used
	FALSE	5.83452e+09	High	[R].EHNEVIGMDAALR.[F]		2.72662e-05	0.000524928	1	1	74		[166-178]		0	1454.71	5.83452e+09		High	High	0.0002412	7.239e-07	3.38	42.1	R.EHNEVIGMDAALR.F	[166-178]	Used	Used
	FALSE	7.81569e+08	High	[K].EHDEISIDDILEMHRR.[V]	1xOxidation [M13]	4.91588e-05	0.000524928	1	1	21		[188-203]		1	2023.95	7.81569e+08		High	High	0.0002412	1.559e-06	4.88	44.92	K.EHDEISIDDILEMHRR.V	[188-203]	Used	Used
	FALSE	2.32439e+09	High	[K].EHDEISIDDILEMHRR.[V]		1.77207e-05	0.000524928	1	1	18		[188-203]		1	2007.96	2.32439e+09		High	High	0.0002412	4.103e-07	4.92	47.52	K.EHDEISIDDILEMHRR.V	[188-203]	Used	Used
	FALSE	4.19979e+09	High	[K].EHDEISIDDILEMHR.[R]		1.24596e-06	0.000524928	1	1	49		[188-202]		0	1851.85	4.19979e+09		High	High	0.0002412	1.27e-08	4.73	53.25	K.EHDEISIDDILEMHR.R	[188-202]	Used	Used
	FALSE	6.95507e+07	High	[R].EHNEVIGMDAALR.[F]	1xDeamidated [N3]; 1xOxidation [M8]	4.7249e-05	0.000524928	1	1	15		[166-178]		0	1471.68	6.95507e+07		High	High	0.0002412	1.487e-06	3.29	37.64	R.EHNEVIGMDAALR.F	[166-178]	Used	Used
	FALSE		High	[R].ETYFLYVYHTVAIGGNTLSLGQTR.[A]	1xDeamidated [N16]	5.75021e-08	0.000524928	1	1	3		[127-150]		0	2704.36		No Quan Values	High	High	0.0002412	2.261e-10	6.56		R.ETYFLYVYHTVAIGGNTLSLGQTR.A	[127-150]	Not Used	Not Used
	FALSE		High	[R].EMHNELVEADQCYVKALAYDPGNSEALVLR.[A]	1xCarbamidomethyl [C12]; 1xDeamidated [Q11]	0.00293825	0.000524928	1	1	1		[58-87]		1	3435.62		No Quan Values	High	High	0.0002412	0.0003315	4.84		R.EMHNELVEADQCYVKALAYDPGNSEALVLR.A	[58-87]	Not Used	Not Used
	FALSE	4.00932e+06	High	[R].EMHNELVEADQCYVKALAYDPGNSEALVLR.[A]	1xCarbamidomethyl [C12]	0.00359912	0.000524928	1	1	1		[58-87]		1	3434.64	4.00932e+06		High	High	0.0002412	0.0004326	5.75	55.41	R.EMHNELVEADQCYVKALAYDPGNSEALVLR.A	[58-87]	Used	Used
	FALSE	1.62269e+08	High	[R].EMHNELVEADQCYVK.[A]	1xCarbamidomethyl [C12]; 1xDeamidated [N/Q]; 1xOxidation [M2]	2.01562e-05	0.000524928	1	1	7		[58-72]		0	1881.8	1.62269e+08		High	High	0.0002412	4.877e-07	4.42	40.52	R.EMHNELVEADQCYVK.A	[58-72]	Used	Used
	FALSE	2.96595e+09	High	[R].EMHNELVEADQCYVK.[A]	1xCarbamidomethyl [C12]; 1xOxidation [M2]	3.32021e-07	0.000524928	1	1	42		[58-72]		0	1880.82	2.96595e+09		High	High	0.0002412	2.249e-09	4.68	38.81	R.EMHNELVEADQCYVK.A	[58-72]	Used	Used
	FALSE	215906078	High	[R].EMHNELVEADQCYVK.[A]	1xCarbamidomethyl [C12]; 1xDeamidated [N/Q]	1.25214e-06	0.000524928	1	1	9		[58-72]		0	1865.8	215906078		High	High	0.0002412	1.279e-08	4.97	42.51	R.EMHNELVEADQCYVK.A	[58-72]	Used	Used
	FALSE	5.18716e+09	High	[R].EMHNELVEADQCYVK.[A]	1xCarbamidomethyl [C12]	7.11508e-08	0.000524928	1	1	54		[58-72]		0	1864.82	5.18716e+09		High	High	0.0002412	2.992e-10	4.92	41.24	R.EMHNELVEADQCYVK.A	[58-72]	Used	Used
	FALSE	5.09349e+06	High	[R].EMHNELVEADQCYVKALAYDPGNSEALVLR.[A]	1xCarbamidomethyl [C12]; 1xOxidation [M2]	0.000334233	0.000524928	1	1	2		[58-87]		1	3450.63	5.09349e+06		High	High	0.0002412	1.922e-05	3.38	54.18	R.EMHNELVEADQCYVKALAYDPGNSEALVLR.A	[58-87]	Used	Used
	FALSE	2.84838e+09	High	[R].ETYFLYVYHTVAIGGNTLSLGQTR.[A]		8.5836e-09	0.000524928	1	1	46		[127-150]		0	2703.38	2.84838e+09		High	High	0.0002412	1.876e-11	7.21	60.45	R.ETYFLYVYHTVAIGGNTLSLGQTR.A	[127-150]	Used	Used
	FALSE		High	[R].ENDPAKVK.[E]		0.107116	0.00270856	1	1	1		[4-11]		1	900.479		No Quan Values	High	High	0.001222	0.0387	1.66		R.ENDPAKVK.E	[4-11]	Not Used	Not Used
	FALSE	1.6623e+06	High	[R].AILESGMVIPGKSIR.[E]	1xOxidation [M7]	0.18104	0.00620111	1	1	1		[151-165]		1	1586.89	1.6623e+06		High	High	0.002617	0.07953	1.17	41.47	R.AILESGMVIPGKSIR.E	[151-165]	Used	Used
	FALSE	8647302	High	[R].AILESGMVIPGKSIR.[E]		0.00506312	0.000524928	1	1	2		[151-165]		1	1570.9	8647302		High	High	0.0002412	0.0006787	2.59	45.11	R.AILESGMVIPGKSIR.E	[151-165]	Used	Used
	FALSE	2526620004	High	[R].AILESGMVIPGK.[S]	1xOxidation [M7]	0.000811058	0.000524928	1	1	30		[151-162]		0	1230.68	2526620004		High	High	0.0002412	6.139e-05	2.07	43.33	R.AILESGMVIPGK.S	[151-162]	Used	Used
	FALSE	5.27269e+09	High	[R].AILESGMVIPGK.[S]		0.000249541	0.000524928	1	1	50		[151-162]		0	1214.68	5.27269e+09		High	High	0.0002412	1.314e-05	2.24	48.34	R.AILESGMVIPGK.S	[151-162]	Used	Used
	FALSE	1003971349	High	[K].ALAYDPGNSEALVLR.[A]	1xDeamidated [N8]	1.0322e-06	0.000524928	1	1	15		[73-87]		0	1589.82	1003971349		High	High	0.0002412	9.955e-09	3.32	53.35	K.ALAYDPGNSEALVLR.A	[73-87]	Used	Used
	FALSE	6.20243e+09	High	[K].ALAYDPGNSEALVLR.[A]		5.86866e-07	0.000524928	1	1	58		[73-87]		0	1588.83	6.20243e+09		High	High	0.0002412	4.753e-09	3.68	51.23	K.ALAYDPGNSEALVLR.A	[73-87]	Used	Used
	FALSE	4.65191e+07	High	[R].AAIAHYKLVLVHPFTDGNGR.[T]	1xDeamidated [N18]	3.65205e-05	0.000524928	1	1	8		[259-278]		1	2180.16	4.65191e+07		High	High	0.0002412	1.057e-06	4.46	45.08	R.AAIAHYKLVLVHPFTDGNGR.T	[259-278]	Used	Used
	FALSE	30932369	High	[R].AAIAHYKLVLVHPFTDGNGR.[T]		0.000803065	0.000524928	1	1	2		[259-278]		1	2179.18	30932369		High	High	0.0002412	6.07e-05	4.36	43.53	R.AAIAHYKLVLVHPFTDGNGR.T	[259-278]	Used	Used
	FALSE	2270017408	High	[R].AAIAHYK.[L]		0.0435277	0.000524928	1	1	8		[259-265]		0	773.43	2270017408		High	High	0.0002412	0.01155	1.66	28.01	R.AAIAHYK.L	[259-265]	Used	Used
	FALSE	5.05327e+07	High	[R].AEYYASLHVANLGDLRPFVR.[Y]	1xDeamidated [N11]	5.39787e-06	0.000524928	1	1	8		[304-323]		0	2292.18	5.05327e+07		High	High	0.0002412	8.639e-08	5.21	54.77	R.AEYYASLHVANLGDLRPFVR.Y	[304-323]	Used	Used
	FALSE	5.13408e+09	High	[R].AEYYASLHVANLGDLRPFVR.[Y]		2.60473e-07	0.000524928	1	1	64		[304-323]		0	2291.19	5.13408e+09		High	High	0.0002412	1.635e-09	5.24	52.85	R.AEYYASLHVANLGDLRPFVR.Y	[304-323]	Used	Used
	FALSE	578392	High	[R].AMTIMEHAMALAPTNPQILIEMGQIREMHNELVEADQCYVK.[A]	1xCarbamidomethyl [C38]; 1xDeamidated [Q]; 1xOxidation [M]	0.0038956	0.000524928	1	1	2		[32-72]		1	4743.24	578392		High	High	0.0002412	0.0004803	6.18	60.52	R.AMTIMEHAMALAPTNPQILIEMGQIREMHNELVEADQCYVK.A	[32-72]	Used	Used
	FALSE	1.2163e+06	High	[R].AMTIMEHAMALAPTNPQILIEMGQIREMHNELVEADQCYVK.[A]	1xCarbamidomethyl [C38]	1.47278e-08	0.000524928	1	1	2		[32-72]		1	4726.26	1.2163e+06		High	High	0.0002412	3.807e-11	7.2	61.12	R.AMTIMEHAMALAPTNPQILIEMGQIREMHNELVEADQCYVK.A	[32-72]	Used	Used
	FALSE	5634174	High	[R].AMTIMEHAMALAPTNPQILIEMGQIR.[E]	1xDeamidated [N/Q]; 3xOxidation [M5; M9; M]	0.00017643	0.000524928	1	1	9		[32-57]		0	2929.43	5634174		High	High	0.0002412	8.339e-06	4.14	57.64	R.AMTIMEHAMALAPTNPQILIEMGQIR.E	[32-57]	Used	Used
	FALSE	4.10105e+08	High	[R].AMTIMEHAMALAPTNPQILIEMGQIR.[E]	3xOxidation [M5; M9; M]	1.64423e-06	0.000524928	1	1	37		[32-57]		0	2928.45	4.10105e+08		High	High	0.0002412	1.823e-08	3.99	54.29	R.AMTIMEHAMALAPTNPQILIEMGQIR.E	[32-57]	Used	Used
	FALSE		High	[R].AMTIMEHAMALAPTNPQILIEMGQIR.[E]	1xDeamidated [Q/N]; 2xOxidation [M]	9.88327e-05	0.000524928	1	1	10		[32-57]		0	2913.43		No Quan Values	High	High	0.0002412	3.912e-06	4		R.AMTIMEHAMALAPTNPQILIEMGQIR.E	[32-57]	Not Used	Not Used
	FALSE	2.21385e+09	High	[R].AMTIMEHAMALAPTNPQILIEMGQIR.[E]	2xOxidation [M]	9.72071e-08	0.000524928	1	1	70		[32-57]		0	2912.45	2.21385e+09		High	High	0.0002412	4.495e-10	6.77	57.4	R.AMTIMEHAMALAPTNPQILIEMGQIR.E	[32-57]	Used	Used
	FALSE		High	[R].AMTIMEHAMALAPTNPQILIEMGQIR.[E]	1xDeamidated [N/Q]; 1xOxidation [M]	1.55025e-05	0.000524928	1	1	5		[32-57]		0	2897.44		No Quan Values	High	High	0.0002412	3.439e-07	4.99		R.AMTIMEHAMALAPTNPQILIEMGQIR.E	[32-57]	Not Used	Not Used
	FALSE	3.68691e+09	High	[R].AMTIMEHAMALAPTNPQILIEMGQIR.[E]	1xOxidation [M]	2.11185e-10	0.000524928	1	1	40		[32-57]		0	2896.46	3.68691e+09		High	High	0.0002412	1.469e-13	7.87	59.39	R.AMTIMEHAMALAPTNPQILIEMGQIR.E	[32-57]	Used	Used
	FALSE	609714	High	[R].AMTIMEHAMALAPTNPQILIEMGQIR.[E]	2xDeamidated [N15; Q17]	0.0236791	0.000524928	1	1	3		[32-57]		0	2882.43	609714		High	High	0.0002412	0.005129	2.52	58.39	R.AMTIMEHAMALAPTNPQILIEMGQIR.E	[32-57]	Used	Used
	FALSE	9.14121e+06	High	[R].AMTIMEHAMALAPTNPQILIEMGQIR.[E]	1xDeamidated [Q/N]	1.60494e-05	0.000524928	1	1	8		[32-57]		0	2881.44	9.14121e+06		High	High	0.0002412	3.599e-07	4.65	58.78	R.AMTIMEHAMALAPTNPQILIEMGQIR.E	[32-57]	Used	Used
	FALSE	2.54421e+09	High	[R].AMTIMEHAMALAPTNPQILIEMGQIR.[E]		2.45158e-09	0.000524928	1	1	21		[32-57]		0	2880.46	2.54421e+09		High	High	0.0002412	3.637e-12	8.23	61.16	R.AMTIMEHAMALAPTNPQILIEMGQIR.E	[32-57]	Used	Used
	FALSE	13935007	High	[R].KDGNLER.[A]	1xDeamidated [N4]	0.0140676	0.000524928	1	1	1		[25-31]		1	832.416	13935007		High	High	0.0002412	0.002596	2.7	26.99	R.KDGNLER.A	[25-31]	Used	Used
	FALSE	2068313909	High	[R].KDGNLER.[A]		0.0400889	0.000524928	1	1	5		[25-31]		1	831.432	2068313909		High	High	0.0002412	0.01034	2.17	26.2	R.KDGNLER.A	[25-31]	Used	Used
	FALSE	4.60596e+09	High	[K].IEAECR.[A]	1xCarbamidomethyl [C5]	0.0840939	0.00219903	1	1	19		[366-371]		0	777.356	4.60596e+09		High	High	0.0008377	0.02785	0.94	27.2	K.IEAECR.A	[366-371]	Used	Used
	FALSE	898321008	High	[R].FLNCSLLSK.[E]	1xCarbamidomethyl [C4]; 1xDeamidated [N3]	0.00481883	0.000524928	1	1	10		[179-187]		0	1082.56	898321008		High	High	0.0002412	0.000635	1.66	50.16	R.FLNCSLLSK.E	[179-187]	Used	Used
	FALSE	6.69528e+09	High	[R].FLNCSLLSK.[E]	1xCarbamidomethyl [C4]	0.00157477	0.000524928	1	1	65		[179-187]		0	1081.57	6.69528e+09		High	High	0.0002412	0.0001468	1.63	46.81	R.FLNCSLLSK.E	[179-187]	Used	Used
	FALSE	4.38037e+09	High	[R].FTPVSPEYVMEQLK.[D]		5.70339e-05	0.000524928	1	1	34		[226-239]		0	1667.83	4.38037e+09		High	High	0.0002412	1.898e-06	3.3	58.68	R.FTPVSPEYVMEQLK.D	[226-239]	Used	Used
	FALSE	1.04407e+06	High	[R].FTPVSPEYVMEQLKDIVDWLNDESTLTIDPIER.[A]	1xDeamidated [N21]; 1xOxidation [M10]	0.000301217	0.000524928	1	1	1		[226-258]		1	3909.9	1.04407e+06		High	High	0.0002412	1.674e-05	4.34	62.33	R.FTPVSPEYVMEQLKDIVDWLNDESTLTIDPIER.A	[226-258]	Used	Used
	FALSE	1233989	High	[R].FTPVSPEYVMEQLKDIVDWLNDESTLTIDPIER.[A]	1xOxidation [M10]	0.000413562	0.000524928	1	1	1		[226-258]		1	3908.92	1233989		High	High	0.0002412	2.539e-05	2.19	62.69	R.FTPVSPEYVMEQLKDIVDWLNDESTLTIDPIER.A	[226-258]	Used	Used
	FALSE	1.37991e+09	High	[R].FTPVSPEYVMEQLK.[D]	1xOxidation [M10]	0.000174691	0.000524928	1	1	48		[226-239]		0	1683.83	1.37991e+09		High	High	0.0002412	8.215e-06	3.38	50.43	R.FTPVSPEYVMEQLK.D	[226-239]	Used	Used
	FALSE	1.04414e+10	High	[K].HSEASIQR.[Y]		0.00339165	0.000524928	1	1	27		[328-335]		0	927.464	1.04414e+10		High	High	0.0002412	0.0004002	3.03	26.55	K.HSEASIQR.Y	[328-335]	Used	Used
High	A0A140N587	Bifunctional polymyxin resistance protein ArnA OS=Escherichia coli (strain B / BL21-DE3) OX=469008 GN=arnA PE=3 SV=1	0	677.55	90	51	420	51	660	74.2	6.87	51	420	2.0541e+10	75	2.0541e+10	Phosphoadenosine [T432]	0
	Checked	Abundances (Normalized): F1: Sample, hsp3	Confidence	Annotated Sequence	Modifications	Qvality PEP	Qvality q-value	# Protein Groups	# Proteins	# PSMs	Master Protein Accessions	Positions in Master Proteins	Modifications in Master Proteins	# Missed Cleavages	Theo. MH+ [Da]	Abundance: F1: Sample, hsp3	Quan Info	Found in Sample: [S1] F1: Sample, hsp3	Confidence (by Search Engine): A2 Sequest HT	Percolator q-Value (by Search Engine): A2 Sequest HT	Percolator PEP (by Search Engine): A2 Sequest HT	XCorr (by Search Engine): A2 Sequest HT	Top Apex RT [min]	Sequence in Protein	Positions in Proteins	Quan Usage	Quan Ratio Usage
	FALSE	5001648	High	[R].IIFPSTSEVYGMCSDK.[Y]	1xCarbamidomethyl [C13]; 1xPhosphoadenosine [T6]	0.0356804	0.000524928	1	1	2	A0A140N587	A0A140N587 [427-442]	A0A140N587 1xPhosphoadenosine [T432]	0	2162.89	5001648		High	High	0.0002412	0.008857	1.67	54.41	R.IIFPSTSEVYGMCSDK.Y	[427-442]	Used	Used
	FALSE	4.93052e+08	High	[K].RADAGAIVAQLR.[I]		0.0185286	0.000524928	1	1	5	A0A140N587	A0A140N587 [138-149]		1	1240.71	4.93052e+08		High	High	0.0002412	0.003733	3.17	40.96	K.RADAGAIVAQLR.I	[138-149]	Used	Used
	FALSE	566848436	High	[R].QLLEQTLPAIK.[H]		0.00175598	0.000524928	1	1	8	A0A140N587	A0A140N587 [171-181]		0	1253.75	566848436		High	High	0.0002412	0.0001694	2.48	48.96	R.QLLEQTLPAIK.H	[171-181]	Used	Used
	FALSE	31638460	High	[R].LNSQPACTAR.[R]	1xCarbamidomethyl [C7]; 1xDeamidated [N/Q]	0.00304182	0.000524928	1	1	4	A0A140N587	A0A140N587 [304-313]		0	1118.53	31638460		High	High	0.0002412	0.0003466	1.98	29.32	R.LNSQPACTAR.R	[304-313]	Used	Used
	FALSE	592108288	High	[R].LNSQPACTAR.[R]	1xCarbamidomethyl [C7]	0.000228257	0.000524928	1	1	3	A0A140N587	A0A140N587 [304-313]		0	1117.54	592108288		High	High	0.0002412	1.165e-05	2.61	28.91	R.LNSQPACTAR.R	[304-313]	Used	Used
	FALSE	8.69808e+08	High	[R].LLREDHYEVYGLDIGSDAISR.[F]		6.19011e-09	0.000524928	1	1	13	A0A140N587	A0A140N587 [335-355]		1	2421.2	8.69808e+08		High	High	0.0002412	1.225e-11	5.02	49.45	R.LLREDHYEVYGLDIGSDAISR.F	[335-355]	Used	Used
	FALSE	37951288	High	[K].RCFTDIR.[D]	1xCarbamidomethyl [C2]	0.0940802	0.00219903	1	1	2	A0A140N587	A0A140N587 [535-541]		1	967.478	37951288		High	High	0.0008377	0.03228	1.44	33.71	K.RCFTDIR.D	[535-541]	Used	Used
	FALSE	224063770	High	[R].VLILGVNGFIGNHLTER.[L]		7.01826e-06	0.000524928	1	1	4	A0A140N587	A0A140N587 [318-334]		0	1852.04	224063770		High	High	0.0002412	1.226e-07	3.3	54.14	R.VLILGVNGFIGNHLTER.L	[318-334]	Used	Used
	FALSE	6.06102e+08	High	[R].VLILGVNGFIGNHLTER.[L]	1xDeamidated [N]	1.90874e-05	0.000524928	1	1	15	A0A140N587	A0A140N587 [318-334]		0	1853.03	6.06102e+08		High	High	0.0002412	4.544e-07	3.24	56.15	R.VLILGVNGFIGNHLTER.L	[318-334]	Used	Used
	FALSE	1.15454e+07	High	[R].VLILGVNGFIGNHLTER.[L]	2xDeamidated [N7; N12]	4.07015e-06	0.000524928	1	1	6	A0A140N587	A0A140N587 [318-334]		0	1854.01	1.15454e+07		High	High	0.0002412	5.983e-08	3.73	57.67	R.VLILGVNGFIGNHLTER.L	[318-334]	Used	Used
	FALSE	437481312	High	[R].VIWAYGEK.[E]		0.0305321	0.000524928	1	1	4	A0A140N587	A0A140N587 [473-480]		0	965.509	437481312		High	High	0.0002412	0.007199	1.48	43.99	R.VIWAYGEK.E	[473-480]	Used	Used
	FALSE	2.41126e+08	High	[R].VHPHASK.[A]		0.112676	0.00270856	1	1	7	A0A140N587	A0A140N587 [247-253]		0	775.421	2.41126e+08		High	High	0.001222	0.0413	1.3	23.81	R.VHPHASK.A	[247-253]	Used	Used
	FALSE	7.07742e+06	High	[K].YFDEDHSNLIVGPVNKPR.[W]	1xDeamidated [N]	7.6348e-06	0.000524928	1	1	7	A0A140N587	A0A140N587 [443-460]		0	2101.03	7.07742e+06		High	High	0.0002412	1.364e-07	4.61	42.73	K.YFDEDHSNLIVGPVNKPR.W	[443-460]	Used	Used
	FALSE	6.36901e+08	High	[K].YFDEDHSNLIVGPVNKPR.[W]		7.70635e-07	0.000524928	1	1	11	A0A140N587	A0A140N587 [443-460]		0	2100.05	6.36901e+08		High	High	0.0002412	6.786e-09	6.06	42.21	K.YFDEDHSNLIVGPVNKPR.W	[443-460]	Used	Used
	FALSE	522040192	High	[R].WIYSVSK.[Q]		0.0761786	0.00219903	1	1	4	A0A140N587	A0A140N587 [461-467]		0	882.472	522040192		High	High	0.0008377	0.02433	1.88	42.86	R.WIYSVSK.Q	[461-467]	Used	Used
	FALSE	375701353	High	[R].VVESSSYYGK.[G]		0.000936313	0.000524928	1	1	6	A0A140N587	A0A140N587 [602-611]		0	1118.54	375701353		High	High	0.0002412	7.4e-05	2.11	32.13	R.VVESSSYYGK.G	[602-611]	Used	Used
	FALSE		High	[K].TVVFAYHDMGCLGIEALLAAGYEISAIFTHTDNPGEK.[A]	1xCarbamidomethyl [C11]	0.00241053	0.000524928	1	1	1	A0A140N587	A0A140N587 [3-39]		0	4010.93		No Quan Values	High	High	0.0002412	0.0002556	2.85		K.TVVFAYHDMGCLGIEALLAAGYEISAIFTHTDNPGEK.A	[3-39]	Not Used	Not Used
	FALSE	5.82644e+06	High	[K].RIIFPSTSEVYGMCSDKYFDEDHSNLIVGPVNKPR.[W]	1xCarbamidomethyl [C14]; 1xDeamidated [N25]	8.21888e-07	0.000524928	1	1	2	A0A140N587	A0A140N587 [426-460]		2	4071.96	5.82644e+06		High	High	0.0002412	7.382e-09	7.15	49.55	K.RIIFPSTSEVYGMCSDKYFDEDHSNLIVGPVNKPR.W	[426-460]	Used	Used
	FALSE	26252938	High	[K].RIIFPSTSEVYGMCSDKYFDEDHSNLIVGPVNKPR.[W]	1xCarbamidomethyl [C14]	0.00809678	0.000524928	1	1	1	A0A140N587	A0A140N587 [426-460]		2	4070.97	26252938		High	High	0.0002412	0.001258	4.81	49.55	K.RIIFPSTSEVYGMCSDKYFDEDHSNLIVGPVNKPR.W	[426-460]	Used	Used
	FALSE	7192583	High	[K].RIIFPSTSEVYGMCSDK.[Y]	1xCarbamidomethyl [C14]; 1xOxidation [M13]	0.0477097	0.000524928	1	1	1	A0A140N587	A0A140N587 [426-442]		1	2005.94	7192583		High	High	0.0002412	0.01305	2.17	44.01	K.RIIFPSTSEVYGMCSDK.Y	[426-442]	Used	Used
	FALSE	39257983	High	[K].RIIFPSTSEVYGMCSDK.[Y]	1xCarbamidomethyl [C14]	3.32213e-06	0.000524928	1	1	2	A0A140N587	A0A140N587 [426-442]		1	1989.94	39257983		High	High	0.0002412	4.584e-08	6.82	47.17	K.RIIFPSTSEVYGMCSDK.Y	[426-442]	Used	Used
	FALSE	4.92963e+06	High	[K].RIIFPSTSEVYGMCSDKYFDEDHSNLIVGPVNKPR.[W]	1xCarbamidomethyl [C14]; 1xDeamidated [N25]; 1xOxidation [M13]	0.111134	0.00270856	1	1	2	A0A140N587	A0A140N587 [426-460]		2	4087.95	4.92963e+06		High	High	0.001222	0.04063	3.33	47.66	K.RIIFPSTSEVYGMCSDKYFDEDHSNLIVGPVNKPR.W	[426-460]	Used	Used
	FALSE		High	[R].RTPDDSFLEWHKPASVLHNMVR.[A]	1xDeamidated [N19]; 1xOxidation [M20]	0.0216797	0.000524928	1	1	1	A0A140N587	A0A140N587 [201-222]		1	2652.3		No Quan Values	High	High	0.0002412	0.004588	1.89		R.RTPDDSFLEWHKPASVLHNMVR.A	[201-222]	Not Used	Not Used
	FALSE	4.83679e+07	High	[R].RTPDDSFLEWHKPASVLHNMVR.[A]	1xOxidation [M20]	4.54134e-05	0.000524928	1	1	6	A0A140N587	A0A140N587 [201-222]		1	2651.31	4.83679e+07		High	High	0.0002412	1.411e-06	4.19	41.8	R.RTPDDSFLEWHKPASVLHNMVR.A	[201-222]	Used	Used
	FALSE	9.29101e+06	High	[R].RTPDDSFLEWHKPASVLHNMVR.[A]	1xDeamidated [N19]	0.000590749	0.000524928	1	1	3	A0A140N587	A0A140N587 [201-222]		1	2636.3	9.29101e+06		High	High	0.0002412	4.053e-05	4.42	46.16	R.RTPDDSFLEWHKPASVLHNMVR.A	[201-222]	Used	Used
	FALSE	248594236	High	[R].RTPDDSFLEWHKPASVLHNMVR.[A]		2.50643e-05	0.000524928	1	1	8	A0A140N587	A0A140N587 [201-222]		1	2635.32	248594236		High	High	0.0002412	6.493e-07	5.63	45.52	R.RTPDDSFLEWHKPASVLHNMVR.A	[201-222]	Used	Used
	FALSE	114965488	High	[R].TPDDSFLEWHKPASVLHNMVR.[A]	1xOxidation [M19]	0.00262213	0.000524928	1	1	5	A0A140N587	A0A140N587 [202-222]		0	2495.21	114965488		High	High	0.0002412	0.0002854	3.15	43.86	R.TPDDSFLEWHKPASVLHNMVR.A	[202-222]	Used	Used
	FALSE	26916098	High	[R].TPDDSFLEWHKPASVLHNMVR.[A]	1xDeamidated [N18]	0.000177306	0.000524928	1	1	6	A0A140N587	A0A140N587 [202-222]		0	2480.2	26916098		High	High	0.0002412	8.393e-06	3.43	48.83	R.TPDDSFLEWHKPASVLHNMVR.A	[202-222]	Used	Used
	FALSE	500660374	High	[R].TPDDSFLEWHKPASVLHNMVR.[A]		2.86341e-06	0.000524928	1	1	10	A0A140N587	A0A140N587 [202-222]		0	2479.22	500660374		High	High	0.0002412	3.785e-08	4.64	47.92	R.TPDDSFLEWHKPASVLHNMVR.A	[202-222]	Used	Used
	FALSE	723429568	High	[R].TVDLTDKPS.[-]		0.0683178	0.00219903	1	1	4	A0A140N587	A0A140N587 [652-660]		0	975.499	723429568		High	High	0.0008377	0.02102	1.65	34.56	R.TVDLTDKPS.-	[652-660]	Used	Used
	FALSE		High	[K].TVVFAYHDMGCLGIEALLAAGYEISAIFTHTDNPGEK.[A]	1xCarbamidomethyl [C11]; 1xOxidation [M9]	5.18516e-07	0.000524928	1	1	1	A0A140N587	A0A140N587 [3-39]		0	4026.93		No Quan Values	High	High	0.0002412	4.038e-09	9.08		K.TVVFAYHDMGCLGIEALLAAGYEISAIFTHTDNPGEK.A	[3-39]	Not Used	Not Used
	FALSE		High	[R].IIFPSTSEVYGMCSDKYFDEDHSNLIVGPVNKPR.[W]	1xCarbamidomethyl [C13]; 2xDeamidated [N24; N31]	0.0235634	0.000524928	1	1	1	A0A140N587	A0A140N587 [427-460]		1	3916.84		No Quan Values	High	High	0.0002412	0.005112	3.33		R.IIFPSTSEVYGMCSDKYFDEDHSNLIVGPVNKPR.W	[427-460]	Not Used	Not Used
	FALSE	134377774	High	[R].EDHYEVYGLDIGSDAISR.[F]		1.19755e-06	0.000524928	1	1	13	A0A140N587	A0A140N587 [338-355]		0	2038.94	134377774		High	High	0.0002412	1.208e-08	4.58	52.1	R.EDHYEVYGLDIGSDAISR.F	[338-355]	Used	Used
	FALSE	114955373	High	[K].EGLQFTLFRPFNWMGPR.[L]	1xOxidation [M14]	0.00210896	0.000524928	1	1	3	A0A140N587	A0A140N587 [481-497]		0	2112.05	114955373		High	High	0.0002412	0.0002155	3.14	60.61	K.EGLQFTLFRPFNWMGPR.L	[481-497]	Used	Used
	FALSE	75733040	High	[K].EGLQFTLFRPFNWMGPR.[L]		5.1655e-05	0.000524928	1	1	3	A0A140N587	A0A140N587 [481-497]		0	2096.05	75733040		High	High	0.0002412	1.67e-06	5.11	61.3	K.EGLQFTLFRPFNWMGPR.L	[481-497]	Used	Used
	FALSE	5.91504e+08	High	[R].DGIEALYR.[I]		0.0169599	0.000524928	1	1	4	A0A140N587	A0A140N587 [542-549]		0	936.479	5.91504e+08		High	High	0.0002412	0.003306	2.17	46.37	R.DGIEALYR.I	[542-549]	Used	Used
	FALSE	2.20718e+06	High	[R].ENEATCFGR.[R]	1xCarbamidomethyl [C6]; 1xDeamidated [N2]	0.0289364	0.000524928	1	1	1	A0A140N587	A0A140N587 [192-200]		0	1084.44	2.20718e+06		High	High	0.0002412	0.006693	2.17	34.62	R.ENEATCFGR.R	[192-200]	Used	Used
	FALSE	610308288	High	[R].ENEATCFGR.[R]	1xCarbamidomethyl [C6]	0.00657963	0.000524928	1	1	5	A0A140N587	A0A140N587 [192-200]		0	1083.45	610308288		High	High	0.0002412	0.0009574	2.19	33.52	R.ENEATCFGR.R	[192-200]	Used	Used
	FALSE	368084416	High	[K].AFYGSVAR.[L]		0.0232196	0.000524928	1	1	3	A0A140N587	A0A140N587 [40-47]		0	870.447	368084416		High	High	0.0002412	0.005009	1.61	36.96	K.AFYGSVAR.L	[40-47]	Used	Used
	FALSE	232331696	High	[R].ADAGAIVAQLR.[I]		8.26919e-05	0.000524928	1	1	3	A0A140N587	A0A140N587 [139-149]		0	1084.61	232331696		High	High	0.0002412	3.082e-06	3.08	45.98	R.ADAGAIVAQLR.I	[139-149]	Used	Used
	FALSE	3.21357e+08	High	[K].CDVVLPLVAIATPIEYTR.[N]	1xCarbamidomethyl [C1]	8.7655e-07	0.000524928	1	1	7	A0A140N587	A0A140N587 [383-400]		0	2030.1	3.21357e+08		High	High	0.0002412	8.015e-09	4.46	61.67	K.CDVVLPLVAIATPIEYTR.N	[383-400]	Used	Used
	FALSE	8072614	High	[R].CDGEIINIGNPENEASIEELGEMLLASFEK.[H]	1xCarbamidomethyl [C1]; 1xOxidation [M23]	0.000494279	0.000524928	1	1	1	A0A140N587	A0A140N587 [558-587]		0	3337.55	8072614		High	High	0.0002412	3.214e-05	5.13	62.63	R.CDGEIINIGNPENEASIEELGEMLLASFEK.H	[558-587]	Used	Used
	FALSE	2949601	High	[R].CDGEIINIGNPENEASIEELGEMLLASFEK.[H]	1xCarbamidomethyl [C1]	6.32857e-05	0.000524928	1	1	1	A0A140N587	A0A140N587 [558-587]		0	3321.55	2949601		High	High	0.0002412	2.181e-06	6.61	62.84	R.CDGEIINIGNPENEASIEELGEMLLASFEK.H	[558-587]	Used	Used
	FALSE	3.55191e+07	High	[R].AVADPWPGAFSYVGNQK.[F]	1xDeamidated [N/Q]	0.000266137	0.000524928	1	1	6	A0A140N587	A0A140N587 [223-239]		0	1807.86	3.55191e+07		High	High	0.0002412	1.43e-05	4.3	57.08	R.AVADPWPGAFSYVGNQK.F	[223-239]	Used	Used
	FALSE	103401024	High	[R].CFTDIR.[D]	1xCarbamidomethyl [C1]	0.148519	0.00472553	1	1	2	A0A140N587	A0A140N587 [536-541]		0	811.377	103401024		High	High	0.002116	0.06023	1.89	37.87	R.CFTDIR.D	[536-541]	Used	Used
	FALSE	3.41133e+07	High	[R].CFTDIRDGIEALYR.[I]	1xCarbamidomethyl [C1]	0.0317465	0.000524928	1	1	3	A0A140N587	A0A140N587 [536-549]		1	1728.84	3.41133e+07		High	High	0.0002412	0.007587	3.44	54.43	R.CFTDIRDGIEALYR.I	[536-549]	Used	Used
	FALSE	110655184	High	[R].CLDWEPK.[I]	1xCarbamidomethyl [C1]	0.0169599	0.000524928	1	1	3	A0A140N587	A0A140N587 [629-635]		0	947.429	110655184		High	High	0.0002412	0.003318	1.72	42.63	R.CLDWEPK.I	[629-635]	Used	Used
	FALSE	651884256	High	[R].AVADPWPGAFSYVGNQK.[F]		2.50643e-05	0.000524928	1	1	6	A0A140N587	A0A140N587 [223-239]		0	1806.88	651884256		High	High	0.0002412	6.466e-07	3.61	54.54	R.AVADPWPGAFSYVGNQK.F	[223-239]	Used	Used
	FALSE		High	[R].AITQLILNLVEGSPIKLIDGGK.[Q]		0.0311335	0.000524928	1	1	1	A0A140N587	A0A140N587 [511-532]		1	2292.35		No Quan Values	High	High	0.0002412	0.007362	1.87		R.AITQLILNLVEGSPIKLIDGGK.Q	[511-532]	Not Used	Not Used
	FALSE		High	[R].AITQLILNLVEGSPIK.[L]	1xDeamidated [N8]	0.00496395	0.000524928	1	1	2	A0A140N587	A0A140N587 [511-526]		0	1710		No Quan Values	High	High	0.0002412	0.0006605	4.09		R.AITQLILNLVEGSPIK.L	[511-526]	Not Used	Not Used
	FALSE	1779636960	High	[R].AITQLILNLVEGSPIK.[L]		1.61998e-06	0.000524928	1	1	8	A0A140N587	A0A140N587 [511-526]		0	1709.02	1779636960		High	High	0.0002412	1.797e-08	3.7	61.98	R.AITQLILNLVEGSPIK.L	[511-526]	Used	Used
	FALSE	468782966	High	[R].APLNWVLVNGETETGVTLHR.[M]		2.38256e-07	0.000524928	1	1	9	A0A140N587	A0A140N587 [115-134]		0	2206.16	468782966		High	High	0.0002412	1.458e-09	6.83	53.45	R.APLNWVLVNGETETGVTLHR.M	[115-134]	Used	Used
	FALSE	7.48538e+08	High	[R].APLNWVLVNGETETGVTLHR.[M]	1xDeamidated [N]	7.01014e-08	0.000524928	1	1	19	A0A140N587	A0A140N587 [115-134]		0	2207.15	7.48538e+08		High	High	0.0002412	2.93e-10	5.65	54.27	R.APLNWVLVNGETETGVTLHR.M	[115-134]	Used	Used
	FALSE	5579249	High	[K].AQPGSVISVAPLLIACGDGALEIVTGQAGDGITMQGSQLAQTLGLVQGSR.[L]	1xCarbamidomethyl [C16]; 1xOxidation [M34]	2.32696e-05	0.000524928	1	1	2	A0A140N587	A0A140N587 [254-303]		0	4921.54	5579249		High	High	0.0002412	5.871e-07	7.76	62.46	K.AQPGSVISVAPLLIACGDGALEIVTGQAGDGITMQGSQLAQTLGLVQGSR.L	[254-303]	Used	Used
	FALSE	5.72076e+06	High	[K].AQPGSVISVAPLLIACGDGALEIVTGQAGDGITMQGSQLAQTLGLVQGSR.[L]	1xCarbamidomethyl [C16]	0.000477437	0.000524928	1	1	2	A0A140N587	A0A140N587 [254-303]		0	4905.54	5.72076e+06		High	High	0.0002412	3.063e-05	6.49	62.59	K.AQPGSVISVAPLLIACGDGALEIVTGQAGDGITMQGSQLAQTLGLVQGSR.L	[254-303]	Used	Used
	FALSE		High	[R].APLNWVLVNGETETGVTLHR.[M]	2xDeamidated [N4; N9]	0.000519375	0.000524928	1	1	1	A0A140N587	A0A140N587 [115-134]		0	2208.13		No Quan Values	High	High	0.0002412	3.439e-05	2.94		R.APLNWVLVNGETETGVTLHR.M	[115-134]	Not Used	Not Used
	FALSE	890473008	High	[R].IAIAPDDIAITLHHK.[L]		0.000831391	0.000524928	1	1	11	A0A140N587	A0A140N587 [150-164]		0	1627.92	890473008		High	High	0.0002412	6.335e-05	3.61	45.47	R.IAIAPDDIAITLHHK.L	[150-164]	Used	Used
	FALSE	223940690	High	[R].IAQLSPDVIFSFYYR.[H]		1.10148e-05	0.000524928	1	1	4	A0A140N587	A0A140N587 [71-85]		0	1818.94	223940690		High	High	0.0002412	2.205e-07	3.63	61.48	R.IAQLSPDVIFSFYYR.H	[71-85]	Used	Used
	FALSE	1.33041e+07	High	[K].KCDVVLPLVAIATPIEYTR.[N]	1xCarbamidomethyl [C2]	0.00012598	0.000524928	1	1	3	A0A140N587	A0A140N587 [382-400]		1	2158.19	1.33041e+07		High	High	0.0002412	5.379e-06	2.86	59.78	K.KCDVVLPLVAIATPIEYTR.N	[382-400]	Used	Used
	FALSE	18577685	High	[K].IDMQETIDETLDFFLR.[T]		7.04903e-07	0.000524928	1	1	2	A0A140N587	A0A140N587 [636-651]		0	1985.95	18577685		High	High	0.0002412	6.022e-09	5.04	62.88	K.IDMQETIDETLDFFLR.T	[636-651]	Used	Used
	FALSE		High	[R].IGSSRAITQLILNLVEGSPIK.[L]		0.0013574	0.000524928	1	1	1	A0A140N587	A0A140N587 [506-526]		1	2209.29		No Quan Values	High	High	0.0002412	0.0001204	3.25		R.IGSSRAITQLILNLVEGSPIK.L	[506-526]	Not Used	Not Used
	FALSE	968471	High	[R].IIFPSTSEVYGMCSDKYFDEDHSNLIVGPVNKPR.[W]	1xCarbamidomethyl [C13]; 1xDeamidated [N24]; 1xOxidation [M12]	0.129199	0.00368476	1	1	1	A0A140N587	A0A140N587 [427-460]		1	3931.85	968471		High	High	0.001748	0.04978	0.91	50	R.IIFPSTSEVYGMCSDKYFDEDHSNLIVGPVNKPR.W	[427-460]	Used	Used
	FALSE	69861783	High	[R].IIFPSTSEVYGMCSDKYFDEDHSNLIVGPVNKPR.[W]	1xCarbamidomethyl [C13]; 1xOxidation [M12]	6.94908e-06	0.000524928	1	1	3	A0A140N587	A0A140N587 [427-460]		1	3930.87	69861783		High	High	0.0002412	1.21e-07	3.23	50	R.IIFPSTSEVYGMCSDKYFDEDHSNLIVGPVNKPR.W	[427-460]	Used	Used
	FALSE	1.34725e+08	High	[R].IIFPSTSEVYGMCSDKYFDEDHSNLIVGPVNKPR.[W]	1xCarbamidomethyl [C13]	1.44639e-05	0.000524928	1	1	5	A0A140N587	A0A140N587 [427-460]		1	3914.87	1.34725e+08		High	High	0.0002412	3.151e-07	6.78	52.72	R.IIFPSTSEVYGMCSDKYFDEDHSNLIVGPVNKPR.W	[427-460]	Used	Used
	FALSE	86010949	High	[R].IIFPSTSEVYGMCSDK.[Y]	1xCarbamidomethyl [C13]; 1xOxidation [M12]	9.78028e-06	0.000524928	1	1	6	A0A140N587	A0A140N587 [427-442]		0	1849.83	86010949		High	High	0.0002412	1.882e-07	3.57	49.14	R.IIFPSTSEVYGMCSDK.Y	[427-442]	Used	Used
	FALSE	326175264	High	[R].IIFPSTSEVYGMCSDK.[Y]	1xCarbamidomethyl [C13]	4.93745e-06	0.000524928	1	1	5	A0A140N587	A0A140N587 [427-442]		0	1833.84	326175264		High	High	0.0002412	7.686e-08	4.38	53.33	R.IIFPSTSEVYGMCSDK.Y	[427-442]	Used	Used
	FALSE	3.17281e+07	High	[R].IIENAGNR.[C]	1xDeamidated [N]	0.0184378	0.000524928	1	1	4	A0A140N587	A0A140N587 [550-557]		0	887.458	3.17281e+07		High	High	0.0002412	0.003698	1.57	30	R.IIENAGNR.C	[550-557]	Used	Used
	FALSE	640024832	High	[R].IIENAGNR.[C]		0.0424876	0.000524928	1	1	4	A0A140N587	A0A140N587 [550-557]		0	886.474	640024832		High	High	0.0002412	0.01115	1.64	29.16	R.IIENAGNR.C	[550-557]	Used	Used
	FALSE		High	[R].LDNLNAARIGSSRAITQLILNLVEGSPIK.[L]		0.217526	0.00966262	1	1	1	A0A140N587	A0A140N587 [498-526]		2	3076.75		No Quan Values	High	High	0.003846	0.1025	1.4		R.LDNLNAARIGSSRAITQLILNLVEGSPIK.L	[498-526]	Not Used	Not Used
	FALSE	44727303	High	[R].LDNLNAAR.[I]	1xDeamidated [N]	0.00365294	0.000524928	1	1	5	A0A140N587	A0A140N587 [498-505]		0	887.458	44727303		High	High	0.0002412	0.0004416	2.71	32.98	R.LDNLNAAR.I	[498-505]	Used	Used
	FALSE	619269696	High	[R].LDNLNAAR.[I]		0.00218332	0.000524928	1	1	2	A0A140N587	A0A140N587 [498-505]		0	886.474	619269696		High	High	0.0002412	0.000225	2.6	32.11	R.LDNLNAAR.I	[498-505]	Used	Used
	FALSE	48328688	High	[K].IDMQETIDETLDFFLR.[T]	1xOxidation [M3]	0.000200677	0.000524928	1	1	4	A0A140N587	A0A140N587 [636-651]		0	2001.95	48328688		High	High	0.0002412	9.862e-06	1.97	62.09	K.IDMQETIDETLDFFLR.T	[636-651]	Used	Used
	FALSE	1.01602e+07	High	[R].GIPVYAPDNVNHPLWVER.[I]	1xDeamidated [N11]	8.31025e-05	0.000524928	1	1	3	A0A140N587	A0A140N587 [53-70]		0	2077.05	1.01602e+07		High	High	0.0002412	3.102e-06	3.6	51.37	R.GIPVYAPDNVNHPLWVER.I	[53-70]	Used	Used
	FALSE	1053617034	High	[R].GIPVYAPDNVNHPLWVER.[I]		1.55795e-05	0.000524928	1	1	10	A0A140N587	A0A140N587 [53-70]		0	2076.07	1053617034		High	High	0.0002412	3.483e-07	3.62	49.93	R.GIPVYAPDNVNHPLWVER.I	[53-70]	Used	Used
	FALSE		High	[R].FLNHPHFHFVEGDISIHSEWIEYHVK.[K]	1xDeamidated [N3]	1.23225e-08	0.000524928	1	1	2	A0A140N587	A0A140N587 [356-381]		0	3218.55		No Quan Values	High	High	0.0002412	3.001e-11	7.63		R.FLNHPHFHFVEGDISIHSEWIEYHVK.K	[356-381]	Not Used	Not Used
	FALSE	2.36864e+08	High	[R].FLNHPHFHFVEGDISIHSEWIEYHVK.[K]		3.72536e-15	0.000524928	1	1	12	A0A140N587	A0A140N587 [356-381]		0	3217.56	2.36864e+08		High	High	0.000241196	8.72361e-20	7.72	48.45	R.FLNHPHFHFVEGDISIHSEWIEYHVK.K	[356-381]	Used	Used
	FALSE	3.80597e+08	High	[K].FTVWSSR.[V]		0.0271559	0.000524928	1	1	6	A0A140N587	A0A140N587 [240-246]		0	882.447	3.80597e+08		High	High	0.0002412	0.006181	1.93	43.69	K.FTVWSSR.V	[240-246]	Used	Used
	FALSE	5.40212e+08	High	[R].HLIYDEILQLAPAGAFNLHGSLLPK.[Y]		6.2973e-05	0.000524928	1	1	10	A0A140N587	A0A140N587 [86-110]		0	2730.5	5.40212e+08		High	High	0.0002412	2.158e-06	4.82	61.03	R.HLIYDEILQLAPAGAFNLHGSLLPK.Y	[86-110]	Used	Used
	FALSE	3.34682e+08	High	[R].HHFPPFAGFR.[V]		0.000318083	0.000524928	1	1	26	A0A140N587	A0A140N587 [592-601]		0	1212.61	3.34682e+08		High	High	0.0002412	1.809e-05	3.5	40.91	R.HHFPPFAGFR.V	[592-601]	Used	Used
	FALSE		High	[R].HLIYDEILQLAPAGAFNLHGSLLPK.[Y]	1xDeamidated [N17]	8.53625e-10	0.000524928	1	1	2	A0A140N587	A0A140N587 [86-110]		0	2731.48		No Quan Values	High	High	0.0002412	9.133e-13	8.5		R.HLIYDEILQLAPAGAFNLHGSLLPK.Y	[86-110]	Not Used	Not Used
	FALSE	6.84317e+08	High	[K].HGNILEIAQR.[E]		7.5265e-05	0.000524928	1	1	11	A0A140N587	A0A140N587 [182-191]		0	1150.63	6.84317e+08		High	High	0.0002412	2.734e-06	3.35	39.3	K.HGNILEIAQR.E	[182-191]	Used	Used
	FALSE	2.51923e+06	High	[K].HGNILEIAQR.[E]	1xDeamidated [N/Q]	0.00518985	0.000524928	1	1	3	A0A140N587	A0A140N587 [182-191]		0	1151.62	2.51923e+06		High	High	0.0002412	0.0007005	2.45	40.85	K.HGNILEIAQR.E	[182-191]	Used	Used
	FALSE		High	[R].HLIYDEILQLAPAGAFNLHGSLLPK.[Y]	2xDeamidated [Q9; N17]	4.81945e-05	0.000524928	1	1	1	A0A140N587	A0A140N587 [86-110]		0	2732.47		No Quan Values	High	High	0.0002412	1.521e-06	6.42		R.HLIYDEILQLAPAGAFNLHGSLLPK.Y	[86-110]	Not Used	Not Used
	FALSE	8863493	High	[R].GRAPLNWVLVNGETETGVTLHR.[M]	2xDeamidated [N6; N11]	6.51573e-06	0.000524928	1	1	1	A0A140N587	A0A140N587 [113-134]		1	2421.25	8863493		High	High	0.0002412	1.111e-07	6.54	49.78	R.GRAPLNWVLVNGETETGVTLHR.M	[113-134]	Used	Used
	FALSE	80225721	High	[R].GRAPLNWVLVNGETETGVTLHR.[M]	1xDeamidated [N11]	5.59151e-05	0.000524928	1	1	3	A0A140N587	A0A140N587 [113-134]		1	2420.27	80225721		High	High	0.0002412	1.846e-06	4.37	49.53	R.GRAPLNWVLVNGETETGVTLHR.M	[113-134]	Used	Used
	FALSE	72853284	High	[R].GRAPLNWVLVNGETETGVTLHR.[M]		7.37463e-06	0.000524928	1	1	3	A0A140N587	A0A140N587 [113-134]		1	2419.28	72853284		High	High	0.0002412	1.3e-07	5.77	48.75	R.GRAPLNWVLVNGETETGVTLHR.M	[113-134]	Used	Used
	FALSE	168175136	High	[K].GYQDVEHR.[K]		0.00691292	0.000524928	1	1	3	A0A140N587	A0A140N587 [612-619]		0	1003.46	168175136		High	High	0.0002412	0.001016	1.57	28.59	K.GYQDVEHR.K	[612-619]	Used	Used
High	HSP-3	C. elegans HSP-3(UniProt P27420)	0	472.777	75	49	321	49	661	73	5.06	49	321	1.18329e+10	75	1.18329e+10	Phosphoadenosine [T194]	0
	Checked	Abundances (Normalized): F1: Sample, hsp3	Confidence	Annotated Sequence	Modifications	Qvality PEP	Qvality q-value	# Protein Groups	# Proteins	# PSMs	Master Protein Accessions	Positions in Master Proteins	Modifications in Master Proteins	# Missed Cleavages	Theo. MH+ [Da]	Abundance: F1: Sample, hsp3	Quan Info	Found in Sample: [S1] F1: Sample, hsp3	Confidence (by Search Engine): A2 Sequest HT	Percolator q-Value (by Search Engine): A2 Sequest HT	Percolator PEP (by Search Engine): A2 Sequest HT	XCorr (by Search Engine): A2 Sequest HT	Top Apex RT [min]	Sequence in Protein	Positions in Proteins	Quan Usage	Quan Ratio Usage
	FALSE	2.18441e+06	High	[K].DAGTIAGLNVVR.[I]	1xPhosphoadenosine [T4]	0.0119566	0.000524928	1	1	1	HSP-3	HSP-3 [191-202]	HSP-3 1xPhosphoadenosine [T194]	0	1514.71	2.18441e+06		High	High	0.0002412	0.002091	1.57	50.34	K.DAGTIAGLNVVR.I	[191-202]	Used	Used
	FALSE	529969768	High	[K].NAVVTVPAYFNDAQR.[Q]		0.000278269	0.000524928	1	1	5	HSP-3	HSP-3 [172-186]		0	1664.84	529969768		High	High	0.0002412	1.511e-05	3.9	49.51	K.NAVVTVPAYFNDAQR.Q	[172-186]	Used	Used
	FALSE	6.43347e+07	High	[K].NAVVTVPAYFNDAQR.[Q]	1xDeamidated [N]	1.19232e-05	0.000524928	1	1	14	HSP-3	HSP-3 [172-186]		0	1665.82	6.43347e+07		High	High	0.0002412	2.441e-07	3.39	51.27	K.NAVVTVPAYFNDAQR.Q	[172-186]	Used	Used
	FALSE	2.4965e+06	High	[K].NGRVEIIANDQGNR.[I]		1.19824e-05	0.000524928	1	1	1	HSP-3	HSP-3 [52-65]		1	1555.79	2.4965e+06		High	High	0.0002412	2.47e-07	2.64	33.14	K.NGRVEIIANDQGNR.I	[52-65]	Used	Used
	FALSE	1.04014e+06	High	[K].NAVVTVPAYFNDAQR.[Q]	2xDeamidated [N1; N11]	0.00467795	0.000524928	1	1	2	HSP-3	HSP-3 [172-186]		0	1666.81	1.04014e+06		High	High	0.0002412	0.0006107	1.87	54.58	K.NAVVTVPAYFNDAQR.Q	[172-186]	Used	Used
	FALSE	1.78366e+07	High	[K].NGRVEIIANDQGNR.[I]	1xDeamidated [N]	1.69481e-05	0.000524928	1	1	7	HSP-3	HSP-3 [52-65]		1	1556.78	1.78366e+07		High	High	0.0002412	3.883e-07	4.93	37.31	K.NGRVEIIANDQGNR.I	[52-65]	Used	Used
	FALSE	2.7676e+06	High	[K].NGRVEIIANDQGNR.[I]	2xDeamidated [N1; N9]	0.0733522	0.00219903	1	1	1	HSP-3	HSP-3 [52-65]		1	1557.76	2.7676e+06		High	High	0.0008377	0.02319	2.38	38.48	K.NGRVEIIANDQGNR.I	[52-65]	Used	Used
	FALSE	13416054	High	[R].NELESYAYNLK.[N]	1xDeamidated [N]	0.000596629	0.000524928	1	1	4	HSP-3	HSP-3 [568-578]		0	1344.63	13416054		High	High	0.0002412	4.121e-05	2.25	53.32	R.NELESYAYNLK.N	[568-578]	Used	Used
	FALSE	465218464	High	[R].NELESYAYNLK.[N]		0.00126649	0.000524928	1	1	3	HSP-3	HSP-3 [568-578]		0	1343.65	465218464		High	High	0.0002412	0.0001103	2.41	46.27	R.NELESYAYNLK.N	[568-578]	Used	Used
	FALSE	252464936	High	[K].QFTPEEVSAMVLVK.[M]		0.000115235	0.000524928	1	1	7	HSP-3	HSP-3 [144-157]		0	1577.82	252464936		High	High	0.0002412	4.787e-06	3.88	57.12	K.QFTPEEVSAMVLVK.M	[144-157]	Used	Used
	FALSE	3.43605e+06	High	[K].QFTPEEVSAMVLVK.[M]	1xOxidation [M10]	0.00677763	0.000524928	1	1	2	HSP-3	HSP-3 [144-157]		0	1593.82	3.43605e+06		High	High	0.0002412	0.0009939	2.53	50.64	K.QFTPEEVSAMVLVK.M	[144-157]	Used	Used
	FALSE	212892512	High	[K].NQIEDKEK.[L]		0.0325294	0.000524928	1	1	2	HSP-3	HSP-3 [579-586]		1	1003.51	212892512		High	High	0.0002412	0.007819	1.65	26.32	K.NQIEDKEK.L	[579-586]	Used	Used
	FALSE	8.06689e+06	High	[R].NTVIPTKK.[S]	1xDeamidated [N1]	0.0754625	0.00219903	1	1	3	HSP-3	HSP-3 [445-452]		1	901.535	8.06689e+06		High	High	0.0008377	0.02407	1.96	31.41	R.NTVIPTKK.S	[445-452]	Used	Used
	FALSE	138806256	High	[R].NTVIPTKK.[S]		0.0699584	0.00219903	1	1	1	HSP-3	HSP-3 [445-452]		1	900.551	138806256		High	High	0.0008377	0.02165	2.08	29.79	R.NTVIPTKK.S	[445-452]	Used	Used
	FALSE	3.10165e+06	High	[R].NTVIPTK.[K]	1xDeamidated [N1]	0.0776301	0.00219903	1	1	1	HSP-3	HSP-3 [445-451]		0	773.44	3.10165e+06		High	High	0.0008377	0.02501	1.97	37.44	R.NTVIPTK.K	[445-451]	Used	Used
	FALSE	168407872	High	[R].NTVIPTK.[K]		0.1472	0.00420512	1	1	2	HSP-3	HSP-3 [445-451]		0	772.456	168407872		High	High	0.001932	0.05946	1.96	32.13	R.NTVIPTK.K	[445-451]	Used	Used
	FALSE	2.36674e+06	High	[K].NQLTINPENTIFDAKR.[L]		0.00411345	0.000524928	1	1	1	HSP-3	HSP-3 [88-103]		1	1873.98	2.36674e+06		High	High	0.0002412	0.0005142	3.51	47.2	K.NQLTINPENTIFDAKR.L	[88-103]	Used	Used
	FALSE	5056713	High	[K].NQLTINPENTIFDAK.[R]	2xDeamidated [N1; N6]	0.0503056	0.00115854	1	1	1	HSP-3	HSP-3 [88-102]		0	1719.84	5056713		High	High	0.0004769	0.01394	1.78	56.47	K.NQLTINPENTIFDAK.R	[88-102]	Used	Used
	FALSE	37002771	High	[K].NQLTINPENTIFDAK.[R]	1xDeamidated [N/Q]	5.08931e-05	0.000524928	1	1	6	HSP-3	HSP-3 [88-102]		0	1718.86	37002771		High	High	0.0002412	1.641e-06	2.4	59.56	K.NQLTINPENTIFDAK.R	[88-102]	Used	Used
	FALSE	516945952	High	[K].NQLTINPENTIFDAK.[R]		8.4668e-07	0.000524928	1	1	6	HSP-3	HSP-3 [88-102]		0	1717.88	516945952		High	High	0.0002412	7.644e-09	3.62	52.41	K.NQLTINPENTIFDAK.R	[88-102]	Used	Used
	FALSE	366356352	High	[R].LSPEDIER.[M]		0.00438664	0.000524928	1	1	4	HSP-3	HSP-3 [538-545]		0	958.484	366356352		High	High	0.0002412	0.0005611	1.45	39.23	R.LSPEDIER.M	[538-545]	Used	Used
	FALSE	4.53922e+08	High	[R].IINEPTAAAIAYGLDKK.[D]		2.04461e-06	0.000524928	1	1	6	HSP-3	HSP-3 [203-219]		1	1787.99	4.53922e+08		High	High	0.0002412	2.434e-08	3.91	47.19	R.IINEPTAAAIAYGLDKK.D	[203-219]	Used	Used
	FALSE	2.05071e+06	High	[R].IINEPTAAAIAYGLDK.[K]	1xDeamidated [N3]	0.00204725	0.000524928	1	1	1	HSP-3	HSP-3 [203-218]		0	1660.88	2.05071e+06		High	High	0.0002412	0.0002073	1.91	54.35	R.IINEPTAAAIAYGLDK.K	[203-218]	Used	Used
	FALSE	4.34207e+08	High	[R].IINEPTAAAIAYGLDK.[K]		9.78585e-05	0.000524928	1	1	8	HSP-3	HSP-3 [203-218]		0	1659.9	4.34207e+08		High	High	0.0002412	3.851e-06	4.06	52.26	R.IINEPTAAAIAYGLDK.K	[203-218]	Used	Used
	FALSE	108934672	High	[K].MKEIAESYLGK.[E]		0.00102869	0.000524928	1	1	4	HSP-3	HSP-3 [158-168]		1	1268.66	108934672		High	High	0.0002412	8.379e-05	2.67	38.48	K.MKEIAESYLGK.E	[158-168]	Used	Used
	FALSE	1.99744e+07	High	[K].MKEIAESYLGK.[E]	1xOxidation [M1]	0.00934315	0.000524928	1	1	5	HSP-3	HSP-3 [158-168]		1	1284.65	1.99744e+07		High	High	0.0002412	0.00151	2.08	35.75	K.MKEIAESYLGK.E	[158-168]	Used	Used
	FALSE	23765139	High	[R].MINDAEK.[F]	1xDeamidated [N3]	0.0486383	0.00115854	1	1	2	HSP-3	HSP-3 [546-552]		0	821.371	23765139		High	High	0.0004769	0.01334	1.55	29.89	R.MINDAEK.F	[546-552]	Used	Used
	FALSE	167049312	High	[R].MINDAEK.[F]		0.0305321	0.000524928	1	1	3	HSP-3	HSP-3 [546-552]		0	820.387	167049312		High	High	0.0002412	0.007191	1.61	29.06	R.MINDAEK.F	[546-552]	Used	Used
	FALSE	43171941	High	[R].MINDAEK.[F]	1xOxidation [M1]	0.146544	0.00420512	1	1	4	HSP-3	HSP-3 [546-552]		0	836.382	43171941		High	High	0.001932	0.05916	1.39	26.89	R.MINDAEK.F	[546-552]	Used	Used
	FALSE	5.46313e+08	High	[R].ITPSYVAFSGDQGDR.[L]		0.000156656	0.000524928	1	1	9	HSP-3	HSP-3 [66-80]		0	1612.76	5.46313e+08		High	High	0.0002412	7.114e-06	2.83	45.31	R.ITPSYVAFSGDQGDR.L	[66-80]	Used	Used
	FALSE	5.14332e+07	High	[K].ITITNDQNR.[L]	1xDeamidated [N/Q]	0.00744468	0.000524928	1	1	5	HSP-3	HSP-3 [529-537]		0	1075.54	5.14332e+07		High	High	0.0002412	0.001126	2.15	33.77	K.ITITNDQNR.L	[529-537]	Used	Used
	FALSE	506501824	High	[K].ITITNDQNR.[L]		0.0061702	0.000524928	1	1	4	HSP-3	HSP-3 [529-537]		0	1074.55	506501824		High	High	0.0002412	0.0008789	2.31	32.07	K.ITITNDQNR.L	[529-537]	Used	Used
	FALSE	126743560	High	[K].VLEDSDLKK.[D]		0.0097675	0.000524928	1	1	3	HSP-3	HSP-3 [350-358]		1	1046.57	126743560		High	High	0.0002412	0.001601	1.56	30.91	K.VLEDSDLKK.D	[350-358]	Used	Used
	FALSE	108786912	High	[K].VLEDSDLK.[K]		0.0236791	0.000524928	1	1	3	HSP-3	HSP-3 [350-357]		0	918.478	108786912		High	High	0.0002412	0.005132	2.1	35.09	K.VLEDSDLK.K	[350-357]	Used	Used
	FALSE	17585552	High	[R].VMEYFIK.[L]	1xOxidation [M2]	0.0248673	0.000524928	1	1	2	HSP-3	HSP-3 [267-273]		0	945.475	17585552		High	High	0.0002412	0.00549	2.08	42.37	R.VMEYFIK.L	[267-273]	Used	Used
	FALSE	105613952	High	[R].VMEYFIK.[L]		0.0172119	0.000524928	1	1	6	HSP-3	HSP-3 [267-273]		0	929.48	105613952		High	High	0.0002412	0.003386	1.22	47.1	R.VMEYFIK.L	[267-273]	Used	Used
	FALSE	258926884	High	[K].VEIESLFDGEDFSETLTR.[A]		1.90764e-06	0.000524928	1	1	4	HSP-3	HSP-3 [312-329]		0	2086.98	258926884		High	High	0.0002412	2.224e-08	3.97	61.36	K.VEIESLFDGEDFSETLTR.A	[312-329]	Used	Used
	FALSE	18375975	High	[R].VEIIANDQGNR.[I]	1xDeamidated [N/Q]	0.000620742	0.000524928	1	1	3	HSP-3	HSP-3 [55-65]		0	1229.61	18375975		High	High	0.0002412	4.317e-05	1.98	37.55	R.VEIIANDQGNR.I	[55-65]	Used	Used
	FALSE	3.95711e+08	High	[R].VEIIANDQGNR.[I]		3.07079e-05	0.000524928	1	1	7	HSP-3	HSP-3 [55-65]		0	1228.63	3.95711e+08		High	High	0.0002412	8.438e-07	2.34	35.77	R.VEIIANDQGNR.I	[55-65]	Used	Used
	FALSE	1.24948e+08	High	[K].YGTIIGIDLGTTYSCVGVYK.[N]	1xCarbamidomethyl [C15]	9.38945e-08	0.000524928	1	1	9	HSP-3	HSP-3 [32-51]		0	2180.09	1.24948e+08		High	High	0.0002412	4.305e-10	5.07	59.84	K.YGTIIGIDLGTTYSCVGVYK.N	[32-51]	Used	Used
	FALSE	728098	High	[K].YGTIIGIDLGTTYSCVGVYKNGR.[V]	1xCarbamidomethyl [C15]; 1xDeamidated [N21]	0.0498237	0.00115854	1	1	1	HSP-3	HSP-3 [32-54]		1	2508.24	728098		High	High	0.0004769	0.01381	1.88	56.24	K.YGTIIGIDLGTTYSCVGVYKNGR.V	[32-54]	Used	Used
	FALSE	404035136	High	[K].VQPIVSK.[L]		0.0505483	0.00115854	1	1	3	HSP-3	HSP-3 [632-638]		0	770.477	404035136		High	High	0.0004769	0.01401	1.37	31.72	K.VQPIVSK.L	[632-638]	Used	Used
	FALSE	4.86312e+07	High	[K].SQVFSTAADNQPTVTIQVFEGERPMTK.[D]	1xOxidation [M25]	9.64152e-05	0.000524928	1	1	8	HSP-3	HSP-3 [453-479]		0	2997.46	4.86312e+07		High	High	0.0002412	3.789e-06	3.79	50.3	K.SQVFSTAADNQPTVTIQVFEGERPMTK.D	[453-479]	Used	Used
	FALSE	2.42396e+08	High	[K].SQVFSTAADNQPTVTIQVFEGERPMTK.[D]		1.60216e-08	0.000524928	1	1	10	HSP-3	HSP-3 [453-479]		0	2981.47	2.42396e+08		High	High	0.0002412	4.243e-11	6.61	51.77	K.SQVFSTAADNQPTVTIQVFEGERPMTK.D	[453-479]	Used	Used
	FALSE	344839136	High	[K].SNKPSVEVK.[V]		0.0147775	0.000524928	1	1	4	HSP-3	HSP-3 [129-137]		0	987.547	344839136		High	High	0.0002412	0.002768	2.13	27.86	K.SNKPSVEVK.V	[129-137]	Used	Used
	FALSE	4.77232e+06	High	[K].TLFLLGLIALSAVSVYCEEEEKTEK.[K]	1xCarbamidomethyl [C17]	5.8978e-07	0.000524928	1	1	2	HSP-3	HSP-3 [3-27]		1	2842.48	4.77232e+06		High	High	0.0002412	4.763e-09	7.53	62.5	K.TLFLLGLIALSAVSVYCEEEEKTEK.K	[3-27]	Used	Used
	FALSE	69717841	High	[K].TIEEAVEEAISWLGSNAEASAEELKEQKK.[D]		1.16249e-06	0.000524928	1	1	3	HSP-3	HSP-3 [598-626]		2	3189.58	69717841		High	High	0.0002412	1.161e-08	7.76	61.98	K.TIEEAVEEAISWLGSNAEASAEELKEQKK.D	[598-626]	Used	Used
	FALSE	9719634	High	[K].TIEEAVEEAISWLGSNAEASAEELKEQK.[K]	1xDeamidated [N16]	4.49658e-05	0.000524928	1	1	2	HSP-3	HSP-3 [598-625]		1	3062.47	9719634		High	High	0.0002412	1.388e-06	5.86	61.93	K.TIEEAVEEAISWLGSNAEASAEELKEQK.K	[598-625]	Used	Used
	FALSE	146180236	High	[K].TIEEAVEEAISWLGSNAEASAEELKEQK.[K]		0.000165428	0.000524928	1	1	4	HSP-3	HSP-3 [598-625]		1	3061.48	146180236		High	High	0.0002412	7.665e-06	3.61	62.3	K.TIEEAVEEAISWLGSNAEASAEELKEQK.K	[598-625]	Used	Used
	FALSE	217695808	High	[K].TVQADIK.[H]		0.0233337	0.000524928	1	1	3	HSP-3	HSP-3 [113-119]		0	774.436	217695808		High	High	0.0002412	0.005045	1.67	30.85	K.TVQADIK.H	[113-119]	Used	Used
	FALSE	6.03614e+06	High	[K].TIEEAVEEAISWLGSNAEASAEELK.[E]		4.29558e-07	0.000524928	1	1	2	HSP-3	HSP-3 [598-622]		0	2676.29	6.03614e+06		High	High	0.0002412	3.157e-09	5.88	62.84	K.TIEEAVEEAISWLGSNAEASAEELK.E	[598-622]	Used	Used
	FALSE	216758449	High	[K].EFFNGKEPSR.[G]	1xDeamidated [N4]	0.0105698	0.000524928	1	1	8	HSP-3	HSP-3 [382-391]		1	1211.57	216758449		High	High	0.0002412	0.001779	1.84	35.7	K.EFFNGKEPSR.G	[382-391]	Used	Used
	FALSE	40536422	High	[K].EFFNGKEPSR.[G]		0.000436717	0.000524928	1	1	5	HSP-3	HSP-3 [382-391]		1	1210.59	40536422		High	High	0.0002412	2.724e-05	1.96	34.06	K.EFFNGKEPSR.G	[382-391]	Used	Used
	FALSE	264585424	High	[K].DNHQLGK.[F]		0.0493463	0.00115854	1	1	2	HSP-3	HSP-3 [480-486]		0	811.406	264585424		High	High	0.0004769	0.01358	1.52	26.22	K.DNHQLGK.F	[480-486]	Used	Used
	FALSE	1.50724e+08	High	[K].FDLTGLPPAPR.[G]		9.17561e-05	0.000524928	1	1	12	HSP-3	HSP-3 [487-497]		0	1183.65	1.50724e+08		High	High	0.0002412	3.552e-06	3.04	51.52	K.FDLTGLPPAPR.G	[487-497]	Used	Used
	FALSE	235323008	High	[K].FAEDDKK.[V]		0.216614	0.00916312	1	1	1	HSP-3	HSP-3 [553-559]		1	852.41	235323008		High	High	0.003846	0.1021	1.6	26.39	K.FAEDDKK.V	[553-559]	Used	Used
	FALSE	3.29868e+06	High	[K].FEELNMDLFR.[A]	1xDeamidated [N5]	0.00153626	0.000524928	1	1	2	HSP-3	HSP-3 [332-341]		0	1314.6	3.29868e+06		High	High	0.0002412	0.0001423	2.85	60.18	K.FEELNMDLFR.A	[332-341]	Used	Used
	FALSE	3.02169e+08	High	[K].FEELNMDLFR.[A]		0.000428151	0.000524928	1	1	10	HSP-3	HSP-3 [332-341]		0	1313.62	3.02169e+08		High	High	0.0002412	2.669e-05	2.33	58.52	K.FEELNMDLFR.A	[332-341]	Used	Used
	FALSE	1058681	High	[K].FEELNMDLFR.[A]	1xDeamidated [N5]; 1xOxidation [M6]	0.0111591	0.000524928	1	1	1	HSP-3	HSP-3 [332-341]		0	1330.6	1058681		High	High	0.0002412	0.001917	1.53	53.92	K.FEELNMDLFR.A	[332-341]	Used	Used
	FALSE	7.33613e+07	High	[K].FEELNMDLFR.[A]	1xOxidation [M6]	0.00151361	0.000524928	1	1	4	HSP-3	HSP-3 [332-341]		0	1329.61	7.33613e+07		High	High	0.0002412	0.0001396	2	51.84	K.FEELNMDLFR.A	[332-341]	Used	Used
	FALSE	365614784	High	[K].EIAESYLGK.[E]		0.00474787	0.000524928	1	1	5	HSP-3	HSP-3 [160-168]		0	1009.52	365614784		High	High	0.0002412	0.0006231	1.84	40.23	K.EIAESYLGK.E	[160-168]	Used	Used
	FALSE	3.71069e+08	High	[K].DDVHEIVLVGGSTR.[I]		8.31025e-05	0.000524928	1	1	12	HSP-3	HSP-3 [359-372]		0	1496.77	3.71069e+08		High	High	0.0002412	3.114e-06	4.08	44.25	K.DDVHEIVLVGGSTR.I	[359-372]	Used	Used
	FALSE	3.22564e+06	High	[K].DAGTIAGLNVVR.[I]	1xDeamidated [N9]	0.000516809	0.000524928	1	1	1	HSP-3	HSP-3 [191-202]		0	1186.64	3.22564e+06		High	High	0.0002412	3.407e-05	2.89	50.47	K.DAGTIAGLNVVR.I	[191-202]	Used	Used
	FALSE	725457830	High	[K].DAGTIAGLNVVR.[I]		0.000122291	0.000524928	1	1	7	HSP-3	HSP-3 [191-202]		0	1185.66	725457830		High	High	0.0002412	5.163e-06	2.92	48.64	K.DAGTIAGLNVVR.I	[191-202]	Used	Used
	FALSE	3.0473e+08	High	[K].DAGAGGEEAPEEGSDDKDEL.[-]		4.34335e-05	0.000524928	1	1	9	HSP-3	HSP-3 [642-661]		1	1990.8	3.0473e+08		High	High	0.0002412	1.33e-06	3.59	39.19	K.DAGAGGEEAPEEGSDDKDEL.-	[642-661]	Used	Used
	FALSE	2.13231e+08	High	[R].ALSTQHQTK.[V]		0.0126851	0.000524928	1	1	5	HSP-3	HSP-3 [303-311]		0	1013.54	2.13231e+08		High	High	0.0002412	0.002256	1.78	25.83	R.ALSTQHQTK.V	[303-311]	Used	Used
	FALSE	341482208	High	[R].ATLKPVQK.[V]		0.0130015	0.000524928	1	1	4	HSP-3	HSP-3 [342-349]		0	884.556	341482208		High	High	0.0002412	0.002331	2.37	27.82	R.ATLKPVQK.V	[342-349]	Used	Used
	FALSE	17257862	High	[K].KTIEEAVEEAISWLGSNAEASAEELKEQK.[K]		3.14597e-06	0.000524928	1	1	1	HSP-3	HSP-3 [597-625]		2	3189.58	17257862		High	High	0.0002412	4.259e-08	9.44	61.98	K.KTIEEAVEEAISWLGSNAEASAEELKEQK.K	[597-625]	Used	Used
	FALSE	1.43017e+08	High	[K].LDEDDKK.[T]		0.0525304	0.00174403	1	1	4	HSP-3	HSP-3 [591-597]		1	862.415	1.43017e+08		High	High	0.0006856	0.01481	2	25.14	K.LDEDDKK.T	[591-597]	Used	Used
	FALSE	2.26595e+06	High	[K].KTIEEAVEEAISWLGSNAEASAEELK.[E]		2.89192e-06	0.000524928	1	1	1	HSP-3	HSP-3 [597-622]		1	2804.38	2.26595e+06		High	High	0.0002412	3.825e-08	5.64	62.41	K.KTIEEAVEEAISWLGSNAEASAEELK.E	[597-622]	Used	Used
	FALSE	1.89278e+08	High	[K].KDDVHEIVLVGGSTR.[I]		1.66885e-06	0.000524928	1	1	9	HSP-3	HSP-3 [358-372]		1	1624.87	1.89278e+08		High	High	0.0002412	1.862e-08	4.75	38.32	K.KDDVHEIVLVGGSTR.I	[358-372]	Used	Used
	FALSE	7.21952e+06	High	[K].KSQVFSTAADNQPTVTIQVFEGERPMTK.[D]	1xOxidation [M26]	0.00185426	0.000524928	1	1	4	HSP-3	HSP-3 [452-479]		1	3125.56	7.21952e+06		High	High	0.0002412	0.0001811	4.69	46.36	K.KSQVFSTAADNQPTVTIQVFEGERPMTK.D	[452-479]	Used	Used
	FALSE		High	[K].KSQVFSTAADNQPTVTIQVFEGERPMTK.[D]	1xDeamidated [Q18]	7.30612e-05	0.000524928	1	1	1	HSP-3	HSP-3 [452-479]		1	3110.55		No Quan Values	High	High	0.0002412	2.625e-06	5.03		K.KSQVFSTAADNQPTVTIQVFEGERPMTK.D	[452-479]	Not Used	Not Used
	FALSE	3.29898e+07	High	[K].KSQVFSTAADNQPTVTIQVFEGERPMTK.[D]		4.9346e-07	0.000524928	1	1	4	HSP-3	HSP-3 [452-479]		1	3109.56	3.29898e+07		High	High	0.0002412	3.772e-09	6.98	47.6	K.KSQVFSTAADNQPTVTIQVFEGERPMTK.D	[452-479]	Used	Used
	FALSE		High	[R].GINPDEAVAYGAAVQGGVISGEEDTGEIVLLDVNPLTMGIETVGGVMTK.[L]	1xDeamidated [Q15]; 2xOxidation [M38; M47]	0.000172969	0.000524928	1	1	1	HSP-3	HSP-3 [392-440]		0	4919.41		No Quan Values	High	High	0.0002412	8.148e-06	4.35		R.GINPDEAVAYGAAVQGGVISGEEDTGEIVLLDVNPLTMGIETVGGVMTK.L	[392-440]	Not Used	Not Used
	FALSE		High	[R].GINPDEAVAYGAAVQGGVISGEEDTGEIVLLDVNPLTMGIETVGGVMTK.[L]	1xOxidation [M38]	2.52846e-07	0.000524928	1	1	2	HSP-3	HSP-3 [392-440]		0	4902.43		No Quan Values	High	High	0.0002412	1.577e-09	8.1		R.GINPDEAVAYGAAVQGGVISGEEDTGEIVLLDVNPLTMGIETVGGVMTK.L	[392-440]	Not Used	Not Used
	FALSE	1.64959e+06	High	[R].GINPDEAVAYGAAVQGGVISGEEDTGEIVLLDVNPLTMGIETVGGVMTK.[L]	1xDeamidated [Q15]	0.00271456	0.000524928	1	1	1	HSP-3	HSP-3 [392-440]		0	4887.42	1.64959e+06		High	High	0.0002412	0.0002999	2.09	62.59	R.GINPDEAVAYGAAVQGGVISGEEDTGEIVLLDVNPLTMGIETVGGVMTK.L	[392-440]	Used	Used
	FALSE	3.66598e+06	High	[R].GVPQIEVTFEIDVNGILHVTAEDK.[G]		7.30193e-06	0.000524928	1	1	1	HSP-3	HSP-3 [498-521]		0	2623.36	3.66598e+06		High	High	0.0002412	1.289e-07	5.09	61.54	R.GVPQIEVTFEIDVNGILHVTAEDK.G	[498-521]	Used	Used
High	A0A140N6V1	Peptidyl-prolyl cis-trans isomerase OS=Escherichia coli (strain B / BL21-DE3) OX=469008 GN=ECBD_0400 PE=3 SV=1	0	216.201	71	7	287	7	196	20.8	5.05	7	287	1.25878e+10	17	1.25878e+10		0
	Checked	Abundances (Normalized): F1: Sample, hsp3	Confidence	Annotated Sequence	Modifications	Qvality PEP	Qvality q-value	# Protein Groups	# Proteins	# PSMs	Master Protein Accessions	Positions in Master Proteins	Modifications in Master Proteins	# Missed Cleavages	Theo. MH+ [Da]	Abundance: F1: Sample, hsp3	Quan Info	Found in Sample: [S1] F1: Sample, hsp3	Confidence (by Search Engine): A2 Sequest HT	Percolator q-Value (by Search Engine): A2 Sequest HT	Percolator PEP (by Search Engine): A2 Sequest HT	XCorr (by Search Engine): A2 Sequest HT	Top Apex RT [min]	Sequence in Protein	Positions in Proteins	Quan Usage	Quan Ratio Usage
	FALSE	3.75803e+09	High	[R].TEDGVLVDESPVSAPLDYLHGHGSLISGLETALEGHEVGDK.[F]		1.04523e-10	0.000524928	1	1	16	A0A140N6V1	A0A140N6V1 [17-57]		0	4243.07	3.75803e+09		High	High	0.0002412	5.832e-14	8.48	60.97	R.TEDGVLVDESPVSAPLDYLHGHGSLISGLETALEGHEVGDK.F	[17-57]	Used	Used
	FALSE	854314	High	[K].DVFMGVDELQVGMR.[F]	1xDeamidated [Q10]; 2xOxidation [M4; M13]	0.0676719	0.00219903	1	1	1	A0A140N6V1	A0A140N6V1 [82-95]		0	1628.73	854314		High	High	0.0008377	0.0208	2.14	56.34	K.DVFMGVDELQVGMR.F	[82-95]	Used	Used
	FALSE	9.07202e+07	High	[K].DVFMGVDELQVGMR.[F]	2xOxidation [M4; M13]	2.3618e-05	0.000524928	1	1	20	A0A140N6V1	A0A140N6V1 [82-95]		0	1627.75	9.07202e+07		High	High	0.0002412	5.985e-07	3.45	53.89	K.DVFMGVDELQVGMR.F	[82-95]	Used	Used
	FALSE	5.40715e+08	High	[K].DVFMGVDELQVGMR.[F]	1xOxidation [M]	9.83444e-05	0.000524928	1	1	23	A0A140N6V1	A0A140N6V1 [82-95]		0	1611.75	5.40715e+08		High	High	0.0002412	3.887e-06	3.14	57.79	K.DVFMGVDELQVGMR.F	[82-95]	Used	Used
	FALSE	7.93067e+08	High	[K].DVFMGVDELQVGMR.[F]		2.45584e-06	0.000524928	1	1	14	A0A140N6V1	A0A140N6V1 [82-95]		0	1595.76	7.93067e+08		High	High	0.0002412	3.098e-08	2.92	60.87	K.DVFMGVDELQVGMR.F	[82-95]	Used	Used
	FALSE	1.07143e+09	High	[K].DLVVSLAYQVR.[T]		1.91822e-05	0.000524928	1	1	52	A0A140N6V1	A0A140N6V1 [6-16]		0	1262.71	1.07143e+09		High	High	0.0002412	4.569e-07	3.09	56.06	K.DLVVSLAYQVR.T	[6-16]	Used	Used
	FALSE	9.76909e+07	High	[K].FDVAVGANDAYGQYDENLVQR.[V]	1xDeamidated [N/Q]	7.96899e-09	0.000524928	1	1	15	A0A140N6V1	A0A140N6V1 [58-78]		0	2345.07	9.76909e+07		High	High	0.0002412	1.704e-11	5.56	53.94	K.FDVAVGANDAYGQYDENLVQR.V	[58-78]	Used	Used
	FALSE	7.40954e+08	High	[K].FDVAVGANDAYGQYDENLVQR.[V]		2.73541e-08	0.000524928	1	1	29	A0A140N6V1	A0A140N6V1 [58-78]		0	2344.08	7.40954e+08		High	High	0.0002412	8.542e-11	6.17	52.95	K.FDVAVGANDAYGQYDENLVQR.V	[58-78]	Used	Used
	FALSE		High	[R].FLAETDQGPVPVEITAVEDDHVVVDGNHMLAGQNLK.[F]	2xDeamidated [Q7; N34]; 1xOxidation [M29]	0.00158259	0.000524928	1	1	1	A0A140N6V1	A0A140N6V1 [96-131]		0	3875.86		No Quan Values	High	High	0.0002412	0.0001473	6.95		R.FLAETDQGPVPVEITAVEDDHVVVDGNHMLAGQNLK.F	[96-131]	Not Used	Not Used
	FALSE	6.93008e+07	High	[R].FLAETDQGPVPVEITAVEDDHVVVDGNHMLAGQNLK.[F]	1xDeamidated [N27]; 1xOxidation [M29]	0.00103892	0.000524928	1	1	8	A0A140N6V1	A0A140N6V1 [96-131]		0	3874.88	6.93008e+07		High	High	0.0002412	8.476e-05	3.18	53.71	R.FLAETDQGPVPVEITAVEDDHVVVDGNHMLAGQNLK.F	[96-131]	Used	Used
	FALSE	4.29974e+08	High	[R].FLAETDQGPVPVEITAVEDDHVVVDGNHMLAGQNLK.[F]	1xOxidation [M29]	9.92096e-07	0.000524928	1	1	14	A0A140N6V1	A0A140N6V1 [96-131]		0	3873.9	4.29974e+08		High	High	0.0002412	9.451e-09	9.2	53.12	R.FLAETDQGPVPVEITAVEDDHVVVDGNHMLAGQNLK.F	[96-131]	Used	Used
	FALSE	2.17827e+06	High	[R].FLAETDQGPVPVEITAVEDDHVVVDGNHMLAGQNLK.[F]	2xDeamidated [Q7; Q33]	0.00030877	0.000524928	1	1	3	A0A140N6V1	A0A140N6V1 [96-131]		0	3859.87	2.17827e+06		High	High	0.0002412	1.739e-05	8.2	58.12	R.FLAETDQGPVPVEITAVEDDHVVVDGNHMLAGQNLK.F	[96-131]	Used	Used
	FALSE	139347885	High	[R].FLAETDQGPVPVEITAVEDDHVVVDGNHMLAGQNLK.[F]	1xDeamidated [N/Q]	2.77154e-11	0.000524928	1	1	15	A0A140N6V1	A0A140N6V1 [96-131]		0	3858.89	139347885		High	High	0.0002412	1.026e-14	8.59	55.98	R.FLAETDQGPVPVEITAVEDDHVVVDGNHMLAGQNLK.F	[96-131]	Used	Used
	FALSE	2.4908e+09	High	[R].FLAETDQGPVPVEITAVEDDHVVVDGNHMLAGQNLK.[F]		3.92464e-09	0.000524928	1	1	33	A0A140N6V1	A0A140N6V1 [96-131]		0	3857.9	2.4908e+09		High	High	0.0002412	6.713e-12	8.66	55.19	R.FLAETDQGPVPVEITAVEDDHVVVDGNHMLAGQNLK.F	[96-131]	Used	Used
	FALSE	1.44238e+07	High	[K].FNVEVVAIR.[E]	1xDeamidated [N2]	0.0254833	0.000524928	1	1	5	A0A140N6V1	A0A140N6V1 [132-140]		0	1047.58	1.44238e+07		High	High	0.0002412	0.005678	2.91	51.04	K.FNVEVVAIR.E	[132-140]	Used	Used
	FALSE	2.2364e+09	High	[K].FNVEVVAIR.[E]		0.00127278	0.000524928	1	1	20	A0A140N6V1	A0A140N6V1 [132-140]		0	1046.6	2.2364e+09		High	High	0.0002412	0.0001111	2.29	49.51	K.FNVEVVAIR.E	[132-140]	Used	Used
	FALSE	9.73796e+07	High	[K].GNGGCGCH.[-]	2xCarbamidomethyl [C5; C7]; 1xDeamidated [N2]	0.0253589	0.000524928	1	1	11	A0A140N6V1	A0A140N6V1 [189-196]		0	819.251	9.73796e+07		High	High	0.0002412	0.005625	2	23.86	K.GNGGCGCH.-	[189-196]	Used	Used
	FALSE	14552660	High	[K].GNGGCGCH.[-]	2xCarbamidomethyl [C5; C7]	0.0441635	0.000524928	1	1	7	A0A140N6V1	A0A140N6V1 [189-196]		0	818.267	14552660		High	High	0.0002412	0.01172	1.38	23.11	K.GNGGCGCH.-	[189-196]	Used	Used
High	A0A140N3D6	Transcriptional regulator, Crp/Fnr family OS=Escherichia coli (strain B / BL21-DE3) OX=469008 GN=ECBD_0391 PE=4 SV=1	0	301.648	89	21	248	21	210	23.6	8.25	21	248	2.29175e+10	40	2.29175e+10	Met-loss [N-Term]; Met-loss+Acetyl [N-Term]; Acetyl [N-Term]	0
	Checked	Abundances (Normalized): F1: Sample, hsp3	Confidence	Annotated Sequence	Modifications	Qvality PEP	Qvality q-value	# Protein Groups	# Proteins	# PSMs	Master Protein Accessions	Positions in Master Proteins	Modifications in Master Proteins	# Missed Cleavages	Theo. MH+ [Da]	Abundance: F1: Sample, hsp3	Quan Info	Found in Sample: [S1] F1: Sample, hsp3	Confidence (by Search Engine): A2 Sequest HT	Percolator q-Value (by Search Engine): A2 Sequest HT	Percolator PEP (by Search Engine): A2 Sequest HT	XCorr (by Search Engine): A2 Sequest HT	Top Apex RT [min]	Sequence in Protein	Positions in Proteins	Quan Usage	Quan Ratio Usage
	FALSE	2.55849e+09	High	[-].MVLGKPQTDPTLEWFLSHCHIHK.[Y]	1xCarbamidomethyl [C19]; 1xMet-loss+Acetyl [N-Term]	1.61105e-07	0.000524928	1	1	16	A0A140N3D6	A0A140N3D6 [1-23]	A0A140N3D6 1xMet-loss+Acetyl [N-Term]	0	2685.36	2.55849e+09		High	High	0.0002412	8.695e-10	5.07	52.02	-.MVLGKPQTDPTLEWFLSHCHIHK.Y	[1-23]	Used	Used
	FALSE	1.09224e+09	High	[-].MVLGKPQTDPTLEWFLSHCHIHK.[Y]	1xCarbamidomethyl [C19]; 1xMet-loss [N-Term]	1.88992e-05	0.000524928	1	1	11	A0A140N3D6	A0A140N3D6 [1-23]	A0A140N3D6 1xMet-loss [N-Term]	0	2643.35	1.09224e+09		High	High	0.0002412	4.46e-07	3.04	46.42	-.MVLGKPQTDPTLEWFLSHCHIHK.Y	[1-23]	Used	Used
	FALSE		High	[-].MVLGKPQTDPTLEWFLSHCHIHK.[Y]	1xCarbamidomethyl [C19]; 1xDeamidated [Q7]; 1xMet-loss [N-Term]	1.70224e-06	0.000524928	1	1	2	A0A140N3D6	A0A140N3D6 [1-23]	A0A140N3D6 1xMet-loss [N-Term]	0	2644.33		No Quan Values	High	High	0.0002412	1.914e-08	4.99		-.MVLGKPQTDPTLEWFLSHCHIHK.Y	[1-23]	Not Used	Not Used
	FALSE	1.16454e+07	High	[-].MVLGKPQTDPTLEWFLSHCHIHK.[Y]	1xAcetyl [N-Term]; 1xCarbamidomethyl [C19]	0.00467795	0.000524928	1	1	2	A0A140N3D6	A0A140N3D6 [1-23]	A0A140N3D6 1xAcetyl [N-Term]	0	2816.4	1.16454e+07		High	High	0.0002412	0.0006099	2.67	53.77	-.MVLGKPQTDPTLEWFLSHCHIHK.Y	[1-23]	Used	Used
	FALSE		High	[-].MVLGKPQTDPTLEWFLSHCHIHK.[Y]	1xCarbamidomethyl [C19]; 1xDeamidated [Q7]; 1xOxidation [M1]	0.0958481	0.00219903	1	1	1	A0A140N3D6	A0A140N3D6 [1-23]		0	2791.37		No Quan Values	High	High	0.0008377	0.03326	1.53		-.MVLGKPQTDPTLEWFLSHCHIHK.Y	[1-23]	Not Used	Not Used
	FALSE	24978829	High	[-].MVLGKPQTDPTLEWFLSHCHIHK.[Y]	1xCarbamidomethyl [C19]; 1xOxidation [M1]	0.00786037	0.000524928	1	1	4	A0A140N3D6	A0A140N3D6 [1-23]		0	2790.39	24978829		High	High	0.0002412	0.001209	2.94	46.84	-.MVLGKPQTDPTLEWFLSHCHIHK.Y	[1-23]	Used	Used
	FALSE	98628865	High	[-].MVLGKPQTDPTLEWFLSHCHIHK.[Y]	1xCarbamidomethyl [C19]	0.000217227	0.000524928	1	1	5	A0A140N3D6	A0A140N3D6 [1-23]		0	2774.39	98628865		High	High	0.0002412	1.096e-05	3.99	48.45	-.MVLGKPQTDPTLEWFLSHCHIHK.Y	[1-23]	Used	Used
	FALSE	4.11953e+07	High	[K].QPDAMTHPDGMQIK.[I]	2xOxidation [M5; M11]	0.00698158	0.000524928	1	1	5	A0A140N3D6	A0A140N3D6 [154-167]		0	1600.71	4.11953e+07		High	High	0.0002412	0.001031	2.21	29.61	K.QPDAMTHPDGMQIK.I	[154-167]	Used	Used
	FALSE	2.88155e+08	High	[K].QPDAMTHPDGMQIK.[I]	1xOxidation [M]	0.00438664	0.000524928	1	1	7	A0A140N3D6	A0A140N3D6 [154-167]		0	1584.71	2.88155e+08		High	High	0.0002412	0.0005599	3.03	31.86	K.QPDAMTHPDGMQIK.I	[154-167]	Used	Used
	FALSE	1.43327e+07	High	[R].QEIGQIVGCSR.[E]	1xCarbamidomethyl [C9]; 1xDeamidated [Q5]	0.00253284	0.000524928	1	1	3	A0A140N3D6	A0A140N3D6 [171-181]		0	1247.6	1.43327e+07		High	High	0.0002412	0.000274	2.93	41.74	R.QEIGQIVGCSR.E	[171-181]	Used	Used
	FALSE	1287365924	High	[R].QEIGQIVGCSR.[E]	1xCarbamidomethyl [C9]	0.000365399	0.000524928	1	1	6	A0A140N3D6	A0A140N3D6 [171-181]		0	1246.62	1287365924		High	High	0.0002412	2.158e-05	2.75	39.68	R.QEIGQIVGCSR.E	[171-181]	Used	Used
	FALSE	3.2594e+08	High	[R].QLIQVNPDILMR.[L]	1xOxidation [M11]	7.1274e-05	0.000524928	1	1	10	A0A140N3D6	A0A140N3D6 [105-116]		0	1455.8	3.2594e+08		High	High	0.0002412	2.542e-06	3.79	52.3	R.QLIQVNPDILMR.L	[105-116]	Used	Used
	FALSE	2.86506e+06	High	[R].QLIQVNPDILMR.[L]	1xDeamidated [Q]	0.000831391	0.000524928	1	1	2	A0A140N3D6	A0A140N3D6 [105-116]		0	1440.79	2.86506e+06		High	High	0.0002412	6.336e-05	3.17	57.55	R.QLIQVNPDILMR.L	[105-116]	Used	Used
	FALSE	1.43562e+09	High	[R].QLIQVNPDILMR.[L]		0.000282434	0.000524928	1	1	13	A0A140N3D6	A0A140N3D6 [105-116]		0	1439.8	1.43562e+09		High	High	0.0002412	1.54e-05	3.15	56.13	R.QLIQVNPDILMR.L	[105-116]	Used	Used
	FALSE	115435792	High	[K].QPDAMTHPDGMQIK.[I]		0.000321249	0.000524928	1	1	3	A0A140N3D6	A0A140N3D6 [154-167]		0	1568.72	115435792		High	High	0.0002412	1.827e-05	3.09	36.47	K.QPDAMTHPDGMQIK.I	[154-167]	Used	Used
	FALSE	3.21458e+08	High	[R].LSAQMAR.[R]	1xOxidation [M5]	0.0112697	0.000524928	1	1	21	A0A140N3D6	A0A140N3D6 [117-123]		0	792.403	3.21458e+08		High	High	0.0002412	0.001937	1.53	27.74	R.LSAQMAR.R	[117-123]	Used	Used
	FALSE	4.17399e+06	High	[R].LSAQMAR.[R]	1xDeamidated [Q4]	0.142025	0.00368476	1	1	1	A0A140N3D6	A0A140N3D6 [117-123]		0	777.392	4.17399e+06		High	High	0.001748	0.05664	1.99	32.08	R.LSAQMAR.R	[117-123]	Used	Used
	FALSE	754875818	High	[R].LSAQMAR.[R]		0.0111042	0.000524928	1	1	5	A0A140N3D6	A0A140N3D6 [117-123]		0	776.408	754875818		High	High	0.0002412	0.001898	1.94	31.34	R.LSAQMAR.R	[117-123]	Used	Used
	FALSE	654065280	High	[R].LQVTSEK.[V]		0.0189893	0.000524928	1	1	4	A0A140N3D6	A0A140N3D6 [125-131]		0	804.446	654065280		High	High	0.0002412	0.003845	1.73	30.42	R.LQVTSEK.V	[125-131]	Used	Used
	FALSE	1.23227e+06	High	[K].MLEDQNLISAHGKTIVVYGTR.[-]	1xOxidation [M1]	0.0224366	0.000524928	1	1	1	A0A140N3D6	A0A140N3D6 [190-210]		1	2361.22	1.23227e+06		High	High	0.0002412	0.004795	1.73	43.03	K.MLEDQNLISAHGKTIVVYGTR.-	[190-210]	Used	Used
	FALSE	8208673	High	[K].MLEDQNLISAHGKTIVVYGTR.[-]	1xDeamidated [N6]	0.126302	0.00368476	1	1	1	A0A140N3D6	A0A140N3D6 [190-210]		1	2346.21	8208673		High	High	0.001748	0.0484	3.11	44.46	K.MLEDQNLISAHGKTIVVYGTR.-	[190-210]	Used	Used
	FALSE	4.48572e+08	High	[K].MLEDQNLISAHGK.[T]	1xOxidation [M1]	0.000582037	0.000524928	1	1	6	A0A140N3D6	A0A140N3D6 [190-202]		0	1471.72	4.48572e+08		High	High	0.0002412	3.977e-05	3.41	36.14	K.MLEDQNLISAHGK.T	[190-202]	Used	Used
	FALSE	17717065	High	[K].MLEDQNLISAHGK.[T]	1xDeamidated [Q/N]	3.8757e-05	0.000524928	1	1	4	A0A140N3D6	A0A140N3D6 [190-202]		0	1456.71	17717065		High	High	0.0002412	1.142e-06	2.58	39.69	K.MLEDQNLISAHGK.T	[190-202]	Used	Used
	FALSE	2073348050	High	[K].MLEDQNLISAHGK.[T]		3.56272e-05	0.000524928	1	1	16	A0A140N3D6	A0A140N3D6 [190-202]		0	1455.73	2073348050		High	High	0.0002412	1.027e-06	3.05	38.46	K.MLEDQNLISAHGK.T	[190-202]	Used	Used
	FALSE	30652652	High	[K].VGNLAFLDVTGR.[I]	1xDeamidated [N3]	0.00250789	0.000524928	1	1	1	A0A140N3D6	A0A140N3D6 [132-143]		0	1262.67	30652652		High	High	0.0002412	0.0002704	2.87	59.5	K.VGNLAFLDVTGR.I	[132-143]	Used	Used
	FALSE	2218332876	High	[K].VGNLAFLDVTGR.[I]		7.56387e-05	0.000524928	1	1	6	A0A140N3D6	A0A140N3D6 [132-143]		0	1261.69	2218332876		High	High	0.0002412	2.75e-06	3.09	54.91	K.VGNLAFLDVTGR.I	[132-143]	Used	Used
	FALSE	3.9604e+06	High	[K].STLIHQGEK.[A]	1xDeamidated [Q6]	0.0108873	0.000524928	1	1	2	A0A140N3D6	A0A140N3D6 [28-36]		0	1013.53	3.9604e+06		High	High	0.0002412	0.001845	2.57	30.27	K.STLIHQGEK.A	[28-36]	Used	Used
	FALSE	472836800	High	[K].STLIHQGEK.[A]		0.0109952	0.000524928	1	1	4	A0A140N3D6	A0A140N3D6 [28-36]		0	1012.54	472836800		High	High	0.0002412	0.001868	2.06	29.64	K.STLIHQGEK.A	[28-36]	Used	Used
	FALSE	918242304	High	[R].RLQVTSEK.[V]		0.0142068	0.000524928	1	1	5	A0A140N3D6	A0A140N3D6 [124-131]		1	960.547	918242304		High	High	0.0002412	0.002627	2.53	29.09	R.RLQVTSEK.V	[124-131]	Used	Used
	FALSE	1.05808e+09	High	[K].TIVVYGTR.[-]		0.0314385	0.000524928	1	1	12	A0A140N3D6	A0A140N3D6 [203-210]		0	908.52	1.05808e+09		High	High	0.0002412	0.007484	2.15	38.14	K.TIVVYGTR.-	[203-210]	Used	Used
	FALSE	1.23065e+09	High	[K].TACEVAEISYK.[K]	1xCarbamidomethyl [C3]	5.76017e-05	0.000524928	1	1	14	A0A140N3D6	A0A140N3D6 [91-101]		0	1270.6	1.23065e+09		High	High	0.0002412	1.924e-06	2.63	39.63	K.TACEVAEISYK.K	[91-101]	Used	Used
	FALSE	221888996	High	[K].TACEVAEISYKK.[F]	1xCarbamidomethyl [C3]	0.000803065	0.000524928	1	1	4	A0A140N3D6	A0A140N3D6 [91-102]		1	1398.69	221888996		High	High	0.0002412	6.081e-05	2.19	34.7	K.TACEVAEISYKK.F	[91-102]	Used	Used
	FALSE	33039740	High	[K].EMILSYLNQGDFIGELGLFEEGQER.[S]		0.00227152	0.000524928	1	1	1	A0A140N3D6	A0A140N3D6 [59-83]		0	2887.38	33039740		High	High	0.0002412	0.0002365	2.65	62.13	K.EMILSYLNQGDFIGELGLFEEGQER.S	[59-83]	Used	Used
	FALSE		High	[K].EMILSYLNQGDFIGELGLFEEGQER.[S]	1xDeamidated [Q]	6.38052e-08	0.000524928	1	1	2	A0A140N3D6	A0A140N3D6 [59-83]		0	2888.37		No Quan Values	High	High	0.0002412	2.596e-10	6.7		K.EMILSYLNQGDFIGELGLFEEGQER.S	[59-83]	Not Used	Not Used
	FALSE		High	[K].EMILSYLNQGDFIGELGLFEEGQER.[S]	1xDeamidated [N8]; 1xOxidation [M2]	0.00719164	0.000524928	1	1	1	A0A140N3D6	A0A140N3D6 [59-83]		0	2904.36		No Quan Values	High	High	0.0002412	0.00107	2.8		K.EMILSYLNQGDFIGELGLFEEGQER.S	[59-83]	Not Used	Not Used
	FALSE	97863904	High	[K].EMILSYLNQGDFIGELGLFEEGQER.[S]	1xOxidation [M2]	1.9738e-07	0.000524928	1	1	3	A0A140N3D6	A0A140N3D6 [59-83]		0	2903.38	97863904		High	High	0.0002412	1.135e-09	5.43	61.88	K.EMILSYLNQGDFIGELGLFEEGQER.S	[59-83]	Used	Used
	FALSE	2.01652e+09	High	[K].AETLYYIVK.[G]		0.0114376	0.000524928	1	1	7	A0A140N3D6	A0A140N3D6 [37-45]		0	1099.6	2.01652e+09		High	High	0.0002412	0.001979	2.18	47.29	K.AETLYYIVK.G	[37-45]	Used	Used
	FALSE	37338279	High	[K].DEEGKEMILSYLNQGDFIGELGLFEEGQER.[S]	1xOxidation [M7]	8.05765e-07	0.000524928	1	1	2	A0A140N3D6	A0A140N3D6 [54-83]		1	3461.61	37338279		High	High	0.0002412	7.175e-09	6.65	61.7	K.DEEGKEMILSYLNQGDFIGELGLFEEGQER.S	[54-83]	Used	Used
	FALSE		High	[K].DEEGKEMILSYLNQGDFIGELGLFEEGQER.[S]		0.000216154	0.000524928	1	1	2	A0A140N3D6	A0A140N3D6 [54-83]		1	3445.61		No Quan Values	High	High	0.0002412	1.086e-05	5.26		K.DEEGKEMILSYLNQGDFIGELGLFEEGQER.S	[54-83]	Not Used	Not Used
	FALSE	4.0303e+07	High	[R].IAQTLLNLAK.[Q]	1xDeamidated [N/Q]	0.000432413	0.000524928	1	1	5	A0A140N3D6	A0A140N3D6 [144-153]		0	1085.66	4.0303e+07		High	High	0.0002412	2.688e-05	3.07	47.3	R.IAQTLLNLAK.Q	[144-153]	Used	Used
	FALSE	1.64698e+09	High	[R].IAQTLLNLAK.[Q]		0.00171305	0.000524928	1	1	8	A0A140N3D6	A0A140N3D6 [144-153]		0	1084.67	1.64698e+09		High	High	0.0002412	0.0001636	2.11	48.36	R.IAQTLLNLAK.Q	[144-153]	Used	Used
	FALSE	4.40718e+06	High	[K].GSVAVLIKDEEGKEMILSYLNQGDFIGELGLFEEGQER.[S]	1xOxidation [M15]	3.17545e-07	0.000524928	1	1	1	A0A140N3D6	A0A140N3D6 [46-83]		2	4229.1	4.40718e+06		High	High	0.0002412	2.115e-09	7.06	60.97	K.GSVAVLIKDEEGKEMILSYLNQGDFIGELGLFEEGQER.S	[46-83]	Used	Used
	FALSE	6546116	High	[K].GSVAVLIKDEEGKEMILSYLNQGDFIGELGLFEEGQER.[S]		2.00334e-07	0.000524928	1	1	1	A0A140N3D6	A0A140N3D6 [46-83]		2	4213.1	6546116		High	High	0.0002412	1.157e-09	6.17	61.5	K.GSVAVLIKDEEGKEMILSYLNQGDFIGELGLFEEGQER.S	[46-83]	Used	Used
	FALSE	8.75933e+08	High	[K].GSVAVLIKDEEGK.[E]		9.26168e-06	0.000524928	1	1	13	A0A140N3D6	A0A140N3D6 [46-58]		1	1344.74	8.75933e+08		High	High	0.0002412	1.755e-07	3.88	40.13	K.GSVAVLIKDEEGK.E	[46-58]	Used	Used
	FALSE	423400448	High	[K].GSVAVLIK.[D]		0.0224366	0.000524928	1	1	5	A0A140N3D6	A0A140N3D6 [46-53]		0	786.508	423400448		High	High	0.0002412	0.004788	2.22	41.19	K.GSVAVLIK.D	[46-53]	Used	Used
High	A0A140NCE7	DNA-directed RNA polymerase OS=Escherichia coli (strain B / BL21-DE3) OX=469008 GN=ECBD_2906 PE=4 SV=1	0	256.528	70	43	84	43	883	98.8	7.2	43	84	383102342	45	383102342		0
	Checked	Abundances (Normalized): F1: Sample, hsp3	Confidence	Annotated Sequence	Modifications	Qvality PEP	Qvality q-value	# Protein Groups	# Proteins	# PSMs	Master Protein Accessions	Positions in Master Proteins	Modifications in Master Proteins	# Missed Cleavages	Theo. MH+ [Da]	Abundance: F1: Sample, hsp3	Quan Info	Found in Sample: [S1] F1: Sample, hsp3	Confidence (by Search Engine): A2 Sequest HT	Percolator q-Value (by Search Engine): A2 Sequest HT	Percolator PEP (by Search Engine): A2 Sequest HT	XCorr (by Search Engine): A2 Sequest HT	Top Apex RT [min]	Sequence in Protein	Positions in Proteins	Quan Usage	Quan Ratio Usage
	FALSE	5.41244e+06	High	[K].NDFSDIELAAIPFNTLADHYGER.[L]	1xDeamidated [N14]	0.00150614	0.000524928	1	1	1	A0A140NCE7	A0A140NCE7 [9-31]		0	2609.22	5.41244e+06		High	High	0.0002412	0.0001379	5.67	61.23	K.NDFSDIELAAIPFNTLADHYGER.L	[9-31]	Used	Used
	FALSE		High	[K].NDFSDIELAAIPFNTLADHYGER.[L]		1.07392e-06	0.000524928	1	1	1	A0A140NCE7	A0A140NCE7 [9-31]		0	2608.23		No Quan Values	High	High	0.0002412	1.045e-08	4.34		K.NDFSDIELAAIPFNTLADHYGER.L	[9-31]	Not Used	Not Used
	FALSE	6436550	High	[-].MNTINIAK.[N]		0.0716363	0.00219903	1	1	1	A0A140NCE7	A0A140NCE7 [1-8]		0	904.492	6436550		High	High	0.0008377	0.02236	2.06	37.31	-.MNTINIAK.N	[1-8]	Used	Used
	FALSE	13548847	High	[R].QQVLEDTIQPAIDSGK.[G]		0.000146162	0.000524928	1	1	3	A0A140NCE7	A0A140NCE7 [648-663]		0	1741.9	13548847		High	High	0.0002412	6.529e-06	3.05	46.38	R.QQVLEDTIQPAIDSGK.G	[648-663]	Used	Used
	FALSE	5592370	High	[K].QESGIAPNFVHSQDGSHLR.[K]		0.00911538	0.000524928	1	1	2	A0A140NCE7	A0A140NCE7 [774-792]		0	2079	5592370		High	High	0.0002412	0.00146	1.94	37.68	K.QESGIAPNFVHSQDGSHLR.K	[774-792]	Used	Used
	FALSE	9836852	High	[R].QNAGVVGQDSETIELAPEYAEAIATR.[A]		0.000146887	0.000524928	1	1	3	A0A140NCE7	A0A140NCE7 [232-257]		0	2732.34	9836852		High	High	0.0002412	6.544e-06	3.76	57.89	R.QNAGVVGQDSETIELAPEYAEAIATR.A	[232-257]	Used	Used
	FALSE	9.07924e+06	High	[K].NVEEQLNKR.[V]		0.0505483	0.00115854	1	1	2	A0A140NCE7	A0A140NCE7 [165-173]		1	1129.6	9.07924e+06		High	High	0.0004769	0.01403	2.27	30.53	K.NVEEQLNKR.V	[165-173]	Used	Used
	FALSE	5.59193e+06	High	[R].LQPTINTNK.[D]		0.00744468	0.000524928	1	1	3	A0A140NCE7	A0A140NCE7 [757-765]		0	1028.57	5.59193e+06		High	High	0.0002412	0.001125	1.76	32.56	R.LQPTINTNK.D	[757-765]	Used	Used
	FALSE	5.91721e+06	High	[R].ISLEFMLEQANK.[F]		0.000307244	0.000524928	1	1	1	A0A140NCE7	A0A140NCE7 [396-407]		0	1422.73	5.91721e+06		High	High	0.0002412	1.729e-05	3.11	57.6	R.ISLEFMLEQANK.F	[396-407]	Used	Used
	FALSE	3.59245e+06	High	[R].LNLMFLGQFR.[L]		0.00411345	0.000524928	1	1	1	A0A140NCE7	A0A140NCE7 [747-756]		0	1238.67	3.59245e+06		High	High	0.0002412	0.0005171	2.81	61.04	R.LNLMFLGQFR.L	[747-756]	Used	Used
	FALSE	559041	High	[R].INDWFEEVK.[A]	1xDeamidated [N2]	0.00674423	0.000524928	1	1	1	A0A140NCE7	A0A140NCE7 [85-93]		0	1180.55	559041		High	High	0.0002412	0.0009862	1.56	54.42	R.INDWFEEVK.A	[85-93]	Used	Used
	FALSE	8409221	High	[R].INDWFEEVK.[A]		0.00449648	0.000524928	1	1	2	A0A140NCE7	A0A140NCE7 [85-93]		0	1179.57	8409221		High	High	0.0002412	0.0005795	2.53	51.11	R.INDWFEEVK.A	[85-93]	Used	Used
	FALSE	31263524	High	[K].VLAVANVITK.[W]		0.00337491	0.000524928	1	1	1	A0A140NCE7	A0A140NCE7 [334-343]		0	1027.65	31263524		High	High	0.0002412	0.0003971	2.18	45.32	K.VLAVANVITK.W	[334-343]	Used	Used
	FALSE	8893158	High	[K].YGIESFALIHDSFGTIPADAANLFK.[A]		2.41962e-06	0.000524928	1	1	2	A0A140NCE7	A0A140NCE7 [802-826]		0	2697.36	8893158		High	High	0.0002412	3.03e-08	7.51	61.39	K.YGIESFALIHDSFGTIPADAANLFK.A	[802-826]	Used	Used
	FALSE	10426107	High	[R].YEDVYMPEVYK.[A]		0.012075	0.000524928	1	1	1	A0A140NCE7	A0A140NCE7 [308-318]		0	1435.64	10426107		High	High	0.0002412	0.002113	2.4	48.52	R.YEDVYMPEVYK.A	[308-318]	Used	Used
	FALSE	422068	High	[R].VYAVSMFNPQGNDMTK.[G]	1xOxidation [M6]	0.117958	0.00368476	1	1	2	A0A140NCE7	A0A140NCE7 [426-441]		0	1817.82	422068		High	High	0.001748	0.04398	1.08	44.58	R.VYAVSMFNPQGNDMTK.G	[426-441]	Used	Used
	FALSE	7149917	High	[R].VYAVSMFNPQGNDMTK.[G]		0.00748155	0.000524928	1	1	2	A0A140NCE7	A0A140NCE7 [426-441]		0	1801.82	7149917		High	High	0.0002412	0.001129	2.14	50.14	R.VYAVSMFNPQGNDMTK.G	[426-441]	Used	Used
	FALSE		High	[K].TVVWAHEK.[Y]		0.0716363	0.00219903	1	1	1	A0A140NCE7	A0A140NCE7 [794-801]		0	969.515		No Quan Values	High	High	0.0008377	0.02235	1.8		K.TVVWAHEK.Y	[794-801]	Not Used	Not Used
	FALSE	13640949	High	[K].RPTAFQFLQEIKPEAVAYITIK.[T]		4.60401e-07	0.000524928	1	1	2	A0A140NCE7	A0A140NCE7 [99-120]		0	2563.43	13640949		High	High	0.0002412	3.445e-09	6.45	58.32	K.RPTAFQFLQEIKPEAVAYITIK.T	[99-120]	Used	Used
	FALSE	32378274	High	[R].RPLALVR.[T]		0.156655	0.00524205	1	1	1	A0A140NCE7	A0A140NCE7 [292-298]		0	824.546	32378274		High	High	0.002293	0.06491	2.13	34.04	R.RPLALVR.T	[292-298]	Used	Used
	FALSE	21821175	High	[K].TTLACLTSADNTTVQAVASAIGR.[A]	1xCarbamidomethyl [C5]	2.89025e-07	0.000524928	1	1	3	A0A140NCE7	A0A140NCE7 [121-143]		0	2321.18	21821175		High	High	0.0002412	1.878e-09	5.21	58.99	K.TTLACLTSADNTTVQAVASAIGR.A	[121-143]	Used	Used
	FALSE	1.08649e+06	High	[R].SVMTLAYGSK.[E]	1xOxidation [M3]	0.0125607	0.000524928	1	1	1	A0A140NCE7	A0A140NCE7 [633-642]		0	1072.53	1.08649e+06		High	High	0.0002412	0.002238	1.5	35.99	R.SVMTLAYGSK.E	[633-642]	Used	Used
	FALSE	12157681	High	[R].SVMTLAYGSK.[E]		0.00902583	0.000524928	1	1	1	A0A140NCE7	A0A140NCE7 [633-642]		0	1056.54	12157681		High	High	0.0002412	0.001446	2.5	42.73	R.SVMTLAYGSK.E	[633-642]	Used	Used
	FALSE	12787865	High	[K].EDSIHVGVR.[C]		0.00567289	0.000524928	1	1	1	A0A140NCE7	A0A140NCE7 [207-215]		0	1011.52	12787865		High	High	0.0002412	0.0007839	2.15	33.42	K.EDSIHVGVR.C	[207-215]	Used	Used
	FALSE	1.22739e+06	High	[R].EELPMKPEDIDMNPEALTAWK.[R]	1xOxidation [M5]	0.0267606	0.000524928	1	1	1	A0A140NCE7	A0A140NCE7 [358-378]		0	2473.16	1.22739e+06		High	High	0.0002412	0.006045	1.71	53.55	R.EELPMKPEDIDMNPEALTAWK.R	[358-378]	Used	Used
	FALSE	8740020	High	[R].EELPMKPEDIDMNPEALTAWK.[R]		0.000307244	0.000524928	1	1	3	A0A140NCE7	A0A140NCE7 [358-378]		0	2457.17	8740020		High	High	0.0002412	1.727e-05	3.22	56.89	R.EELPMKPEDIDMNPEALTAWK.R	[358-378]	Used	Used
	FALSE	11111130	High	[K].EGYYWLK.[I]		0.11635	0.00368476	1	1	1	A0A140NCE7	A0A140NCE7 [455-461]		0	958.467	11111130		High	High	0.001618	0.04316	2.2	48.01	K.EGYYWLK.I	[455-461]	Used	Used
	FALSE		High	[K].DSEIDAHKQESGIAPNFVHSQDGSHLR.[K]	1xDeamidated [N16]	0.13825	0.00368476	1	1	1	A0A140NCE7	A0A140NCE7 [766-792]		1	2975.39		No Quan Values	High	High	0.001748	0.05478	2.3		K.DSEIDAHKQESGIAPNFVHSQDGSHLR.K	[766-792]	Not Used	Not Used
	FALSE	4.88087e+06	High	[K].DSEIDAHKQESGIAPNFVHSQDGSHLR.[K]		0.00962396	0.000524928	1	1	1	A0A140NCE7	A0A140NCE7 [766-792]		1	2974.4	4.88087e+06		High	High	0.0002412	0.001578	2.72	37.17	K.DSEIDAHKQESGIAPNFVHSQDGSHLR.K	[766-792]	Used	Used
	FALSE	3.63315e+06	High	[K].DSEIDAHK.[Q]		0.0281008	0.000524928	1	1	1	A0A140NCE7	A0A140NCE7 [766-773]		0	914.421	3.63315e+06		High	High	0.0002412	0.006434	2.42	26.95	K.DSEIDAHK.Q	[766-773]	Used	Used
	FALSE		High	[R].ETMVDTYESCDVLADFYDQFADQLHESQLDK.[M]	1xCarbamidomethyl [C10]; 1xOxidation [M3]	0.00195804	0.000524928	1	1	1	A0A140NCE7	A0A140NCE7 [830-860]		0	3728.59		No Quan Values	High	High	0.0002412	0.0001951	5.96		R.ETMVDTYESCDVLADFYDQFADQLHESQLDK.M	[830-860]	Not Used	Not Used
	FALSE	6975456	High	[R].ETMVDTYESCDVLADFYDQFADQLHESQLDK.[M]	1xCarbamidomethyl [C10]	3.32021e-07	0.000524928	1	1	2	A0A140NCE7	A0A140NCE7 [830-860]		0	3712.59	6975456		High	High	0.0002412	2.245e-09	7.04	61.74	R.ETMVDTYESCDVLADFYDQFADQLHESQLDK.M	[830-860]	Used	Used
	FALSE	1.97772e+06	High	[R].EQLALEHESYEMGEAR.[F]	1xOxidation [M12]	0.0079384	0.000524928	1	1	1	A0A140NCE7	A0A140NCE7 [35-50]		0	1907.84	1.97772e+06		High	High	0.0002412	0.001223	2.41	37.17	R.EQLALEHESYEMGEAR.F	[35-50]	Used	Used
	FALSE	1.5993e+07	High	[R].EQLALEHESYEMGEAR.[F]		4.43026e-05	0.000524928	1	1	2	A0A140NCE7	A0A140NCE7 [35-50]		0	1891.85	1.5993e+07		High	High	0.0002412	1.364e-06	3.99	41.34	R.EQLALEHESYEMGEAR.F	[35-50]	Used	Used
	FALSE	24464339	High	[K].AGEVADNAAAKPLITTLLPK.[M]		3.00707e-07	0.000524928	1	1	2	A0A140NCE7	A0A140NCE7 [61-80]		0	1993.13	24464339		High	High	0.0002412	1.978e-09	6.13	51.44	K.AGEVADNAAAKPLITTLLPK.M	[61-80]	Used	Used
	FALSE		High	[R].AGALAGISPMFQPCVVPPKPWTGITGGGYWANGR.[R]	1xCarbamidomethyl [C14]; 1xDeamidated [N32]	0.0175537	0.000524928	1	1	1	A0A140NCE7	A0A140NCE7 [258-291]		0	3514.74		No Quan Values	High	High	0.0002412	0.003463	2.42		R.AGALAGISPMFQPCVVPPKPWTGITGGGYWANGR.R	[258-291]	Not Used	Not Used
	FALSE		High	[K].ALAGQWLAYGVTR.[S]		8.02706e-05	0.000524928	1	1	1	A0A140NCE7	A0A140NCE7 [615-627]		0	1405.76		No Quan Values	High	High	0.0002412	2.978e-06	3.55		K.ALAGQWLAYGVTR.S	[615-627]	Not Used	Not Used
	FALSE	11650652	High	[R].AIEDEAR.[F]		0.089792	0.00219903	1	1	1	A0A140NCE7	A0A140NCE7 [144-150]		0	803.389	11650652		High	High	0.0008377	0.03046	1.26	29.61	R.AIEDEAR.F	[144-150]	Used	Used
	FALSE		High	[R].CAVHWVTPDGFPVWQEYK.[K]	1xCarbamidomethyl [C1]; 1xDeamidated [Q15]	0.0877168	0.00219903	1	1	1	A0A140NCE7	A0A140NCE7 [723-740]		0	2220.02		No Quan Values	High	High	0.0008377	0.02937	1.39		R.CAVHWVTPDGFPVWQEYK.K	[723-740]	Not Used	Not Used
	FALSE	4.7469e+06	High	[R].CAVHWVTPDGFPVWQEYK.[K]	1xCarbamidomethyl [C1]	0.0414716	0.000524928	1	1	2	A0A140NCE7	A0A140NCE7 [723-740]		0	2219.04	4.7469e+06		High	High	0.0002412	0.0108	2.01	55.15	R.CAVHWVTPDGFPVWQEYK.K	[723-740]	Used	Used
	FALSE	1.09599e+07	High	[R].AVNLLPSETVQDIYGIVAK.[K]		0.000190037	0.000524928	1	1	2	A0A140NCE7	A0A140NCE7 [558-576]		0	2030.12	1.09599e+07		High	High	0.0002412	9.211e-06	4.16	61.29	R.AVNLLPSETVQDIYGIVAK.K	[558-576]	Used	Used
	FALSE	2.02961e+06	High	[R].CIEMLIESTGMVSLHR.[Q]	1xCarbamidomethyl [C1]	0.000803065	0.000524928	1	1	3	A0A140NCE7	A0A140NCE7 [216-231]		0	1875.91	2.02961e+06		High	High	0.0002412	6.054e-05	2.81	54.67	R.CIEMLIESTGMVSLHR.Q	[216-231]	Used	Used
	FALSE	1.06403e+06	High	[K].AIWFPYNMDWR.[G]	1xOxidation [M8]	0.0561802	0.00174403	1	1	1	A0A140NCE7	A0A140NCE7 [413-423]		0	1514.69	1.06403e+06		High	High	0.0006856	0.01623	1.44	58.85	K.AIWFPYNMDWR.G	[413-423]	Used	Used
	FALSE	3878284	High	[K].KVNEILQADAINGTDNEVVTVTDENTGEISEK.[V]	1xDeamidated [Q/N]	0.000258345	0.000524928	1	1	2	A0A140NCE7	A0A140NCE7 [577-608]		1	3446.67	3878284		High	High	0.0002412	1.373e-05	4.55	49.9	K.KVNEILQADAINGTDNEVVTVTDENTGEISEK.V	[577-608]	Used	Used
	FALSE	4356328	High	[K].KVNEILQADAINGTDNEVVTVTDENTGEISEK.[V]		7.51349e-08	0.000524928	1	1	1	A0A140NCE7	A0A140NCE7 [577-608]		1	3445.68	4356328		High	High	0.0002412	3.206e-10	5.04	49.65	K.KVNEILQADAINGTDNEVVTVTDENTGEISEK.V	[577-608]	Used	Used
	FALSE	2.23194e+06	High	[K].KTGEILR.[K]		0.0612311	0.00174403	1	1	1	A0A140NCE7	A0A140NCE7 [714-720]		1	816.494	2.23194e+06		High	High	0.0006856	0.0182	1.99	30.26	K.KTGEILR.K	[714-720]	Used	Used
	FALSE		High	[K].KNVEEQLNK.[R]		0.00106497	0.000524928	1	1	1	A0A140NCE7	A0A140NCE7 [164-172]		1	1101.59		No Quan Values	High	High	0.0002412	8.791e-05	2.28		K.KNVEEQLNK.R	[164-172]	Not Used	Not Used
	FALSE	9.48123e+06	High	[K].IHGANCAGVDKVPFPER.[I]	1xCarbamidomethyl [C6]	0.000791222	0.000524928	1	1	3	A0A140NCE7	A0A140NCE7 [462-478]		1	1866.93	9.48123e+06		High	High	0.0002412	5.965e-05	4.03	37.2	K.IHGANCAGVDKVPFPER.I	[462-478]	Used	Used
	FALSE	1.45248e+06	High	[K].GLMFTQPNQAAGYMAK.[L]	1xOxidation [M14]	0.00393433	0.000524928	1	1	1	A0A140NCE7	A0A140NCE7 [664-679]		0	1743.82	1.45248e+06		High	High	0.0002412	0.0004851	2.1	45.6	K.GLMFTQPNQAAGYMAK.L	[664-679]	Used	Used
	FALSE	1.10549e+07	High	[K].GLMFTQPNQAAGYMAK.[L]		0.0299421	0.000524928	1	1	3	A0A140NCE7	A0A140NCE7 [664-679]		0	1727.82	1.10549e+07		High	High	0.0002412	0.006999	1.84	48.98	K.GLMFTQPNQAAGYMAK.L	[664-679]	Used	Used
	FALSE	2.68171e+06	High	[K].GLLGGEAWSSWHK.[E]		0.000756732	0.000524928	1	1	1	A0A140NCE7	A0A140NCE7 [194-206]		0	1427.71	2.68171e+06		High	High	0.0002412	5.603e-05	2.89	48.22	K.GLLGGEAWSSWHK.E	[194-206]	Used	Used
	FALSE		High	[K].FIEENHENIMACAK.[S]	1xCarbamidomethyl [C12]; 1xDeamidated [N5]	0.119586	0.00368476	1	1	1	A0A140NCE7	A0A140NCE7 [481-494]		0	1706.75		No Quan Values	High	High	0.001748	0.04487	1.93		K.FIEENHENIMACAK.S	[481-494]	Not Used	Not Used
	FALSE	8590822	High	[K].FIEENHENIMACAK.[S]	1xCarbamidomethyl [C12]	0.0559116	0.00174403	1	1	1	A0A140NCE7	A0A140NCE7 [481-494]		0	1705.77	8590822		High	High	0.0006856	0.01606	1.53	38.46	K.FIEENHENIMACAK.S	[481-494]	Used	Used
	FALSE		High	[K].HCPVEDIPAIEREELPMKPEDIDMNPEALTAWK.[R]	1xCarbamidomethyl [C2]; 1xDeamidated [N25]	0.0856864	0.00219903	1	1	1	A0A140NCE7	A0A140NCE7 [346-378]		1	3874.83		No Quan Values	High	High	0.0008377	0.02854	1.19		K.HCPVEDIPAIEREELPMKPEDIDMNPEALTAWK.R	[346-378]	Not Used	Not Used
	FALSE	3.91719e+06	High	[K].HCPVEDIPAIER.[E]	1xCarbamidomethyl [C2]	0.000524545	0.000524928	1	1	1	A0A140NCE7	A0A140NCE7 [346-357]		0	1435.7	3.91719e+06		High	High	0.0002412	3.466e-05	2.72	40.81	K.HCPVEDIPAIER.E	[346-357]	Used	Used
High	A0A140N9J4	Diamine N-acetyltransferase OS=Escherichia coli (strain B / BL21-DE3) OX=469008 GN=ECBD_2062 PE=4 SV=1	0	147.859	77	14	75	14	186	21.9	6.68	14	75	1.14755e+09	21	1.14755e+09		0
	Checked	Abundances (Normalized): F1: Sample, hsp3	Confidence	Annotated Sequence	Modifications	Qvality PEP	Qvality q-value	# Protein Groups	# Proteins	# PSMs	Master Protein Accessions	Positions in Master Proteins	Modifications in Master Proteins	# Missed Cleavages	Theo. MH+ [Da]	Abundance: F1: Sample, hsp3	Quan Info	Found in Sample: [S1] F1: Sample, hsp3	Confidence (by Search Engine): A2 Sequest HT	Percolator q-Value (by Search Engine): A2 Sequest HT	Percolator PEP (by Search Engine): A2 Sequest HT	XCorr (by Search Engine): A2 Sequest HT	Top Apex RT [min]	Sequence in Protein	Positions in Proteins	Quan Usage	Quan Ratio Usage
	FALSE	76079226	High	[R].RAEFQIIISPEYQGK.[G]		7.79202e-05	0.000524928	1	1	5	A0A140N9J4	A0A140N9J4 [83-97]		1	1778.94	76079226		High	High	0.0002412	2.859e-06	4.49	47.63	R.RAEFQIIISPEYQGK.G	[83-97]	Used	Used
	FALSE	59464760	High	[K].LRPLER.[E]		0.159451	0.00524205	1	1	1	A0A140N9J4	A0A140N9J4 [9-14]		0	783.484	59464760		High	High	0.002293	0.06659	1.78	30.74	K.LRPLER.E	[9-14]	Used	Used
	FALSE	8.61525e+06	High	[R].MCIFQHQYLAEHK.[T]	1xCarbamidomethyl [C2]; 1xOxidation [M1]	0.022769	0.000524928	1	1	3	A0A140N9J4	A0A140N9J4 [162-174]		0	1720.79	8.61525e+06		High	High	0.0002412	0.004885	1.39	36.88	R.MCIFQHQYLAEHK.T	[162-174]	Used	Used
	FALSE	134399316	High	[R].MCIFQHQYLAEHK.[T]	1xCarbamidomethyl [C2]	5.5883e-06	0.000524928	1	1	5	A0A140N9J4	A0A140N9J4 [162-174]		0	1704.8	134399316		High	High	0.0002412	9.053e-08	5	39.96	R.MCIFQHQYLAEHK.T	[162-174]	Used	Used
	FALSE	1.6555e+08	High	[K].LYLIVDKENEK.[A]		0.00214052	0.000524928	1	1	6	A0A140N9J4	A0A140N9J4 [120-130]		1	1363.75	1.6555e+08		High	High	0.0002412	0.0002188	2.23	40.82	K.LYLIVDKENEK.A	[120-130]	Used	Used
	FALSE	2.4441e+06	High	[R].YVHQLDNNASVMR.[Y]	1xDeamidated [N8]; 1xOxidation [M12]	0.020043	0.000524928	1	1	2	A0A140N9J4	A0A140N9J4 [19-31]		0	1563.72	2.4441e+06		High	High	0.0002412	0.004139	1.82	32.03	R.YVHQLDNNASVMR.Y	[19-31]	Used	Used
	FALSE	3.02325e+07	High	[R].YVHQLDNNASVMR.[Y]	1xOxidation [M12]	0.0128107	0.000524928	1	1	4	A0A140N9J4	A0A140N9J4 [19-31]		0	1562.74	3.02325e+07		High	High	0.0002412	0.002294	2.22	31.67	R.YVHQLDNNASVMR.Y	[19-31]	Used	Used
	FALSE	1.06117e+07	High	[R].YVHQLDNNASVMR.[Y]	1xDeamidated [N/Q]	0.00250789	0.000524928	1	1	6	A0A140N9J4	A0A140N9J4 [19-31]		0	1547.73	1.06117e+07		High	High	0.0002412	0.0002697	1.86	35.8	R.YVHQLDNNASVMR.Y	[19-31]	Used	Used
	FALSE	142990048	High	[R].YVHQLDNNASVMR.[Y]		0.000180854	0.000524928	1	1	3	A0A140N9J4	A0A140N9J4 [19-31]		0	1546.74	142990048		High	High	0.0002412	8.607e-06	2.6	34.83	R.YVHQLDNNASVMR.Y	[19-31]	Used	Used
	FALSE	24523509	High	[R].RFVVECDGEK.[A]	1xCarbamidomethyl [C6]	0.0061702	0.000524928	1	1	5	A0A140N9J4	A0A140N9J4 [59-68]		1	1238.58	24523509		High	High	0.0002412	0.0008793	2.42	32.73	R.RFVVECDGEK.A	[59-68]	Used	Used
	FALSE	2.6254e+07	High	[K].AGLVELVEINHVHR.[R]	1xDeamidated [N10]	2.00566e-05	0.000524928	1	1	5	A0A140N9J4	A0A140N9J4 [69-82]		0	1586.86	2.6254e+07		High	High	0.0002412	4.837e-07	3.83	45.97	K.AGLVELVEINHVHR.R	[69-82]	Used	Used
	FALSE	2.0332e+08	High	[K].AGLVELVEINHVHR.[R]		9.40032e-06	0.000524928	1	1	9	A0A140N9J4	A0A140N9J4 [69-82]		0	1585.88	2.0332e+08		High	High	0.0002412	1.797e-07	3.92	44.7	K.AGLVELVEINHVHR.R	[69-82]	Used	Used
	FALSE	42494325	High	[R].AEFQIIISPEYQGK.[G]		0.000262212	0.000524928	1	1	3	A0A140N9J4	A0A140N9J4 [84-97]		0	1622.84	42494325		High	High	0.0002412	1.405e-05	3.12	53.65	R.AEFQIIISPEYQGK.G	[84-97]	Used	Used
	FALSE	14302454	High	[K].LAMDYGFTVLNLYK.[L]	1xOxidation [M3]	0.000270121	0.000524928	1	1	1	A0A140N9J4	A0A140N9J4 [106-119]		0	1663.84	14302454		High	High	0.0002412	1.455e-05	2.95	59.64	K.LAMDYGFTVLNLYK.L	[106-119]	Used	Used
	FALSE	54499168	High	[K].LAMDYGFTVLNLYK.[L]		1.21017e-05	0.000524928	1	1	2	A0A140N9J4	A0A140N9J4 [106-119]		0	1647.85	54499168		High	High	0.0002412	2.493e-07	3.34	61.32	K.LAMDYGFTVLNLYK.L	[106-119]	Used	Used
	FALSE		High	[K].LGFSVEGELMHEFFINGQYR.[N]	2xDeamidated [N16; Q18]; 1xOxidation [M10]	0.039319	0.000524928	1	1	1	A0A140N9J4	A0A140N9J4 [138-157]		0	2391.1		No Quan Values	High	High	0.0002412	0.01003	1.82		K.LGFSVEGELMHEFFINGQYR.N	[138-157]	Not Used	Not Used
	FALSE		High	[R].YWFEEPYEAFVELSDLYDK.[H]		1.22829e-05	0.000524928	1	1	2	A0A140N9J4	A0A140N9J4 [32-50]		0	2443.1		No Quan Values	High	High	0.0002412	2.541e-07	4.34		R.YWFEEPYEAFVELSDLYDK.H	[32-50]	Not Used	Not Used
	FALSE	2.36269e+06	High	[K].LGFSVEGELMHEFFINGQYR.[N]	1xDeamidated [Q/N]; 1xOxidation [M10]	0.011781	0.000524928	1	1	3	A0A140N9J4	A0A140N9J4 [138-157]		0	2390.11	2.36269e+06		High	High	0.0002412	0.002047	1.39	59.43	K.LGFSVEGELMHEFFINGQYR.N	[138-157]	Used	Used
	FALSE	3.06343e+06	High	[K].LGFSVEGELMHEFFINGQYR.[N]	1xOxidation [M10]	0.0038956	0.000524928	1	1	2	A0A140N9J4	A0A140N9J4 [138-157]		0	2389.13	3.06343e+06		High	High	0.0002412	0.00048	1.95	57.62	K.LGFSVEGELMHEFFINGQYR.N	[138-157]	Used	Used
	FALSE	11570241	High	[K].LGFSVEGELMHEFFINGQYR.[N]	1xDeamidated [Q18]	0.000891076	0.000524928	1	1	2	A0A140N9J4	A0A140N9J4 [138-157]		0	2374.12	11570241		High	High	0.0002412	6.958e-05	3.95	61.34	K.LGFSVEGELMHEFFINGQYR.N	[138-157]	Used	Used
	FALSE		High	[K].LGFSVEGELMHEFFINGQYR.[N]		0.00106497	0.000524928	1	1	1	A0A140N9J4	A0A140N9J4 [138-157]		0	2373.13		No Quan Values	High	High	0.0002412	8.755e-05	4.64		K.LGFSVEGELMHEFFINGQYR.N	[138-157]	Not Used	Not Used
	FALSE	96648312	High	[R].FVVECDGEK.[A]	1xCarbamidomethyl [C5]	0.00967157	0.000524928	1	1	2	A0A140N9J4	A0A140N9J4 [60-68]		0	1082.48	96648312		High	High	0.0002412	0.001585	1.69	35.7	R.FVVECDGEK.A	[60-68]	Used	Used
	FALSE	6301549	High	[K].HIHDQSERR.[F]		0.0362044	0.000524928	1	1	1	A0A140N9J4	A0A140N9J4 [51-59]		1	1177.58	6301549		High	High	0.0002412	0.009022	2.12	25.22	K.HIHDQSERR.F	[51-59]	Used	Used
	FALSE	31822508	High	[K].HIHDQSER.[R]		0.062114	0.00174403	1	1	1	A0A140N9J4	A0A140N9J4 [51-58]		0	1021.48	31822508		High	High	0.0006856	0.01855	1.56	25.1	K.HIHDQSER.R	[51-58]	Used	Used
High	A0A140N7J1	50S ribosomal protein L2 OS=Escherichia coli (strain B / BL21-DE3) OX=469008 GN=rplB PE=3 SV=1	0	127.779	60	16	69	16	273	29.8	10.93	16	69	1.46055e+09	21	1.46055e+09	Phosphoadenosine [T140]	0
	Checked	Abundances (Normalized): F1: Sample, hsp3	Confidence	Annotated Sequence	Modifications	Qvality PEP	Qvality q-value	# Protein Groups	# Proteins	# PSMs	Master Protein Accessions	Positions in Master Proteins	Modifications in Master Proteins	# Missed Cleavages	Theo. MH+ [Da]	Abundance: F1: Sample, hsp3	Quan Info	Found in Sample: [S1] F1: Sample, hsp3	Confidence (by Search Engine): A2 Sequest HT	Percolator q-Value (by Search Engine): A2 Sequest HT	Percolator PEP (by Search Engine): A2 Sequest HT	XCorr (by Search Engine): A2 Sequest HT	Top Apex RT [min]	Sequence in Protein	Positions in Proteins	Quan Usage	Quan Ratio Usage
	FALSE	2.52507e+06	High	[R].NIPVGSTVHNVEMKPGK.[G]	1xPhosphoadenosine [T7]	0.0837001	0.00219903	1	1	1	A0A140N7J1	A0A140N7J1 [134-150]	A0A140N7J1 1xPhosphoadenosine [T140]	0	2136.01	2.52507e+06		High	High	0.0008377	0.02762	1.49	36.38	R.NIPVGSTVHNVEMKPGK.G	[134-150]	Used	Used
	FALSE		High	[R].NFGKHPVTPWGVQTK.[G]		0.0465729	0.000524928	1	1	1	A0A140N7J1	A0A140N7J1 [239-253]		1	1695.9		No Quan Values	High	High	0.0002412	0.01261	2.19		R.NFGKHPVTPWGVQTK.G	[239-253]	Not Used	Not Used
	FALSE	39159133	High	[R].NKDGIPAVVER.[L]		0.0162257	0.000524928	1	1	5	A0A140N7J1	A0A140N7J1 [70-80]		1	1197.66	39159133		High	High	0.0002412	0.003131	2.81	35.42	R.NKDGIPAVVER.L	[70-80]	Used	Used
	FALSE	1.05553e+07	High	[R].NIPVGSTVHNVEMKPGK.[G]	1xOxidation [M13]	0.105157	0.00270856	1	1	5	A0A140N7J1	A0A140N7J1 [134-150]		0	1822.95	1.05553e+07		High	High	0.001036	0.03756	3.24	33.07	R.NIPVGSTVHNVEMKPGK.G	[134-150]	Used	Used
	FALSE	135956902	High	[R].NIPVGSTVHNVEMKPGK.[G]		0.0305321	0.000524928	1	1	4	A0A140N7J1	A0A140N7J1 [134-150]		0	1806.95	135956902		High	High	0.0002412	0.007187	1.81	35.37	R.NIPVGSTVHNVEMKPGK.G	[134-150]	Used	Used
	FALSE		High	[R].NIPVGSTVHNVEMKPGK.[G]	1xDeamidated [N1]; 1xOxidation [M13]	0.018079	0.000524928	1	1	1	A0A140N7J1	A0A140N7J1 [134-150]		0	1823.93		No Quan Values	High	High	0.0002412	0.003593	1.67		R.NIPVGSTVHNVEMKPGK.G	[134-150]	Not Used	Not Used
	FALSE	65900660	High	[K].VVNPELHK.[G]		0.0202407	0.000524928	1	1	2	A0A140N7J1	A0A140N7J1 [19-26]		0	935.531	65900660		High	High	0.0002412	0.004186	1.78	30.46	K.VVNPELHK.G	[19-26]	Used	Used
	FALSE	155352480	High	[R].SANIALVLYK.[D]		0.00238678	0.000524928	1	1	3	A0A140N7J1	A0A140N7J1 [88-97]		0	1091.65	155352480		High	High	0.0002412	0.0002528	3.09	49.69	R.SANIALVLYK.D	[88-97]	Used	Used
	FALSE	65758760	High	[R].SAGTYVQIVAR.[D]		0.00698158	0.000524928	1	1	1	A0A140N7J1	A0A140N7J1 [157-167]		0	1164.64	65758760		High	High	0.0002412	0.001032	2.78	42.51	R.SAGTYVQIVAR.D	[157-167]	Used	Used
	FALSE	49527916	High	[K].DGIPAVVER.[L]		0.00550709	0.000524928	1	1	1	A0A140N7J1	A0A140N7J1 [72-80]		0	955.521	49527916		High	High	0.0002412	0.0007565	2.02	42.52	K.DGIPAVVER.L	[72-80]	Used	Used
	FALSE	1.88495e+06	High	[K].AGDQIQSGVDAAIKPGNTLPMR.[N]	1xDeamidated [N17]; 1xOxidation [M21]	0.00991317	0.000524928	1	1	2	A0A140N7J1	A0A140N7J1 [112-133]		0	2256.13	1.88495e+06		High	High	0.0002412	0.001638	2.04	43.35	K.AGDQIQSGVDAAIKPGNTLPMR.N	[112-133]	Used	Used
	FALSE	22719482	High	[K].AGDQIQSGVDAAIKPGNTLPMR.[N]	1xOxidation [M21]	8.77057e-06	0.000524928	1	1	2	A0A140N7J1	A0A140N7J1 [112-133]		0	2255.14	22719482		High	High	0.0002412	1.637e-07	5.11	42.67	K.AGDQIQSGVDAAIKPGNTLPMR.N	[112-133]	Used	Used
	FALSE		High	[K].AGDQIQSGVDAAIKPGNTLPMR.[N]	1xDeamidated [N17]	0.02586	0.000524928	1	1	1	A0A140N7J1	A0A140N7J1 [112-133]		0	2240.13		No Quan Values	High	High	0.0002412	0.005769	1.51		K.AGDQIQSGVDAAIKPGNTLPMR.N	[112-133]	Not Used	Not Used
	FALSE	1.71509e+08	High	[K].AGDQIQSGVDAAIKPGNTLPMR.[N]		1.47193e-09	0.000524928	1	1	4	A0A140N7J1	A0A140N7J1 [112-133]		0	2239.15	1.71509e+08		High	High	0.0002412	1.863e-12	6.64	45.52	K.AGDQIQSGVDAAIKPGNTLPMR.N	[112-133]	Used	Used
	FALSE	1.01602e+08	High	[R].DGAYVTLR.[L]		0.00567289	0.000524928	1	1	3	A0A140N7J1	A0A140N7J1 [168-175]		0	894.468	1.01602e+08		High	High	0.0002412	0.0007877	2.48	41.02	R.DGAYVTLR.L	[168-175]	Used	Used
	FALSE	2.39876e+07	High	[R].ATLGEVGNAEHMLR.[V]	1xOxidation [M12]	3.74363e-05	0.000524928	1	1	4	A0A140N7J1	A0A140N7J1 [190-203]		0	1513.74	2.39876e+07		High	High	0.0002412	1.094e-06	3.14	37.3	R.ATLGEVGNAEHMLR.V	[190-203]	Used	Used
	FALSE	75619534	High	[R].ATLGEVGNAEHMLR.[V]		9.82885e-06	0.000524928	1	1	6	A0A140N7J1	A0A140N7J1 [190-203]		0	1497.75	75619534		High	High	0.0002412	1.903e-07	3.62	42.39	R.ATLGEVGNAEHMLR.V	[190-203]	Used	Used
	FALSE	22952146	High	[R].KVEADCR.[A]	1xCarbamidomethyl [C6]	0.0308313	0.000524928	1	1	2	A0A140N7J1	A0A140N7J1 [183-189]		1	877.42	22952146		High	High	0.0002412	0.007294	1.83	25.25	R.KVEADCR.A	[183-189]	Used	Used
	FALSE	123072256	High	[R].LEYDPNR.[S]		0.070291	0.00219903	1	1	4	A0A140N7J1	A0A140N7J1 [81-87]		0	906.432	123072256		High	High	0.0008377	0.02178	1.61	33.35	R.LEYDPNR.S	[81-87]	Used	Used
	FALSE	64731776	High	[K].GKPFAPLLEK.[N]		0.017382	0.000524928	1	1	3	A0A140N7J1	A0A140N7J1 [27-36]		0	1099.65	64731776		High	High	0.0002412	0.003414	1.67	41.4	K.GKPFAPLLEK.N	[27-36]	Used	Used
	FALSE	113027427	High	[K].HPVTPWGVQTK.[G]		1.26534e-05	0.000524928	1	1	3	A0A140N7J1	A0A140N7J1 [243-253]		0	1249.67	113027427		High	High	0.0002412	2.641e-07	3.51	37.19	K.HPVTPWGVQTK.G	[243-253]	Used	Used
	FALSE	3.81068e+07	High	[R].GTAMNPVDHPHGGGEGR.[N]	1xOxidation [M4]	1.07987e-05	0.000524928	1	1	5	A0A140N7J1	A0A140N7J1 [222-238]		0	1704.75	3.81068e+07		High	High	0.0002412	2.15e-07	3.47	27	R.GTAMNPVDHPHGGGEGR.N	[222-238]	Used	Used
	FALSE	75534551	High	[R].GTAMNPVDHPHGGGEGR.[N]		0.000608566	0.000524928	1	1	5	A0A140N7J1	A0A140N7J1 [222-238]		0	1688.76	75534551		High	High	0.0002412	4.228e-05	2.44	29.69	R.GTAMNPVDHPHGGGEGR.N	[222-238]	Used	Used
	FALSE	101069216	High	[R].GVRPTVR.[G]		0.0443775	0.000524928	1	1	1	A0A140N7J1	A0A140N7J1 [215-221]		0	784.479	101069216		High	High	0.0002412	0.01182	2.04	27.72	R.GVRPTVR.G	[215-221]	Used	Used
High	A0A140NDC1	UPF0227 protein YcfP OS=Escherichia coli (strain B / BL21-DE3) OX=469008 GN=ycfP PE=3 SV=1	0	127.383	87	13	66	13	180	21.2	6.61	13	66	8.76853e+08	20	8.76853e+08		0
	Checked	Abundances (Normalized): F1: Sample, hsp3	Confidence	Annotated Sequence	Modifications	Qvality PEP	Qvality q-value	# Protein Groups	# Proteins	# PSMs	Master Protein Accessions	Positions in Master Proteins	Modifications in Master Proteins	# Missed Cleavages	Theo. MH+ [Da]	Abundance: F1: Sample, hsp3	Quan Info	Found in Sample: [S1] F1: Sample, hsp3	Confidence (by Search Engine): A2 Sequest HT	Percolator q-Value (by Search Engine): A2 Sequest HT	Percolator PEP (by Search Engine): A2 Sequest HT	XCorr (by Search Engine): A2 Sequest HT	Top Apex RT [min]	Sequence in Protein	Positions in Proteins	Quan Usage	Quan Ratio Usage
	FALSE	6.70699e+06	High	[R].NDEALNSQR.[T]	1xDeamidated [N]	0.00167946	0.000524928	1	1	3	A0A140NDC1	A0A140NDC1 [134-142]		0	1047.47	6.70699e+06		High	High	0.0002412	0.0001598	2.2	29.51	R.NDEALNSQR.T	[134-142]	Used	Used
	FALSE	37279112	High	[R].NDEALNSQR.[T]		0.00122335	0.000524928	1	1	4	A0A140NDC1	A0A140NDC1 [134-142]		0	1046.49	37279112		High	High	0.0002412	0.0001053	2.66	28.61	R.NDEALNSQR.T	[134-142]	Used	Used
	FALSE	59275336	High	[R].QVIFNPNLFPYENMEGK.[I]		8.34192e-07	0.000524928	1	1	5	A0A140NDC1	A0A140NDC1 [85-101]		0	2039.99	59275336		High	High	0.0002412	7.507e-09	4.63	58.97	R.QVIFNPNLFPYENMEGK.I	[85-101]	Used	Used
	FALSE	563345	High	[R].QVIFNPNLFPYENMEGK.[I]	1xDeamidated [N13]	0.0105178	0.000524928	1	1	2	A0A140NDC1	A0A140NDC1 [85-101]		0	2040.97	563345		High	High	0.0002412	0.001768	2.47	60.69	R.QVIFNPNLFPYENMEGK.I	[85-101]	Used	Used
	FALSE	11894743	High	[R].QVIFNPNLFPYENMEGK.[I]	1xOxidation [M14]	0.0249893	0.000524928	1	1	3	A0A140NDC1	A0A140NDC1 [85-101]		0	2055.98	11894743		High	High	0.0002412	0.005521	2.64	56.68	R.QVIFNPNLFPYENMEGK.I	[85-101]	Used	Used
	FALSE	48442380	High	[K].NISPHLQR.[I]		0.0022603	0.000524928	1	1	3	A0A140NDC1	A0A140NDC1 [165-172]		0	964.532	48442380		High	High	0.0002412	0.0002356	2.1	31.24	K.NISPHLQR.I	[165-172]	Used	Used
	FALSE	7480018	High	[K].MLQLNVDERPLICGVGLGGYWAER.[I]	1xCarbamidomethyl [C13]; 1xOxidation [M1]	0.00285229	0.000524928	1	1	2	A0A140NDC1	A0A140NDC1 [53-76]		0	2762.38	7480018		High	High	0.0002412	0.0003195	2.98	58.31	K.MLQLNVDERPLICGVGLGGYWAER.I	[53-76]	Used	Used
	FALSE	36685512	High	[R].LISYSTR.[H]		0.0319016	0.000524928	1	1	2	A0A140NDC1	A0A140NDC1 [31-37]		0	839.462	36685512		High	High	0.0002412	0.007607	1.53	35	R.LISYSTR.H	[31-37]	Used	Used
	FALSE	3.31824e+07	High	[K].MLQLNVDERPLICGVGLGGYWAER.[I]	1xCarbamidomethyl [C13]	0.00363491	0.000524928	1	1	4	A0A140NDC1	A0A140NDC1 [53-76]		0	2746.38	3.31824e+07		High	High	0.0002412	0.0004392	2.94	59.63	K.MLQLNVDERPLICGVGLGGYWAER.I	[53-76]	Used	Used
	FALSE	1.72918e+07	High	[-].MIIYLHGFDSNSPGNHEK.[V]	1xOxidation [M1]	0.000509187	0.000524928	1	1	4	A0A140NDC1	A0A140NDC1 [1-18]		0	2074.97	1.72918e+07		High	High	0.0002412	3.341e-05	2.73	40.66	-.MIIYLHGFDSNSPGNHEK.V	[1-18]	Used	Used
	FALSE	3.0221e+06	High	[-].MIIYLHGFDSNSPGNHEK.[V]	1xDeamidated [N]	0.0349932	0.000524928	1	1	2	A0A140NDC1	A0A140NDC1 [1-18]		0	2059.95	3.0221e+06		High	High	0.0002412	0.008615	1.88	45.27	-.MIIYLHGFDSNSPGNHEK.V	[1-18]	Used	Used
	FALSE	85209051	High	[-].MIIYLHGFDSNSPGNHEK.[V]		1.99575e-05	0.000524928	1	1	5	A0A140NDC1	A0A140NDC1 [1-18]		0	2058.97	85209051		High	High	0.0002412	4.794e-07	3.87	43.19	-.MIIYLHGFDSNSPGNHEK.V	[1-18]	Used	Used
	FALSE	1.41091e+08	High	[K].VLQLQFIDPDVR.[L]		6.95306e-05	0.000524928	1	1	3	A0A140NDC1	A0A140NDC1 [19-30]		0	1442.8	1.41091e+08		High	High	0.0002412	2.468e-06	3.42	57.28	K.VLQLQFIDPDVR.L	[19-30]	Used	Used
	FALSE	1.16568e+08	High	[R].TSEELHHYYEIVWDEEQSHK.[F]		5.23678e-07	0.000524928	1	1	8	A0A140NDC1	A0A140NDC1 [143-162]		0	2559.14	1.16568e+08		High	High	0.0002412	4.074e-09	5.06	45.98	R.TSEELHHYYEIVWDEEQSHK.F	[143-162]	Used	Used
	FALSE	33846632	High	[K].CVTNFR.[E]	1xCarbamidomethyl [C1]	0.201581	0.00763956	1	1	2	A0A140NDC1	A0A140NDC1 [115-120]		0	796.377	33846632		High	High	0.003311	0.09214	2.06	33.12	K.CVTNFR.E	[115-120]	Used	Used
	FALSE	31124558	High	[R].CLVILSR.[N]	1xCarbamidomethyl [C1]	0.0108873	0.000524928	1	1	3	A0A140NDC1	A0A140NDC1 [127-133]		0	860.502	31124558		High	High	0.0002412	0.001847	2.24	44.68	R.CLVILSR.N	[127-133]	Used	Used
	FALSE	115997232	High	[K].IDRPEEYADIATK.[C]		3.74147e-06	0.000524928	1	1	5	A0A140NDC1	A0A140NDC1 [102-114]		0	1520.76	115997232		High	High	0.0002412	5.356e-08	3.85	38.87	K.IDRPEEYADIATK.C	[102-114]	Used	Used
	FALSE	60013276	High	[R].IGFLCDIR.[Q]	1xCarbamidomethyl [C5]	0.00285229	0.000524928	1	1	4	A0A140NDC1	A0A140NDC1 [77-84]		0	993.519	60013276		High	High	0.0002412	0.0003202	1.72	51.23	R.IGFLCDIR.Q	[77-84]	Used	Used
	FALSE	364337	High	[K].HDMQHLLK.[E]	1xOxidation [M3]	0.140757	0.00368476	1	1	1	A0A140NDC1	A0A140NDC1 [41-48]		0	1037.52	364337		High	High	0.001748	0.05609	1.14	29.3	K.HDMQHLLK.E	[41-48]	Used	Used
	FALSE	30815526	High	[K].HDMQHLLK.[E]		0.00575765	0.000524928	1	1	1	A0A140NDC1	A0A140NDC1 [41-48]		0	1021.52	30815526		High	High	0.0002412	0.0008011	2.54	31.89	K.HDMQHLLK.E	[41-48]	Used	Used
High	A0A140N3H4	50S ribosomal protein L14 OS=Escherichia coli (strain B / BL21-DE3) OX=469008 GN=rplN PE=3 SV=1	0	90.23	58	7	65	7	123	13.5	10.42	7	65	1.88271e+09	13	1.88271e+09	Met-loss [N-Term]	0
	Checked	Abundances (Normalized): F1: Sample, hsp3	Confidence	Annotated Sequence	Modifications	Qvality PEP	Qvality q-value	# Protein Groups	# Proteins	# PSMs	Master Protein Accessions	Positions in Master Proteins	Modifications in Master Proteins	# Missed Cleavages	Theo. MH+ [Da]	Abundance: F1: Sample, hsp3	Quan Info	Found in Sample: [S1] F1: Sample, hsp3	Confidence (by Search Engine): A2 Sequest HT	Percolator q-Value (by Search Engine): A2 Sequest HT	Percolator PEP (by Search Engine): A2 Sequest HT	XCorr (by Search Engine): A2 Sequest HT	Top Apex RT [min]	Sequence in Protein	Positions in Proteins	Quan Usage	Quan Ratio Usage
	FALSE	3.20375e+06	High	[-].MIQEQTMLNVADNSGAR.[R]	1xMet-loss [N-Term]	0.000183561	0.000524928	1	1	1	A0A140N3H4	A0A140N3H4 [1-17]	A0A140N3H4 1xMet-loss [N-Term]	0	1746.84	3.20375e+06		High	High	0.0002412	8.764e-06	3.03	43.25	-.MIQEQTMLNVADNSGAR.R	[1-17]	Used	Used
	FALSE	84061832	High	[K].IISLAPEVL.[-]		0.109612	0.00270856	1	1	2	A0A140N3H4	A0A140N3H4 [115-123]		0	954.587	84061832		High	High	0.001222	0.03981	1.59	61.47	K.IISLAPEVL.-	[115-123]	Used	Used
	FALSE	2814895	High	[-].MIQEQTMLNVADNSGAR.[R]	2xOxidation [M1; M7]	0.011781	0.000524928	1	1	2	A0A140N3H4	A0A140N3H4 [1-17]		0	1909.87	2814895		High	High	0.0002412	0.002052	1.7	38.08	-.MIQEQTMLNVADNSGAR.R	[1-17]	Used	Used
	FALSE	2076206	High	[-].MIQEQTMLNVADNSGAR.[R]	1xDeamidated [N/Q]; 1xOxidation [M]	0.00871925	0.000524928	1	1	2	A0A140N3H4	A0A140N3H4 [1-17]		0	1894.86	2076206		High	High	0.0002412	0.001382	1.74	46.35	-.MIQEQTMLNVADNSGAR.R	[1-17]	Used	Used
	FALSE	6.31137e+07	High	[-].MIQEQTMLNVADNSGAR.[R]	1xOxidation [M]	6.10941e-06	0.000524928	1	1	16	A0A140N3H4	A0A140N3H4 [1-17]		0	1893.88	6.31137e+07		High	High	0.0002412	1.022e-07	2.96	40.16	-.MIQEQTMLNVADNSGAR.R	[1-17]	Used	Used
	FALSE		High	[-].MIQEQTMLNVADNSGAR.[R]	2xDeamidated [N9; N13]	3.09957e-06	0.000524928	1	1	1	A0A140N3H4	A0A140N3H4 [1-17]		0	1879.85		No Quan Values	High	High	0.0002412	4.199e-08	5.12		-.MIQEQTMLNVADNSGAR.R	[1-17]	Not Used	Not Used
	FALSE	6.7056e+06	High	[-].MIQEQTMLNVADNSGAR.[R]	1xDeamidated [N/Q]	2.52992e-06	0.000524928	1	1	4	A0A140N3H4	A0A140N3H4 [1-17]		0	1878.87	6.7056e+06		High	High	0.0002412	3.212e-08	3.43	46.92	-.MIQEQTMLNVADNSGAR.R	[1-17]	Used	Used
	FALSE	318329400	High	[-].MIQEQTMLNVADNSGAR.[R]		2.45726e-05	0.000524928	1	1	7	A0A140N3H4	A0A140N3H4 [1-17]		0	1877.88	318329400		High	High	0.0002412	6.312e-07	3.83	46.35	-.MIQEQTMLNVADNSGAR.R	[1-17]	Used	Used
	FALSE	283664512	High	[R].YAGVGDIIK.[I]		0.0609395	0.00174403	1	1	2	A0A140N3H4	A0A140N3H4 [32-40]		0	935.52	283664512		High	High	0.0006856	0.01805	2.14	44.35	R.YAGVGDIIK.I	[32-40]	Used	Used
	FALSE	7.82767e+07	High	[R].RYAGVGDIIK.[I]		0.0663974	0.00219903	1	1	3	A0A140N3H4	A0A140N3H4 [31-40]		1	1091.62	7.82767e+07		High	High	0.0008377	0.02019	1.89	39.05	R.RYAGVGDIIK.I	[31-40]	Used	Used
	FALSE	433669408	High	[R].RPDGSVIR.[F]		0.070625	0.00219903	1	1	2	A0A140N3H4	A0A140N3H4 [71-78]		0	899.506	433669408		High	High	0.0008377	0.02199	2.74	29.88	R.RPDGSVIR.F	[71-78]	Used	Used
	FALSE		High	[R].FDGNACVLLNNNSEQPIGTR.[I]	1xCarbamidomethyl [C6]; 2xDeamidated [N10; N]	0.11635	0.00368476	1	1	3	A0A140N3H4	A0A140N3H4 [79-98]		0	2221.02		No Quan Values	High	High	0.001618	0.0433	1.02		R.FDGNACVLLNNNSEQPIGTR.I	[79-98]	Not Used	Not Used
	FALSE	93826878	High	[R].FDGNACVLLNNNSEQPIGTR.[I]	1xCarbamidomethyl [C6]; 1xDeamidated [N]	8.0132e-08	0.000524928	1	1	9	A0A140N3H4	A0A140N3H4 [79-98]		0	2220.03	93826878		High	High	0.0002412	3.483e-10	4.86	49.54	R.FDGNACVLLNNNSEQPIGTR.I	[79-98]	Used	Used
	FALSE	168041048	High	[R].FDGNACVLLNNNSEQPIGTR.[I]	1xCarbamidomethyl [C6]	8.25969e-07	0.000524928	1	1	6	A0A140N3H4	A0A140N3H4 [79-98]		0	2219.05	168041048		High	High	0.0002412	7.427e-09	4.82	48.44	R.FDGNACVLLNNNSEQPIGTR.I	[79-98]	Used	Used
	FALSE	344926976	High	[R].IFGPVTR.[E]		0.0152955	0.000524928	1	1	5	A0A140N3H4	A0A140N3H4 [99-105]		0	789.462	344926976		High	High	0.0002412	0.002898	1.53	39.22	R.IFGPVTR.E	[99-105]	Used	Used
High	A0A140NCE4	Aldehyde-alcohol dehydrogenase OS=Escherichia coli (strain B / BL21-DE3) OX=469008 GN=ECBD_2383 PE=3 SV=1	0	177.827	58	38	58	38	891	96.1	6.79	38	58	1.78915e+08	35	1.78915e+08	Met-loss [N-Term]	0
	Checked	Abundances (Normalized): F1: Sample, hsp3	Confidence	Annotated Sequence	Modifications	Qvality PEP	Qvality q-value	# Protein Groups	# Proteins	# PSMs	Master Protein Accessions	Positions in Master Proteins	Modifications in Master Proteins	# Missed Cleavages	Theo. MH+ [Da]	Abundance: F1: Sample, hsp3	Quan Info	Found in Sample: [S1] F1: Sample, hsp3	Confidence (by Search Engine): A2 Sequest HT	Percolator q-Value (by Search Engine): A2 Sequest HT	Percolator PEP (by Search Engine): A2 Sequest HT	XCorr (by Search Engine): A2 Sequest HT	Top Apex RT [min]	Sequence in Protein	Positions in Proteins	Quan Usage	Quan Ratio Usage
	FALSE	7.78151e+06	High	[-].MAVTNVAELNALVER.[V]	1xMet-loss [N-Term]	7.79202e-05	0.000524928	1	1	2	A0A140NCE4	A0A140NCE4 [1-15]	A0A140NCE4 1xMet-loss [N-Term]	0	1498.82	7.78151e+06		High	High	0.0002412	2.853e-06	3.69	51.52	-.MAVTNVAELNALVER.V	[1-15]	Used	Used
	FALSE	9059365	High	[R].NAIIFSPHPR.[A]		0.00217254	0.000524928	1	1	3	A0A140NCE4	A0A140NCE4 [132-141]		0	1151.63	9059365		High	High	0.0002412	0.0002228	2.08	38.46	R.NAIIFSPHPR.A	[132-141]	Used	Used
	FALSE	2036879	High	[K].NGALNAAIVGQPAYK.[I]		0.00253284	0.000524928	1	1	1	A0A140NCE4	A0A140NCE4 [289-303]		0	1486.8	2036879		High	High	0.0002412	0.0002737	2.75	43.73	K.NGALNAAIVGQPAYK.I	[289-303]	Used	Used
	FALSE	7552939	High	[K].NHFASEYIYNAYKDEK.[T]		0.000385858	0.000524928	1	1	2	A0A140NCE4	A0A140NCE4 [69-84]		1	1991.91	7552939		High	High	0.0002412	2.317e-05	3.13	40.93	K.NHFASEYIYNAYKDEK.T	[69-84]	Used	Used
	FALSE	10462475	High	[R].AAALAAADAR.[I]		0.00215114	0.000524928	1	1	1	A0A140NCE4	A0A140NCE4 [37-46]		0	900.49	10462475		High	High	0.0002412	0.00022	3.09	32.03	R.AAALAAADAR.I	[37-46]	Used	Used
	FALSE	4927720	High	[K].LSEDAFDDQCTGANPR.[Y]	1xCarbamidomethyl [C10]	2.52992e-06	0.000524928	1	1	1	A0A140NCE4	A0A140NCE4 [832-847]		0	1795.76	4927720		High	High	0.0002412	3.217e-08	3.5	39.94	K.LSEDAFDDQCTGANPR.Y	[832-847]	Used	Used
	FALSE	1.10716e+07	High	[R].ILINTPASQGGIGDLYNFK.[L]		2.98087e-05	0.000524928	1	1	2	A0A140NCE4	A0A140NCE4 [394-412]		0	2021.07	1.10716e+07		High	High	0.0002412	8.131e-07	5.03	56.89	R.ILINTPASQGGIGDLYNFK.L	[394-412]	Used	Used
	FALSE	1.35018e+07	High	[K].ILIGEVTVVDESEPFAHEK.[L]		0.0012791	0.000524928	1	1	3	A0A140NCE4	A0A140NCE4 [318-336]		0	2112.09	1.35018e+07		High	High	0.0002412	0.0001119	3.06	51.74	K.ILIGEVTVVDESEPFAHEK.L	[318-336]	Used	Used
	FALSE	6161099	High	[K].LSPTLAMYR.[A]		0.00417495	0.000524928	1	1	1	A0A140NCE4	A0A140NCE4 [337-345]		0	1051.56	6161099		High	High	0.0002412	0.0005271	1.89	44.85	K.LSPTLAMYR.A	[337-345]	Used	Used
	FALSE	4.02144e+06	High	[K].MAVAESGMGIVEDK.[V]		6.39157e-05	0.000524928	1	1	1	A0A140NCE4	A0A140NCE4 [52-65]		0	1436.68	4.02144e+06		High	High	0.0002412	2.2e-06	3.04	44.76	K.MAVAESGMGIVEDK.V	[52-65]	Used	Used
	FALSE	5.02673e+06	High	[K].RAENMLWHK.[L]		0.169581	0.0057182	1	1	3	A0A140NCE4	A0A140NCE4 [447-455]		1	1184.6	5.02673e+06		High	High	0.00246	0.07232	2.71	33.45	K.RAENMLWHK.L	[447-455]	Used	Used
	FALSE	1.39249e+06	High	[K].LSPTLAMYR.[A]	1xOxidation [M7]	0.212101	0.00814269	1	1	1	A0A140NCE4	A0A140NCE4 [337-345]		0	1067.56	1.39249e+06		High	High	0.003489	0.0989	0.98	40.89	K.LSPTLAMYR.A	[337-345]	Used	Used
	FALSE	1.2991e+06	High	[K].LVAMGGIGHTSCLYTDQDNQPAR.[V]	1xCarbamidomethyl [C12]; 1xOxidation [M4]	0.000405449	0.000524928	1	1	1	A0A140NCE4	A0A140NCE4 [359-381]		0	2520.16	1.2991e+06		High	High	0.0002412	2.475e-05	2.32	39.48	K.LVAMGGIGHTSCLYTDQDNQPAR.V	[359-381]	Used	Used
	FALSE		High	[K].LVAMGGIGHTSCLYTDQDNQPAR.[V]	1xCarbamidomethyl [C12]; 1xDeamidated [Q17]	0.00372595	0.000524928	1	1	1	A0A140NCE4	A0A140NCE4 [359-381]		0	2505.15		No Quan Values	High	High	0.0002412	0.0004543	3.8		K.LVAMGGIGHTSCLYTDQDNQPAR.V	[359-381]	Not Used	Not Used
	FALSE		High	[R].VHSAATIAGIAFANAFLGVCHSMAHK.[L]	1xCarbamidomethyl [C20]	0.00011754	0.000524928	1	1	1	A0A140NCE4	A0A140NCE4 [703-728]		0	2681.34		No Quan Values	High	High	0.0002412	4.896e-06	3.46		R.VHSAATIAGIAFANAFLGVCHSMAHK.L	[703-728]	Not Used	Not Used
	FALSE		High	[R].VHSAATIAGIAFANAFLGVCHSMAHK.[L]	1xCarbamidomethyl [C20]; 1xDeamidated [N14]	0.00121129	0.000524928	1	1	1	A0A140NCE4	A0A140NCE4 [703-728]		0	2682.33		No Quan Values	High	High	0.0002412	0.0001038	3.81		R.VHSAATIAGIAFANAFLGVCHSMAHK.L	[703-728]	Not Used	Not Used
	FALSE	6.83866e+06	High	[R].YAEIADHLGLSAPGDR.[T]		4.56127e-06	0.000524928	1	1	2	A0A140NCE4	A0A140NCE4 [775-790]		0	1684.83	6.83866e+06		High	High	0.0002412	6.966e-08	3.67	45	R.YAEIADHLGLSAPGDR.T	[775-790]	Used	Used
	FALSE	4683894	High	[R].YPLISELK.[Q]		0.068643	0.00219903	1	1	1	A0A140NCE4	A0A140NCE4 [848-855]		0	962.556	4683894		High	High	0.0008377	0.02114	1.86	47.79	R.YPLISELK.Q	[848-855]	Used	Used
	FALSE	4.12351e+06	High	[R].YNANDNPTK.[Q]		0.00307207	0.000524928	1	1	1	A0A140NCE4	A0A140NCE4 [751-759]		0	1036.47	4.12351e+06		High	High	0.0002412	0.0003507	2.26	27.73	R.YNANDNPTK.Q	[751-759]	Used	Used
	FALSE	5.06323e+06	High	[R].VSYFGQK.[M]		0.121788	0.00368476	1	1	2	A0A140NCE4	A0A140NCE4 [382-388]		0	828.425	5.06323e+06		High	High	0.001748	0.04596	1.03	36.54	R.VSYFGQK.M	[382-388]	Used	Used
	FALSE	2.93242e+06	High	[R].RGSLPIALDEVITDGHK.[R]		0.0320574	0.000524928	1	1	1	A0A140NCE4	A0A140NCE4 [464-480]		1	1820.99	2.93242e+06		High	High	0.0002412	0.007666	2.82	47.36	R.RGSLPIALDEVITDGHK.R	[464-480]	Used	Used
	FALSE		High	[R].EAGVQEADFLANVDKLSEDAFDDQCTGANPR.[Y]	1xCarbamidomethyl [C25]	0.000326058	0.000524928	1	1	1	A0A140NCE4	A0A140NCE4 [817-847]		1	3382.51		No Quan Values	High	High	0.0002412	1.864e-05	3.8		R.EAGVQEADFLANVDKLSEDAFDDQCTGANPR.Y	[817-847]	Not Used	Not Used
	FALSE	5.45988e+06	High	[R].EAGVQEADFLANVDK.[L]		0.0023516	0.000524928	1	1	1	A0A140NCE4	A0A140NCE4 [817-831]		0	1605.78	5.45988e+06		High	High	0.0002412	0.0002486	2.96	50.61	R.EAGVQEADFLANVDK.L	[817-831]	Used	Used
	FALSE		High	[K].DLIGWIDQPSVELSNALMHHPDINLILATGGPGMVK.[A]	1xOxidation [M18]	0.0418751	0.000524928	1	1	1	A0A140NCE4	A0A140NCE4 [165-200]		0	3867.98		No Quan Values	High	High	0.0002412	0.01093	2.18		K.DLIGWIDQPSVELSNALMHHPDINLILATGGPGMVK.A	[165-200]	Not Used	Not Used
	FALSE	5927746	High	[R].FATHGGYLLQGK.[E]		0.0119566	0.000524928	1	1	2	A0A140NCE4	A0A140NCE4 [266-277]		0	1291.68	5927746		High	High	0.0002412	0.002098	2.58	38.5	R.FATHGGYLLQGK.E	[266-277]	Used	Used
	FALSE	1.74845e+06	High	[K].EYLPASYHEGSK.[N]		0.0362044	0.000524928	1	1	1	A0A140NCE4	A0A140NCE4 [684-695]		0	1380.64	1.74845e+06		High	High	0.0002412	0.009025	1.37	34.27	K.EYLPASYHEGSK.N	[684-695]	Used	Used
	FALSE	7940337	High	[R].EYASFTQEQVDK.[I]		0.0014987	0.000524928	1	1	1	A0A140NCE4	A0A140NCE4 [22-33]		0	1444.66	7940337		High	High	0.0002412	0.0001372	2.45	39.5	R.EYASFTQEQVDK.I	[22-33]	Used	Used
	FALSE	1.09072e+06	High	[R].AKDFEDAVEK.[A]		0.0330082	0.000524928	1	1	2	A0A140NCE4	A0A140NCE4 [346-355]		1	1151.56	1.09072e+06		High	High	0.0002412	0.007992	1.93	33	R.AKDFEDAVEK.A	[346-355]	Used	Used
	FALSE	5706149	High	[R].ALIVTDR.[F]		0.116884	0.00368476	1	1	2	A0A140NCE4	A0A140NCE4 [482-488]		0	787.467	5706149		High	High	0.001618	0.04339	1.95	37.28	R.ALIVTDR.F	[482-488]	Used	Used
	FALSE	6.68965e+06	High	[K].AAYSSGKPAIGVGAGNTPVVIDETADIKR.[A]		0.00133739	0.000524928	1	1	1	A0A140NCE4	A0A140NCE4 [201-229]		1	2857.51	6.68965e+06		High	High	0.0002412	0.0001182	3.08	43.97	K.AAYSSGKPAIGVGAGNTPVVIDETADIKR.A	[201-229]	Used	Used
	FALSE		High	[K].AAYSSGKPAIGVGAGNTPVVIDETADIK.[R]	1xDeamidated [N16]	0.000579161	0.000524928	1	1	1	A0A140NCE4	A0A140NCE4 [201-228]		0	2702.39		No Quan Values	High	High	0.0002412	3.943e-05	2.77		K.AAYSSGKPAIGVGAGNTPVVIDETADIK.R	[201-228]	Not Used	Not Used
	FALSE	832028	High	[K].AAYSSGKPAIGVGAGNTPVVIDETADIKR.[A]	1xDeamidated [N16]	0.0283767	0.000524928	1	1	1	A0A140NCE4	A0A140NCE4 [201-229]		1	2858.49	832028		High	High	0.0002412	0.006535	1.51	43.95	K.AAYSSGKPAIGVGAGNTPVVIDETADIKR.A	[201-229]	Used	Used
	FALSE	7.48019e+06	High	[K].AADIVLQAAIAAGAPK.[D]		0.000195769	0.000524928	1	1	2	A0A140NCE4	A0A140NCE4 [149-164]		0	1479.85	7.48019e+06		High	High	0.0002412	9.573e-06	3.61	54.28	K.AADIVLQAAIAAGAPK.D	[149-164]	Used	Used
	FALSE	9413224	High	[K].AVQDVILK.[N]		0.0949603	0.00219903	1	1	1	A0A140NCE4	A0A140NCE4 [281-288]		0	885.54	9413224		High	High	0.0008377	0.03281	1.57	41.69	K.AVQDVILK.N	[281-288]	Used	Used
	FALSE	7999994	High	[R].AVASVLMSK.[T]		0.0338215	0.000524928	1	1	1	A0A140NCE4	A0A140NCE4 [230-238]		0	905.512	7999994		High	High	0.0002412	0.008225	2.06	40.4	R.AVASVLMSK.T	[230-238]	Used	Used
	FALSE	1.51331e+06	High	[K].LAPSLTLGCGSWGGNSISENVGPK.[H]	1xCarbamidomethyl [C9]	0.00405285	0.000524928	1	1	1	A0A140NCE4	A0A140NCE4 [413-436]		0	2401.18	1.51331e+06		High	High	0.0002412	0.0005059	1.79	53.88	K.LAPSLTLGCGSWGGNSISENVGPK.H	[413-436]	Used	Used
	FALSE		High	[R].KGAELANSFKPDVIIALGGGSPMDAAK.[I]		0.00096455	0.000524928	1	1	1	A0A140NCE4	A0A140NCE4 [527-553]		1	2657.4		No Quan Values	High	High	0.0002412	7.737e-05	3.46		R.KGAELANSFKPDVIIALGGGSPMDAAK.I	[527-553]	Not Used	Not Used
	FALSE	694877	High	[K].LGSQFHIPHGLANALLICNVIR.[Y]	1xCarbamidomethyl [C18]	0.0397021	0.000524928	1	1	1	A0A140NCE4	A0A140NCE4 [729-750]		0	2443.34	694877		High	High	0.0002412	0.01018	1.77	55.78	K.LGSQFHIPHGLANALLICNVIR.Y	[729-750]	Used	Used
	FALSE		High	[R].FLFNNGYADQITSVLK.[A]	1xDeamidated [Q10]	0.0142769	0.000524928	1	1	1	A0A140NCE4	A0A140NCE4 [489-504]		0	1830.93		No Quan Values	High	High	0.0002412	0.002643	3.2		R.FLFNNGYADQITSVLK.A	[489-504]	Not Used	Not Used
	FALSE	2.24743e+06	High	[R].FLFNNGYADQITSVLK.[A]		8.77057e-06	0.000524928	1	1	1	A0A140NCE4	A0A140NCE4 [489-504]		0	1829.94	2.24743e+06		High	High	0.0002412	1.636e-07	3.74	60.8	R.FLFNNGYADQITSVLK.A	[489-504]	Used	Used
	FALSE	3.01813e+06	High	[K].GAELANSFKPDVIIALGGGSPMDAAK.[I]		0.00687885	0.000524928	1	1	1	A0A140NCE4	A0A140NCE4 [528-553]		0	2529.3	3.01813e+06		High	High	0.0002412	0.001009	3.87	57.31	K.GAELANSFKPDVIIALGGGSPMDAAK.I	[528-553]	Used	Used
	FALSE	1.82248e+06	High	[K].HLINKK.[T]		0.1472	0.00420512	1	1	1	A0A140NCE4	A0A140NCE4 [437-442]		1	752.478	1.82248e+06		High	High	0.001932	0.05947	1.77	26.1	K.HLINKK.T	[437-442]	Used	Used
	FALSE	1.39338e+06	High	[R].GSLPIALDEVITDGHKR.[A]		0.00121731	0.000524928	1	1	1	A0A140NCE4	A0A140NCE4 [465-481]		1	1820.99	1.39338e+06		High	High	0.0002412	0.0001044	3.74	48.48	R.GSLPIALDEVITDGHKR.A	[465-481]	Used	Used
High	A0A140SS61	Regulator of sigma D OS=Escherichia coli (strain B / BL21-DE3) OX=469008 GN=rsd PE=3 SV=1	0	78.9	47	6	54	6	158	18.2	6.02	6	54	1.33221e+09	14	1.33221e+09	Met-loss [N-Term]; Acetyl [N-Term]	0
	Checked	Abundances (Normalized): F1: Sample, hsp3	Confidence	Annotated Sequence	Modifications	Qvality PEP	Qvality q-value	# Protein Groups	# Proteins	# PSMs	Master Protein Accessions	Positions in Master Proteins	Modifications in Master Proteins	# Missed Cleavages	Theo. MH+ [Da]	Abundance: F1: Sample, hsp3	Quan Info	Found in Sample: [S1] F1: Sample, hsp3	Confidence (by Search Engine): A2 Sequest HT	Percolator q-Value (by Search Engine): A2 Sequest HT	Percolator PEP (by Search Engine): A2 Sequest HT	XCorr (by Search Engine): A2 Sequest HT	Top Apex RT [min]	Sequence in Protein	Positions in Proteins	Quan Usage	Quan Ratio Usage
	FALSE	12125214	High	[-].MLNQLDNLTER.[V]	1xMet-loss [N-Term]	0.000413562	0.000524928	1	1	1	A0A140SS61	A0A140SS61 [1-11]	A0A140SS61 1xMet-loss [N-Term]	0	1215.63	12125214		High	High	0.0002412	2.539e-05	2.75	41.41	-.MLNQLDNLTER.V	[1-11]	Used	Used
	FALSE	12107374	High	[-].MLNQLDNLTER.[V]	1xAcetyl [N-Term]	0.000599591	0.000524928	1	1	1	A0A140SS61	A0A140SS61 [1-11]	A0A140SS61 1xAcetyl [N-Term]	0	1388.68	12107374		High	High	0.0002412	4.143e-05	4.12	61.4	-.MLNQLDNLTER.V	[1-11]	Used	Used
	FALSE	1.49044e+08	High	[K].LILLVLDAAR.[V]		0.00101855	0.000524928	1	1	9	A0A140SS61	A0A140SS61 [144-153]		0	1096.71	1.49044e+08		High	High	0.0002412	8.304e-05	2.6	59.58	K.LILLVLDAAR.V	[144-153]	Used	Used
	FALSE	982354	High	[-].MLNQLDNLTER.[V]	1xDeamidated [N3]; 1xOxidation [M1]	0.00789929	0.000524928	1	1	1	A0A140SS61	A0A140SS61 [1-11]		0	1363.65	982354		High	High	0.0002412	0.001211	1.76	44.06	-.MLNQLDNLTER.V	[1-11]	Used	Used
	FALSE	5.47118e+07	High	[-].MLNQLDNLTER.[V]	1xOxidation [M1]	0.00172155	0.000524928	1	1	5	A0A140SS61	A0A140SS61 [1-11]		0	1362.67	5.47118e+07		High	High	0.0002412	0.0001642	2.91	43.06	-.MLNQLDNLTER.V	[1-11]	Used	Used
	FALSE	5014746	High	[-].MLNQLDNLTER.[V]	1xDeamidated [N3]	0.0144182	0.000524928	1	1	1	A0A140SS61	A0A140SS61 [1-11]		0	1347.66	5014746		High	High	0.0002412	0.002681	3.29	47.13	-.MLNQLDNLTER.V	[1-11]	Used	Used
	FALSE	259936304	High	[-].MLNQLDNLTER.[V]		0.0014913	0.000524928	1	1	2	A0A140SS61	A0A140SS61 [1-11]		0	1346.67	259936304		High	High	0.0002412	0.0001363	2.94	46.17	-.MLNQLDNLTER.V	[1-11]	Used	Used
	FALSE	181932417	High	[K].ALDDFCQSLVDYLSAGHFSIYER.[I]	1xCarbamidomethyl [C6]	8.41522e-09	0.000524928	1	1	3	A0A140SS61	A0A140SS61 [53-75]		0	2706.25	181932417		High	High	0.0002412	1.824e-11	6.32	61.55	K.ALDDFCQSLVDYLSAGHFSIYER.I	[53-75]	Used	Used
	FALSE	518050	High	[K].LEGNGQLAR.[A]	2xDeamidated [N4; Q6]	0.0486383	0.00115854	1	1	1	A0A140SS61	A0A140SS61 [80-88]		0	959.479	518050		High	High	0.0004769	0.01331	0.61	33.67	K.LEGNGQLAR.A	[80-88]	Used	Used
	FALSE	1.75944e+08	High	[K].LEGNGQLAR.[A]	1xDeamidated [N4]	0.000727338	0.000524928	1	1	6	A0A140SS61	A0A140SS61 [80-88]		0	958.495	1.75944e+08		High	High	0.0002412	5.328e-05	1.71	32.36	K.LEGNGQLAR.A	[80-88]	Used	Used
	FALSE	58733988	High	[K].LEGNGQLAR.[A]		0.0129376	0.000524928	1	1	2	A0A140SS61	A0A140SS61 [80-88]		0	957.511	58733988		High	High	0.0002412	0.002325	2.38	31.01	K.LEGNGQLAR.A	[80-88]	Used	Used
	FALSE	169191312	High	[R].FVLEDK.[L]		0.10419	0.00270856	1	1	4	A0A140SS61	A0A140SS61 [138-143]		0	750.403	169191312		High	High	0.001036	0.03706	1.28	38.76	R.FVLEDK.L	[138-143]	Used	Used
	FALSE	3.73602e+06	High	[K].HLLVAYYNLVGIKPGK.[E]	1xDeamidated [N8]	0.00057062	0.000524928	1	1	2	A0A140SS61	A0A140SS61 [28-43]		0	1786.03	3.73602e+06		High	High	0.0002412	3.881e-05	3.27	49.69	K.HLLVAYYNLVGIKPGK.E	[28-43]	Used	Used
	FALSE	2.48228e+08	High	[K].HLLVAYYNLVGIKPGK.[E]		1.87841e-07	0.000524928	1	1	16	A0A140SS61	A0A140SS61 [28-43]		0	1785.04	2.48228e+08		High	High	0.0002412	1.068e-09	5.23	48.57	K.HLLVAYYNLVGIKPGK.E	[28-43]	Used	Used
High	A0A140N7X0	Arabinose 5-phosphate isomerase OS=Escherichia coli (strain B / BL21-DE3) OX=469008 GN=ECBD_0545 PE=3 SV=1	0	113.773	65	15	44	15	328	35.2	6.71	15	44	2.65455e+08	19	2.65455e+08	Met-loss [N-Term]; Met-loss+Acetyl [N-Term]	0
	Checked	Abundances (Normalized): F1: Sample, hsp3	Confidence	Annotated Sequence	Modifications	Qvality PEP	Qvality q-value	# Protein Groups	# Proteins	# PSMs	Master Protein Accessions	Positions in Master Proteins	Modifications in Master Proteins	# Missed Cleavages	Theo. MH+ [Da]	Abundance: F1: Sample, hsp3	Quan Info	Found in Sample: [S1] F1: Sample, hsp3	Confidence (by Search Engine): A2 Sequest HT	Percolator q-Value (by Search Engine): A2 Sequest HT	Percolator PEP (by Search Engine): A2 Sequest HT	XCorr (by Search Engine): A2 Sequest HT	Top Apex RT [min]	Sequence in Protein	Positions in Proteins	Quan Usage	Quan Ratio Usage
	FALSE	10669405	High	[-].MSHVELQPGFDFQQAGK.[E]	1xMet-loss+Acetyl [N-Term]	0.00025078	0.000524928	1	1	4	A0A140N7X0	A0A140N7X0 [1-17]	A0A140N7X0 1xMet-loss+Acetyl [N-Term]	0	1829.88	10669405		High	High	0.0002412	1.324e-05	2.97	50.31	-.MSHVELQPGFDFQQAGK.E	[1-17]	Used	Used
	FALSE	12214709	High	[-].MSHVELQPGFDFQQAGK.[E]	1xMet-loss [N-Term]	0.000252026	0.000524928	1	1	3	A0A140N7X0	A0A140N7X0 [1-17]	A0A140N7X0 1xMet-loss [N-Term]	0	1787.87	12214709		High	High	0.0002412	1.33e-05	2.69	44.19	-.MSHVELQPGFDFQQAGK.E	[1-17]	Used	Used
	FALSE	2706604	High	[R].QLSIADVMTPGGIR.[V]	1xOxidation [M8]	0.0126227	0.000524928	1	1	1	A0A140N7X0	A0A140N7X0 [270-283]		0	1473.77	2706604		High	High	0.0002412	0.002249	2.92	48.45	R.QLSIADVMTPGGIR.V	[270-283]	Used	Used
	FALSE	1.72203e+07	High	[R].QLSIADVMTPGGIR.[V]		0.00286644	0.000524928	1	1	3	A0A140N7X0	A0A140N7X0 [270-283]		0	1457.78	1.72203e+07		High	High	0.0002412	0.0003203	3.01	55.12	R.QLSIADVMTPGGIR.V	[270-283]	Used	Used
	FALSE	9.83743e+06	High	[R].VNDIMHTGDEIPHVK.[K]		0.000112416	0.000524928	1	1	3	A0A140N7X0	A0A140N7X0 [206-220]		0	1704.84	9.83743e+06		High	High	0.0002412	4.61e-06	3.13	39.64	R.VNDIMHTGDEIPHVK.K	[206-220]	Used	Used
	FALSE	6.60453e+06	High	[R].VFDMGVDVR.[Q]		0.0128107	0.000524928	1	1	1	A0A140N7X0	A0A140N7X0 [261-269]		0	1037.51	6.60453e+06		High	High	0.0002412	0.002296	2	47.48	R.VFDMGVDVR.Q	[261-269]	Used	Used
	FALSE	6.82814e+06	High	[R].VRPGILAVEALNLMQSR.[H]	1xOxidation [M14]	0.00060556	0.000524928	1	1	2	A0A140N7X0	A0A140N7X0 [284-300]		0	1883.05	6.82814e+06		High	High	0.0002412	4.205e-05	4.69	50.59	R.VRPGILAVEALNLMQSR.H	[284-300]	Used	Used
	FALSE	43542972	High	[R].VRPGILAVEALNLMQSR.[H]		1.3495e-05	0.000524928	1	1	2	A0A140N7X0	A0A140N7X0 [284-300]		0	1867.06	43542972		High	High	0.0002412	2.876e-07	4.54	57.85	R.VRPGILAVEALNLMQSR.H	[284-300]	Used	Used
	FALSE	3.09563e+06	High	[K].VVVMGMGK.[S]	1xOxidation [M]	0.0459035	0.000524928	1	1	3	A0A140N7X0	A0A140N7X0 [52-59]		0	836.437	3.09563e+06		High	High	0.0002412	0.01236	1.26	33.37	K.VVVMGMGK.S	[52-59]	Used	Used
	FALSE	14631414	High	[K].VVVMGMGK.[S]		0.0156764	0.000524928	1	1	2	A0A140N7X0	A0A140N7X0 [52-59]		0	820.442	14631414		High	High	0.0002412	0.002982	1.38	39.78	K.VVVMGMGK.S	[52-59]	Used	Used
	FALSE	3.81123e+06	High	[K].RLHVPLICITGRPESSMAR.[A]	1xCarbamidomethyl [C8]	0.0868993	0.00219903	1	1	1	A0A140N7X0	A0A140N7X0 [121-139]		1	2193.17	3.81123e+06		High	High	0.0008377	0.02913	2.2	42.84	K.RLHVPLICITGRPESSMAR.A	[121-139]	Used	Used
	FALSE		High	[R].ECLAELDQYINQNFTLACEK.[M]	2xCarbamidomethyl [C2; C18]	3.3886e-06	0.000524928	1	1	2	A0A140N7X0	A0A140N7X0 [25-44]		0	2459.12		No Quan Values	High	High	0.0002412	4.722e-08	6.59		R.ECLAELDQYINQNFTLACEK.M	[25-44]	Not Used	Not Used
	FALSE	2972709	High	[K].EACPLGLAPTSSTTATLVMGDALAVALLK.[A]	1xCarbamidomethyl [C3]	2.93691e-05	0.000524928	1	1	1	A0A140N7X0	A0A140N7X0 [152-180]		0	2871.52	2972709		High	High	0.0002412	7.971e-07	5.14	62.33	K.EACPLGLAPTSSTTATLVMGDALAVALLK.A	[152-180]	Used	Used
	FALSE	24480354	High	[K].EVLAIER.[E]		0.0813734	0.00219903	1	1	1	A0A140N7X0	A0A140N7X0 [18-24]		0	829.478	24480354		High	High	0.0008377	0.02655	1.83	39.7	K.EVLAIER.E	[18-24]	Used	Used
	FALSE		High	[R].AADVHLCVK.[V]	1xCarbamidomethyl [C7]	0.000173828	0.000524928	1	1	1	A0A140N7X0	A0A140N7X0 [140-148]		0	1012.52		No Quan Values	High	High	0.0002412	8.149e-06	2.39		R.AADVHLCVK.V	[140-148]	Not Used	Not Used
	FALSE	26037376	High	[R].DALLEVTR.[K]		0.00233999	0.000524928	1	1	2	A0A140N7X0	A0A140N7X0 [227-234]		0	916.51	26037376		High	High	0.0002412	0.0002459	2.03	44.84	R.DALLEVTR.K	[227-234]	Used	Used
	FALSE	3.12206e+06	High	[R].LHVPLICITGRPESSMAR.[A]	1xCarbamidomethyl [C7]; 1xOxidation [M16]	0.113195	0.00326947	1	1	2	A0A140N7X0	A0A140N7X0 [122-139]		0	2053.07	3.12206e+06		High	High	0.001222	0.0415	3.22	43.88	R.LHVPLICITGRPESSMAR.A	[122-139]	Used	Used
	FALSE	24208886	High	[R].LHVPLICITGRPESSMAR.[A]	1xCarbamidomethyl [C7]	0.000259627	0.000524928	1	1	3	A0A140N7X0	A0A140N7X0 [122-139]		0	2037.07	24208886		High	High	0.0002412	1.383e-05	3.35	45.62	R.LHVPLICITGRPESSMAR.A	[122-139]	Used	Used
	FALSE	2.53595e+07	High	[R].GFTAEDFALSHPGGALGR.[K]		1.25287e-05	0.000524928	1	1	2	A0A140N7X0	A0A140N7X0 [183-200]		0	1802.88	2.53595e+07		High	High	0.0002412	2.605e-07	4.71	48.43	R.GFTAEDFALSHPGGALGR.K	[183-200]	Used	Used
	FALSE	2.91912e+06	High	[R].HITSVMVADGDHLLGVLHMHDLLR.[A]	1xOxidation [M19]	0.140126	0.00368476	1	1	1	A0A140N7X0	A0A140N7X0 [301-324]		0	2695.38	2.91912e+06		High	High	0.001748	0.05587	2.19	52.35	R.HITSVMVADGDHLLGVLHMHDLLR.A	[301-324]	Used	Used
	FALSE	2.51924e+07	High	[R].HITSVMVADGDHLLGVLHMHDLLR.[A]		4.17461e-05	0.000524928	1	1	4	A0A140N7X0	A0A140N7X0 [301-324]		0	2679.39	2.51924e+07		High	High	0.0002412	1.258e-06	4.31	54.6	R.HITSVMVADGDHLLGVLHMHDLLR.A	[301-324]	Used	Used
High	A0A140NAB3	Diguanylate cyclase with PAS/PAC sensor OS=Escherichia coli (strain B / BL21-DE3) OX=469008 GN=ECBD_2276 PE=4 SV=1	0	130.496	83	24	41	24	410	46.4	6.8	24	41	2.22031e+08	22	2.22031e+08		0
	Checked	Abundances (Normalized): F1: Sample, hsp3	Confidence	Annotated Sequence	Modifications	Qvality PEP	Qvality q-value	# Protein Groups	# Proteins	# PSMs	Master Protein Accessions	Positions in Master Proteins	Modifications in Master Proteins	# Missed Cleavages	Theo. MH+ [Da]	Abundance: F1: Sample, hsp3	Quan Info	Found in Sample: [S1] F1: Sample, hsp3	Confidence (by Search Engine): A2 Sequest HT	Percolator q-Value (by Search Engine): A2 Sequest HT	Percolator PEP (by Search Engine): A2 Sequest HT	XCorr (by Search Engine): A2 Sequest HT	Top Apex RT [min]	Sequence in Protein	Positions in Proteins	Quan Usage	Quan Ratio Usage
	FALSE	4.0511e+06	High	[R].QFYHITEPGQMQHLAIAQDYSLLLIDTDR.[F]		0.00564492	0.000524928	1	1	1	A0A140NAB3	A0A140NAB3 [266-294]		0	3416.69	4.0511e+06		High	High	0.0002412	0.000782	1.87	58.19	R.QFYHITEPGQMQHLAIAQDYSLLLIDTDR.F	[266-294]	Used	Used
	FALSE	1.03023e+06	High	[R].QFYHITEPGQMQHLAIAQDYSLLLIDTDR.[F]	1xOxidation [M11]	0.0740493	0.00219903	1	1	1	A0A140NAB3	A0A140NAB3 [266-294]		0	3432.69	1.03023e+06		High	High	0.0008377	0.0234	2.26	55.58	R.QFYHITEPGQMQHLAIAQDYSLLLIDTDR.F	[266-294]	Used	Used
	FALSE	1.817e+07	High	[K].LLMQDLTFSQLR.[T]		0.00465487	0.000524928	1	1	2	A0A140NAB3	A0A140NAB3 [35-46]		0	1464.79	1.817e+07		High	High	0.0002412	0.0006046	2.54	58.25	K.LLMQDLTFSQLR.T	[35-46]	Used	Used
	FALSE	1.96981e+06	High	[K].LMLCIVYDITEQK.[R]	1xCarbamidomethyl [C4]	0.000356461	0.000524928	1	1	1	A0A140NAB3	A0A140NAB3 [231-243]		0	1625.83	1.96981e+06		High	High	0.0002412	2.098e-05	3.65	60.83	K.LMLCIVYDITEQK.R	[231-243]	Used	Used
	FALSE		High	[-].MITHNFNTLDLLTSPVWIVSPFEEQLIYANSAAK.[L]		0.0945193	0.00219903	1	1	1	A0A140NAB3	A0A140NAB3 [1-34]		0	3862.97		No Quan Values	High	High	0.0008377	0.03256	2.8		-.MITHNFNTLDLLTSPVWIVSPFEEQLIYANSAAK.L	[1-34]	Not Used	Not Used
	FALSE	7.17078e+06	High	[K].LTETEPVIIFEGIEAPATLGLK.[A]		1.30922e-06	0.000524928	1	1	2	A0A140NAB3	A0A140NAB3 [95-116]		0	2341.29	7.17078e+06		High	High	0.0002412	1.353e-08	5.35	61.53	K.LTETEPVIIFEGIEAPATLGLK.A	[95-116]	Used	Used
	FALSE	6.89349e+06	High	[R].VMPIMHEISHLPGGHKPLNFVHK.[L]		0.0172967	0.000524928	1	1	3	A0A140NAB3	A0A140NAB3 [186-208]		0	2618.38	6.89349e+06		High	High	0.0002412	0.003391	2.53	43.06	R.VMPIMHEISHLPGGHKPLNFVHK.L	[186-208]	Used	Used
	FALSE	8864134	High	[R].VDDALYR.[A]		0.00920582	0.000524928	1	1	1	A0A140NAB3	A0A140NAB3 [392-398]		0	851.426	8864134		High	High	0.0002412	0.001485	1.46	36.05	R.VDDALYR.A	[392-398]	Used	Used
	FALSE	8888565	High	[R].WGGEEFVLLLPR.[T]		0.00164653	0.000524928	1	1	1	A0A140NAB3	A0A140NAB3 [331-342]		0	1415.77	8888565		High	High	0.0002412	0.0001553	4.13	61.39	R.WGGEEFVLLLPR.T	[331-342]	Used	Used
	FALSE	3.3125e+07	High	[K].YLSDLQNQHDIIEILTVQR.[K]		9.73751e-05	0.000524928	1	1	3	A0A140NAB3	A0A140NAB3 [61-79]		0	2298.21	3.3125e+07		High	High	0.0002412	3.839e-06	4.19	57.42	K.YLSDLQNQHDIIEILTVQR.K	[61-79]	Used	Used
	FALSE		High	[K].RLEEQLEHAAHHDAMTGLLNR.[R]	1xDeamidated [Q5]	0.110625	0.00270856	1	1	1	A0A140NAB3	A0A140NAB3 [244-264]		1	2442.19		No Quan Values	High	High	0.001222	0.0404	2.05		K.RLEEQLEHAAHHDAMTGLLNR.R	[244-264]	Not Used	Not Used
	FALSE	8637457	High	[K].RLEEQLEHAAHHDAMTGLLNR.[R]		0.00601958	0.000524928	1	1	1	A0A140NAB3	A0A140NAB3 [244-264]		1	2441.21	8637457		High	High	0.0002412	0.0008493	2.95	41.81	K.RLEEQLEHAAHHDAMTGLLNR.R	[244-264]	Used	Used
	FALSE	7.01014e+06	High	[K].RVDDALYR.[A]		0.00604941	0.000524928	1	1	2	A0A140NAB3	A0A140NAB3 [391-398]		1	1007.53	7.01014e+06		High	High	0.0002412	0.0008545	2.73	33.25	K.RVDDALYR.A	[391-398]	Used	Used
	FALSE	2.21776e+07	High	[R].TPLDTALSLAETIR.[V]		7.05311e-06	0.000524928	1	1	2	A0A140NAB3	A0A140NAB3 [343-356]		0	1500.83	2.21776e+07		High	High	0.0002412	1.229e-07	3.61	61.39	R.TPLDTALSLAETIR.V	[343-356]	Used	Used
	FALSE	14532838	High	[R].TGPYSVSSQK.[E]		0.0170435	0.000524928	1	1	1	A0A140NAB3	A0A140NAB3 [47-56]		0	1053.52	14532838		High	High	0.0002412	0.003336	1.49	30.99	R.TGPYSVSSQK.E	[47-56]	Used	Used
	FALSE		High	[R].DGQIVDANLAALNFYGYNHETMCQK.[H]	1xCarbamidomethyl [C23]; 1xDeamidated [N13]	0.000819131	0.000524928	1	1	1	A0A140NAB3	A0A140NAB3 [150-174]		0	2873.29		No Quan Values	High	High	0.0002412	6.222e-05	2.65		R.DGQIVDANLAALNFYGYNHETMCQK.H	[150-174]	Not Used	Not Used
	FALSE		High	[R].FFLTNSAPMLLIDPSR.[D]		0.00125401	0.000524928	1	1	1	A0A140NAB3	A0A140NAB3 [134-149]		0	1821.96		No Quan Values	High	High	0.0002412	0.0001086	4.33		R.FFLTNSAPMLLIDPSR.D	[134-149]	Not Used	Not Used
	FALSE	14415723	High	[R].KGDLVFR.[W]		0.112676	0.00270856	1	1	1	A0A140NAB3	A0A140NAB3 [324-330]		1	834.483	14415723		High	High	0.001222	0.04141	2.24	35.02	R.KGDLVFR.W	[324-330]	Used	Used
	FALSE	7506247	High	[R].KEEETALSCR.[L]	1xCarbamidomethyl [C9]	0.114238	0.00368476	1	1	1	A0A140NAB3	A0A140NAB3 [80-89]		1	1222.57	7506247		High	High	0.001618	0.04209	1.94	29.82	R.KEEETALSCR.L	[80-89]	Used	Used
	FALSE		High	[R].HVQTYAGPIEIYGDK.[L]	1xDeamidated [Q3]	0.0253589	0.000524928	1	1	1	A0A140NAB3	A0A140NAB3 [216-230]		0	1691.83		No Quan Values	High	High	0.0002412	0.005648	1.37		R.HVQTYAGPIEIYGDK.L	[216-230]	Not Used	Not Used
	FALSE	10130385	High	[R].KLTETEPVIIFEGIEAPATLGLK.[A]		4.99978e-10	0.000524928	1	1	2	A0A140NAB3	A0A140NAB3 [94-116]		1	2469.39	10130385		High	High	0.0002412	4.533e-13	6.41	60.56	R.KLTETEPVIIFEGIEAPATLGLK.A	[94-116]	Used	Used
	FALSE	1.14229e+07	High	[R].HVQTYAGPIEIYGDK.[L]		0.000445455	0.000524928	1	1	2	A0A140NAB3	A0A140NAB3 [216-230]		0	1690.84	1.14229e+07		High	High	0.0002412	2.809e-05	2.66	43.22	R.HVQTYAGPIEIYGDK.L	[216-230]	Used	Used
	FALSE	824643	High	[R].LEEQLEHAAHHDAMTGLLNR.[R]		0.0108873	0.000524928	1	1	1	A0A140NAB3	A0A140NAB3 [245-264]		0	2285.11	824643		High	High	0.0002412	0.001845	2.78	41.36	R.LEEQLEHAAHHDAMTGLLNR.R	[245-264]	Used	Used
	FALSE		High	[R].LEEQLEHAAHHDAMTGLLNR.[R]	1xDeamidated [Q4]	0.00267456	0.000524928	1	1	1	A0A140NAB3	A0A140NAB3 [245-264]		0	2286.09		No Quan Values	High	High	0.0002412	0.0002939	3.7		R.LEEQLEHAAHHDAMTGLLNR.R	[245-264]	Not Used	Not Used
	FALSE	11815300	High	[K].GDEVLCALAR.[T]	1xCarbamidomethyl [C6]	0.0194613	0.000524928	1	1	1	A0A140NAB3	A0A140NAB3 [307-316]		0	1103.55	11815300		High	High	0.0002412	0.003975	2.03	46.96	K.GDEVLCALAR.T	[307-316]	Used	Used
	FALSE	7.61863e+06	High	[R].FTVSIGVAHHEGNESIDELFK.[R]		0.0525304	0.00174403	1	1	2	A0A140NAB3	A0A140NAB3 [370-390]		0	2329.15	7.61863e+06		High	High	0.0006856	0.01478	1.63	50.34	R.FTVSIGVAHHEGNESIDELFK.R	[370-390]	Used	Used
	FALSE		High	[K].HINDLYGHSK.[G]	1xDeamidated [N3]	0.0435277	0.000524928	1	1	1	A0A140NAB3	A0A140NAB3 [297-306]		0	1184.57		No Quan Values	High	High	0.0002412	0.01152	2.47		K.HINDLYGHSK.G	[297-306]	Not Used	Not Used
	FALSE	9985260	High	[K].HTWEINMLGR.[R]		0.00556181	0.000524928	1	1	2	A0A140NAB3	A0A140NAB3 [175-184]		0	1256.62	9985260		High	High	0.0002412	0.000765	2.37	45.92	K.HTWEINMLGR.R	[175-184]	Used	Used
	FALSE	5791147	High	[K].HINDLYGHSK.[G]		0.0463487	0.000524928	1	1	1	A0A140NAB3	A0A140NAB3 [297-306]		0	1183.59	5791147		High	High	0.0002412	0.01254	2	30.32	K.HINDLYGHSK.G	[297-306]	Used	Used
High	A0A140N812	Transcriptional regulator, PadR-like family OS=Escherichia coli (strain B / BL21-DE3) OX=469008 GN=ECBD_0671 PE=4 SV=1	0	93.336	73	16	40	16	207	23.4	6.74	16	40	3.70031e+08	20	3.70031e+08	Met-loss [N-Term]; Met-loss+Acetyl [N-Term]	0
	Checked	Abundances (Normalized): F1: Sample, hsp3	Confidence	Annotated Sequence	Modifications	Qvality PEP	Qvality q-value	# Protein Groups	# Proteins	# PSMs	Master Protein Accessions	Positions in Master Proteins	Modifications in Master Proteins	# Missed Cleavages	Theo. MH+ [Da]	Abundance: F1: Sample, hsp3	Quan Info	Found in Sample: [S1] F1: Sample, hsp3	Confidence (by Search Engine): A2 Sequest HT	Percolator q-Value (by Search Engine): A2 Sequest HT	Percolator PEP (by Search Engine): A2 Sequest HT	XCorr (by Search Engine): A2 Sequest HT	Top Apex RT [min]	Sequence in Protein	Positions in Proteins	Quan Usage	Quan Ratio Usage
	FALSE	6.55353e+06	High	[-].MSHHHEGCCK.[H]	2xCarbamidomethyl [C8; C9]; 1xMet-loss+Acetyl [N-Term]	0.0080172	0.000524928	1	1	2	A0A140N812	A0A140N812 [1-10]	A0A140N812 1xMet-loss+Acetyl [N-Term]	0	1193.46	6.55353e+06		High	High	0.0002412	0.001236	1.64	23.76	-.MSHHHEGCCK.H	[1-10]	Used	Used
	FALSE	1.10538e+07	High	[-].MSHHHEGCCK.[H]	2xCarbamidomethyl [C8; C9]; 1xMet-loss [N-Term]	0.0106221	0.000524928	1	1	2	A0A140N812	A0A140N812 [1-10]	A0A140N812 1xMet-loss [N-Term]	0	1151.45	1.10538e+07		High	High	0.0002412	0.001791	1.85	21.42	-.MSHHHEGCCK.H	[1-10]	Used	Used
	FALSE		High	[K].QIALTEQGAQWLEENREQVEMIEER.[I]	1xDeamidated [Q18]	0.00241053	0.000524928	1	1	1	A0A140N812	A0A140N812 [124-148]		1	3030.45		No Quan Values	High	High	0.0002412	0.0002557	3.98		K.QIALTEQGAQWLEENREQVEMIEER.I	[124-148]	Not Used	Not Used
	FALSE	16106916	High	[K].QIALTEQGAQWLEENREQVEMIEER.[I]		0.147858	0.00472553	1	1	1	A0A140N812	A0A140N812 [124-148]		1	3029.46	16106916		High	High	0.001932	0.06013	1.57	56.68	K.QIALTEQGAQWLEENREQVEMIEER.I	[124-148]	Used	Used
	FALSE	319011	High	[K].QIALTEQGAQWLEENR.[E]		6.16666e-07	0.000524928	1	1	2	A0A140N812	A0A140N812 [124-139]		0	1885.94	319011		High	High	0.0002412	5.064e-09	5.59	53.89	K.QIALTEQGAQWLEENR.E	[124-139]	Used	Used
	FALSE	33080364	High	[R].LVILDILSR.[D]		0.00222698	0.000524928	1	1	2	A0A140N812	A0A140N812 [65-73]		0	1041.67	33080364		High	High	0.0002412	0.0002311	2.21	61.18	R.LVILDILSR.D	[65-73]	Used	Used
	FALSE	751190	High	[R].VNQSDISDAQIKK.[I]	1xDeamidated [N2]	0.0412713	0.000524928	1	1	1	A0A140N812	A0A140N812 [179-191]		1	1446.74	751190		High	High	0.0002412	0.01076	1.37	33.02	R.VNQSDISDAQIKK.I	[179-191]	Used	Used
	FALSE	31295064	High	[R].VNQSDISDAQIKK.[I]		0.000108585	0.000524928	1	1	2	A0A140N812	A0A140N812 [179-191]		1	1445.76	31295064		High	High	0.0002412	4.408e-06	3.47	31.9	R.VNQSDISDAQIKK.I	[179-191]	Used	Used
	FALSE	40106948	High	[R].VNQSDISDAQIK.[K]		7.6771e-05	0.000524928	1	1	3	A0A140N812	A0A140N812 [179-190]		0	1317.66	40106948		High	High	0.0002412	2.797e-06	3.25	35.99	R.VNQSDISDAQIK.K	[179-190]	Used	Used
	FALSE	15358649	High	[K].RALDNFK.[A]		0.10419	0.00270856	1	1	1	A0A140N812	A0A140N812 [166-172]		1	863.473	15358649		High	High	0.001036	0.0371	2.37	31.85	K.RALDNFK.A	[166-172]	Used	Used
	FALSE	23987164	High	[K].SEHEHCGHGHQHEHGQCCGGR.[H]	3xCarbamidomethyl [C6; C17; C18]	0.024266	0.000524928	1	1	3	A0A140N812	A0A140N812 [26-46]		0	2492.95	23987164		High	High	0.0002412	0.00533	1.46	24.99	K.SEHEHCGHGHQHEHGQCCGGR.H	[26-46]	Used	Used
	FALSE	2.15235e+06	High	[R].EQVEMIEER.[I]	1xOxidation [M5]	0.0061702	0.000524928	1	1	1	A0A140N812	A0A140N812 [140-148]		0	1178.54	2.15235e+06		High	High	0.0002412	0.0008797	1.83	33.41	R.EQVEMIEER.I	[140-148]	Used	Used
	FALSE	10634882	High	[R].EQVEMIEER.[I]		0.00257073	0.000524928	1	1	1	A0A140N812	A0A140N812 [140-148]		0	1162.54	10634882		High	High	0.0002412	0.000278	2.22	38.28	R.EQVEMIEER.I	[140-148]	Used	Used
	FALSE	15585931	High	[K].AIENLTQGNYTPSPGVIYPTLDFLQEQSLITIR.[E]		3.76005e-06	0.000524928	1	1	2	A0A140N812	A0A140N812 [84-116]		0	3691.92	15585931		High	High	0.0002412	5.398e-08	7.73	61.87	K.AIENLTQGNYTPSPGVIYPTLDFLQEQSLITIR.E	[84-116]	Used	Used
	FALSE	13112063	High	[R].AAFDITQLD.[-]		0.207665	0.00763956	1	1	2	A0A140N812	A0A140N812 [199-207]		0	993.489	13112063		High	High	0.003311	0.09622	1.54	60.32	R.AAFDITQLD.-	[199-207]	Used	Used
	FALSE	70940624	High	[R].DDSHGYELIK.[A]		0.0140676	0.000524928	1	1	3	A0A140N812	A0A140N812 [74-83]		0	1176.55	70940624		High	High	0.0002412	0.002588	1.68	39.03	R.DDSHGYELIK.A	[74-83]	Used	Used
	FALSE	7.58219e+06	High	[K].KQIALTEQGAQWLEENREQVEMIEER.[I]	1xDeamidated [Q19]	0.00217254	0.000524928	1	1	1	A0A140N812	A0A140N812 [123-148]		2	3158.54	7.58219e+06		High	High	0.0002412	0.0002236	3.19	52.02	K.KQIALTEQGAQWLEENREQVEMIEER.I	[123-148]	Used	Used
	FALSE	19327992	High	[K].KQIALTEQGAQWLEENREQVEMIEER.[I]		1.68644e-05	0.000524928	1	1	2	A0A140N812	A0A140N812 [123-148]		2	3157.56	19327992		High	High	0.0002412	3.862e-07	5.79	52.02	K.KQIALTEQGAQWLEENREQVEMIEER.I	[123-148]	Used	Used
	FALSE	8.52787e+06	High	[K].KQIALTEQGAQWLEENR.[E]		0.000551177	0.000524928	1	1	3	A0A140N812	A0A140N812 [123-139]		1	2014.04	8.52787e+06		High	High	0.0002412	3.712e-05	3.16	46.61	K.KQIALTEQGAQWLEENR.E	[123-139]	Used	Used
	FALSE	39741052	High	[K].IIAVIDR.[A]		0.0108337	0.000524928	1	1	2	A0A140N812	A0A140N812 [192-198]		0	799.504	39741052		High	High	0.0002412	0.001841	1.92	41.49	K.IIAVIDR.A	[192-198]	Used	Used
	FALSE	3.81316e+06	High	[HR].HEGCCK.[HG]	2xCarbamidomethyl [C4; C5]	0.149183	0.00472553	1	1	3	A0A140N812	A0A140N812 [5-10]; [17-22]		0	790.297	3.81316e+06		High	High	0.002116	0.06056	1.19	21.47	H.HEGCCK.H; R.HEGCCK.G	[5-10]; [17-22]	Used	Used
High	A0A140NB91	DNA helicase OS=Escherichia coli (strain B / BL21-DE3) OX=469008 GN=ECBD_2632 PE=3 SV=1	0	123.434	55	31	40	31	684	77.9	8.27	31	40	2.01473e+08	28	2.01473e+08		0
	Checked	Abundances (Normalized): F1: Sample, hsp3	Confidence	Annotated Sequence	Modifications	Qvality PEP	Qvality q-value	# Protein Groups	# Proteins	# PSMs	Master Protein Accessions	Positions in Master Proteins	Modifications in Master Proteins	# Missed Cleavages	Theo. MH+ [Da]	Abundance: F1: Sample, hsp3	Quan Info	Found in Sample: [S1] F1: Sample, hsp3	Confidence (by Search Engine): A2 Sequest HT	Percolator q-Value (by Search Engine): A2 Sequest HT	Percolator PEP (by Search Engine): A2 Sequest HT	XCorr (by Search Engine): A2 Sequest HT	Top Apex RT [min]	Sequence in Protein	Positions in Proteins	Quan Usage	Quan Ratio Usage
	FALSE	3.70157e+06	High	[R].QQLDLIATR.[T]		0.00766863	0.000524928	1	1	1	A0A140NB91	A0A140NB91 [105-113]		0	1057.6	3.70157e+06		High	High	0.0002412	0.001165	2.82	43.91	R.QQLDLIATR.T	[105-113]	Used	Used
	FALSE	2954691	High	[R].QVESSPLNPAQAR.[A]		0.00216181	0.000524928	1	1	1	A0A140NB91	A0A140NB91 [191-203]		0	1396.72	2954691		High	High	0.0002412	0.0002218	2.8	36.79	R.QVESSPLNPAQAR.A	[191-203]	Used	Used
	FALSE	5.2594e+06	High	[R].QALSALPLPVNR.[L]		0.000799098	0.000524928	1	1	1	A0A140NB91	A0A140NB91 [134-145]		0	1278.75	5.2594e+06		High	High	0.0002412	6.045e-05	2.88	50.16	R.QALSALPLPVNR.L	[134-145]	Used	Used
	FALSE	6656746	High	[K].NLDVPVAR.[K]		0.0315921	0.000524928	1	1	1	A0A140NB91	A0A140NB91 [675-682]		0	883.5	6656746		High	High	0.0002412	0.007537	2.18	39.68	K.NLDVPVAR.K	[675-682]	Used	Used
	FALSE	562216	High	[K].QNSQTTLFAVGDDWQAIYR.[F]		0.125159	0.00368476	1	1	1	A0A140NB91	A0A140NB91 [456-474]		0	2213.06	562216		High	High	0.001748	0.04774	1.33	59.87	K.QNSQTTLFAVGDDWQAIYR.F	[456-474]	Used	Used
	FALSE	4139038	High	[K].LQIDFMTIHASK.[G]		0.00289495	0.000524928	1	1	1	A0A140NB91	A0A140NB91 [587-598]		0	1403.74	4139038		High	High	0.0002412	0.0003253	2.35	48.87	K.LQIDFMTIHASK.G	[587-598]	Used	Used
	FALSE	4658576	High	[R].LQHNQAYTEAMLTEYADFFR.[Q]		6.42331e-05	0.000524928	1	1	1	A0A140NB91	A0A140NB91 [171-190]		0	2448.13	4658576		High	High	0.0002412	2.219e-06	5.68	58.85	R.LQHNQAYTEAMLTEYADFFR.Q	[171-190]	Used	Used
	FALSE	3.61956e+06	High	[K].LSGYAKPEER.[I]		0.0461256	0.000524928	1	1	1	A0A140NB91	A0A140NB91 [553-562]		0	1149.59	3.61956e+06		High	High	0.0002412	0.01247	1.74	29.99	K.LSGYAKPEER.I	[553-562]	Used	Used
	FALSE	4122598	High	[K].LMAPLLK.[A]		0.021051	0.000524928	1	1	1	A0A140NB91	A0A140NB91 [391-397]		0	785.495	4122598		High	High	0.0002412	0.004394	1.61	46.06	K.LMAPLLK.A	[391-397]	Used	Used
	FALSE		High	[R].MHGGAQAEMIASAPEEIRDLFSK.[R]		0.0123155	0.000524928	1	1	1	A0A140NB91	A0A140NB91 [365-387]		1	2488.2		No Quan Values	High	High	0.0002412	0.002168	3.4		R.MHGGAQAEMIASAPEEIRDLFSK.R	[365-387]	Not Used	Not Used
	FALSE	1.36255e+06	High	[R].MHGGAQAEMIASAPEEIR.[D]		0.00037456	0.000524928	1	1	1	A0A140NB91	A0A140NB91 [365-382]		0	1897.89	1.36255e+06		High	High	0.0002412	2.231e-05	3.29	41.73	R.MHGGAQAEMIASAPEEIR.D	[365-382]	Used	Used
	FALSE		High	[K].VSGDRHEYLIPFNQLLAIHCK.[R]	1xCarbamidomethyl [C20]; 1xDeamidated [Q14]	0.036736	0.000524928	1	1	1	A0A140NB91	A0A140NB91 [29-49]		1	2511.28		No Quan Values	High	High	0.0002412	0.009209	2.33		K.VSGDRHEYLIPFNQLLAIHCK.R	[29-49]	Not Used	Not Used
	FALSE	1451887	High	[K].VSGDRHEYLIPFNQLLAIHCK.[R]	1xCarbamidomethyl [C20]	0.00789929	0.000524928	1	1	1	A0A140NB91	A0A140NB91 [29-49]		1	2510.3	1451887		High	High	0.0002412	0.001217	2.4	50.79	K.VSGDRHEYLIPFNQLLAIHCK.R	[29-49]	Used	Used
	FALSE	3.119e+06	High	[R].VWALFNK.[E]		0.0484045	0.00115854	1	1	1	A0A140NB91	A0A140NB91 [657-663]		0	877.493	3.119e+06		High	High	0.0004769	0.01326	1.37	50.81	R.VWALFNK.E	[657-663]	Used	Used
	FALSE	3.66989e+06	High	[R].TFHALALHIIQQGSK.[K]		0.00755583	0.000524928	1	1	2	A0A140NB91	A0A140NB91 [274-288]		0	1663.93	3.66989e+06		High	High	0.0002412	0.001148	2.58	43.8	R.TFHALALHIIQQGSK.K	[274-288]	Used	Used
	FALSE	6043701	High	[R].EQTSGVQQQIR.[Q]		0.000324447	0.000524928	1	1	2	A0A140NB91	A0A140NB91 [123-133]		0	1273.65	6043701		High	High	0.0002412	1.847e-05	1.75	31.29	R.EQTSGVQQQIR.Q	[123-133]	Used	Used
	FALSE	6521512	High	[K].ENPSPFVEILK.[N]		0.0114376	0.000524928	1	1	1	A0A140NB91	A0A140NB91 [664-674]		0	1272.68	6521512		High	High	0.0002412	0.001977	2.84	54.11	K.ENPSPFVEILK.N	[664-674]	Used	Used
	FALSE	3574751	High	[R].AGWLLAR.[G]		0.0317465	0.000524928	1	1	1	A0A140NB91	A0A140NB91 [230-236]		0	786.462	3574751		High	High	0.0002412	0.007563	2.24	47.61	R.AGWLLAR.G	[230-236]	Used	Used
	FALSE	638192	High	[K].AAEEMDER.[I]		0.0360289	0.000524928	1	1	2	A0A140NB91	A0A140NB91 [253-260]		0	950.388	638192		High	High	0.0002412	0.00897	1.23	28.68	K.AAEEMDER.I	[253-260]	Used	Used
	FALSE	13054665	High	[K].AENAVDFSGLIHQAIVILEK.[G]		2.54248e-06	0.000524928	1	1	2	A0A140NB91	A0A140NB91 [405-424]		0	2167.18	13054665		High	High	0.0002412	3.242e-08	5.22	61.98	K.AENAVDFSGLIHQAIVILEK.G	[405-424]	Used	Used
	FALSE	98645171	High	[R].AVVNGEHSLLVLAGAGSGK.[T]	1xDeamidated [N4]	0.000212966	0.000524928	1	1	2	A0A140NB91	A0A140NB91 [204-222]		0	1779.96	98645171		High	High	0.0002412	1.068e-05	3.57	50.16	R.AVVNGEHSLLVLAGAGSGK.T	[204-222]	Used	Used
	FALSE	1.83075e+06	High	[R].AVVNGEHSLLVLAGAGSGK.[T]		8.51862e-05	0.000524928	1	1	1	A0A140NB91	A0A140NB91 [204-222]		0	1778.98	1.83075e+06		High	High	0.0002412	3.216e-06	2.86	46.31	R.AVVNGEHSLLVLAGAGSGK.T	[204-222]	Used	Used
	FALSE		High	[K].AVTLLDESQLDALLDK.[L]		0.000172969	0.000524928	1	1	1	A0A140NB91	A0A140NB91 [537-552]		0	1743.94		No Quan Values	High	High	0.0002412	8.1e-06	4.31		K.AVTLLDESQLDALLDK.L	[537-552]	Not Used	Not Used
	FALSE	5697135	High	[R].AVILNAGIK.[V]		0.0235634	0.000524928	1	1	1	A0A140NB91	A0A140NB91 [20-28]		0	898.572	5697135		High	High	0.0002412	0.005096	1.92	41.75	R.AVILNAGIK.V	[20-28]	Used	Used
	FALSE	3.174e+06	High	[R].LHTEDITAR.[T]		0.0692977	0.00219903	1	1	1	A0A140NB91	A0A140NB91 [265-273]		0	1055.55	3.174e+06		High	High	0.0008377	0.02149	2.11	31.54	R.LHTEDITAR.T	[265-273]	Used	Used
	FALSE	1.31477e+06	High	[R].LHGTEWGETQR.[F]		0.00496395	0.000524928	1	1	2	A0A140NB91	A0A140NB91 [69-79]		0	1313.62	1.31477e+06		High	High	0.0002412	0.0006605	1.66	32.48	R.LHGTEWGETQR.F	[69-79]	Used	Used
	FALSE	4.20196e+06	High	[K].LENDTAAR.[H]		0.0101108	0.000524928	1	1	1	A0A140NB91	A0A140NB91 [296-303]		0	889.437	4.20196e+06		High	High	0.0002412	0.001675	2.02	27.01	K.LENDTAAR.H	[296-303]	Used	Used
	FALSE		High	[R].GLVWGELEFVLPDEK.[V]		0.00842304	0.000524928	1	1	1	A0A140NB91	A0A140NB91 [51-65]		0	1730.9		No Quan Values	High	High	0.0002412	0.001322	1.74		R.GLVWGELEFVLPDEK.V	[51-65]	Not Used	Not Used
	FALSE	5.45739e+06	High	[R].GEASPEQILLLAFGR.[K]		1.82552e-05	0.000524928	1	1	2	A0A140NB91	A0A140NB91 [237-251]		0	1600.87	5.45739e+06		High	High	0.0002412	4.271e-07	3.7	61.7	R.GEASPEQILLLAFGR.K	[237-251]	Used	Used
	FALSE	2553920	High	[R].FSGAQMSLTTAFHENFGEGER.[C]		0.0159095	0.000524928	1	1	1	A0A140NB91	A0A140NB91 [475-495]		0	2316.03	2553920		High	High	0.0002412	0.003039	2.97	50.34	R.FSGAQMSLTTAFHENFGEGER.C	[475-495]	Used	Used
	FALSE	953132	High	[K].HILVDEFQDISPQR.[A]		0.0326882	0.000524928	1	1	1	A0A140NB91	A0A140NB91 [433-446]		0	1696.87	953132		High	High	0.0002412	0.00787	2.18	47.78	K.HILVDEFQDISPQR.A	[433-446]	Used	Used
	FALSE		High	[R].HEYLIPFNQLLAIHCK.[R]	1xCarbamidomethyl [C15]	0.00117003	0.000524928	1	1	1	A0A140NB91	A0A140NB91 [34-49]		0	1996.05		No Quan Values	High	High	0.0002412	9.941e-05	3.58		R.HEYLIPFNQLLAIHCK.R	[34-49]	Not Used	Not Used
	FALSE	2.53397e+06	High	[R].HELFIAEWR.[K]		0.0112697	0.000524928	1	1	1	A0A140NB91	A0A140NB91 [304-312]		0	1200.62	2.53397e+06		High	High	0.0002412	0.00194	2.92	47.75	R.HELFIAEWR.K	[304-312]	Used	Used
High	A0A140NDQ6	3-ketoacyl-CoA thiolase OS=Escherichia coli (strain B / BL21-DE3) OX=469008 GN=fadA PE=3 SV=1	0	114.674	72	16	39	16	387	40.8	6.84	16	39	1.89196e+08	19	1.89196e+08		0
	Checked	Abundances (Normalized): F1: Sample, hsp3	Confidence	Annotated Sequence	Modifications	Qvality PEP	Qvality q-value	# Protein Groups	# Proteins	# PSMs	Master Protein Accessions	Positions in Master Proteins	Modifications in Master Proteins	# Missed Cleavages	Theo. MH+ [Da]	Abundance: F1: Sample, hsp3	Quan Info	Found in Sample: [S1] F1: Sample, hsp3	Confidence (by Search Engine): A2 Sequest HT	Percolator q-Value (by Search Engine): A2 Sequest HT	Percolator PEP (by Search Engine): A2 Sequest HT	XCorr (by Search Engine): A2 Sequest HT	Top Apex RT [min]	Sequence in Protein	Positions in Proteins	Quan Usage	Quan Ratio Usage
	FALSE	20935162	High	[R].NAALLAEVPHSVPAVTVNR.[L]		8.89672e-07	0.000524928	1	1	3	A0A140NDQ6	A0A140NDQ6 [71-89]		0	1958.08	20935162		High	High	0.0002412	8.183e-09	5.45	48.49	R.NAALLAEVPHSVPAVTVNR.L	[71-89]	Used	Used
	FALSE	2.65965e+07	High	[K].NEIIPTGGHDADGVLK.[Q]		0.0023516	0.000524928	1	1	3	A0A140NDQ6	A0A140NDQ6 [187-202]		0	1635.83	2.65965e+07		High	High	0.0002412	0.0002471	2.49	41.58	K.NEIIPTGGHDADGVLK.Q	[187-202]	Used	Used
	FALSE		High	[R].NPALEAAALDDIYWGCVQQTLEQGFNIAR.[N]	1xCarbamidomethyl [C16]	2.84927e-06	0.000524928	1	1	1	A0A140NDQ6	A0A140NDQ6 [42-70]		0	3263.58		No Quan Values	High	High	0.0002412	3.751e-08	7.87		R.NPALEAAALDDIYWGCVQQTLEQGFNIAR.N	[42-70]	Not Used	Not Used
	FALSE		High	[K].INLNGGAIALGHPLGCSGAR.[I]	1xCarbamidomethyl [C16]; 2xDeamidated [N2; N4]	0.00340847	0.000524928	1	1	1	A0A140NDQ6	A0A140NDQ6 [332-351]		0	1949.99		No Quan Values	High	High	0.0002412	0.0004044	2.46		K.INLNGGAIALGHPLGCSGAR.I	[332-351]	Not Used	Not Used
	FALSE	17513482	High	[K].INLNGGAIALGHPLGCSGAR.[I]	1xCarbamidomethyl [C16]; 1xDeamidated [N4]	0.000382055	0.000524928	1	1	3	A0A140NDQ6	A0A140NDQ6 [332-351]		0	1949	17513482		High	High	0.0002412	2.294e-05	4.14	47.73	K.INLNGGAIALGHPLGCSGAR.I	[332-351]	Used	Used
	FALSE	4.91632e+06	High	[K].INLNGGAIALGHPLGCSGAR.[I]	1xCarbamidomethyl [C16]	0.000226007	0.000524928	1	1	2	A0A140NDQ6	A0A140NDQ6 [332-351]		0	1948.02	4.91632e+06		High	High	0.0002412	1.151e-05	2.34	46.14	K.INLNGGAIALGHPLGCSGAR.I	[332-351]	Used	Used
	FALSE	2.93463e+06	High	[-].MEQVVIVDAIR.[T]	1xOxidation [M1]	0.000445455	0.000524928	1	1	1	A0A140NDQ6	A0A140NDQ6 [1-11]		0	1288.69	2.93463e+06		High	High	0.0002412	2.805e-05	3.21	47.18	-.MEQVVIVDAIR.T	[1-11]	Used	Used
	FALSE	18198008	High	[-].MEQVVIVDAIR.[T]		0.000378289	0.000524928	1	1	2	A0A140NDQ6	A0A140NDQ6 [1-11]		0	1272.7	18198008		High	High	0.0002412	2.26e-05	3.49	50.09	-.MEQVVIVDAIR.T	[1-11]	Used	Used
	FALSE		High	[R].MIMTGDAQACLVGGVEHMGHVPMSHGVDFHPGLSR.[N]	1xCarbamidomethyl [C10]; 1xDeamidated [Q8]; 1xOxidation [M18]	0.200724	0.00719433	1	1	1	A0A140NDQ6	A0A140NDQ6 [104-138]		0	3747.7		No Quan Values	High	High	0.00315	0.09169	1.89		R.MIMTGDAQACLVGGVEHMGHVPMSHGVDFHPGLSR.N	[104-138]	Not Used	Not Used
	FALSE	3.62701e+06	High	[R].ISTTLLNLMEHK.[D]	1xOxidation [M9]	0.00774476	0.000524928	1	1	1	A0A140NDQ6	A0A140NDQ6 [352-363]		0	1415.76	3.62701e+06		High	High	0.0002412	0.001183	2.96	43.08	R.ISTTLLNLMEHK.D	[352-363]	Used	Used
	FALSE	7342973	High	[R].ISTTLLNLMEHK.[D]		0.000295308	0.000524928	1	1	1	A0A140NDQ6	A0A140NDQ6 [352-363]		0	1399.76	7342973		High	High	0.0002412	1.641e-05	3.26	49.6	R.ISTTLLNLMEHK.D	[352-363]	Used	Used
	FALSE		High	[R].SMAVVGCDPSIMGYGPVPASK.[L]	1xCarbamidomethyl [C7]; 1xOxidation [M]	0.000146887	0.000524928	1	1	2	A0A140NDQ6	A0A140NDQ6 [269-289]		0	2138.99		No Quan Values	High	High	0.0002412	6.537e-06	2.06		R.SMAVVGCDPSIMGYGPVPASK.L	[269-289]	Not Used	Not Used
	FALSE	3.43101e+06	High	[R].SMAVVGCDPSIMGYGPVPASK.[L]	1xCarbamidomethyl [C7]	1.34283e-05	0.000524928	1	1	1	A0A140NDQ6	A0A140NDQ6 [269-289]		0	2123	3.43101e+06		High	High	0.0002412	2.865e-07	4.22	53.14	R.SMAVVGCDPSIMGYGPVPASK.L	[269-289]	Used	Used
	FALSE	479955	High	[K].DVQFGLATMCIGLGQGIATVFER.[V]	1xCarbamidomethyl [C10]	0.000177306	0.000524928	1	1	1	A0A140NDQ6	A0A140NDQ6 [364-386]		0	2483.24	479955		High	High	0.0002412	8.394e-06	2.73	62.27	K.DVQFGLATMCIGLGQGIATVFER.V	[364-386]	Used	Used
	FALSE	1.34136e+06	High	[K].DLGLMEQIDEK.[I]	1xOxidation [M5]	0.00141225	0.000524928	1	1	1	A0A140NDQ6	A0A140NDQ6 [321-331]		0	1306.62	1.34136e+06		High	High	0.0002412	0.000127	2.21	44.8	K.DLGLMEQIDEK.I	[321-331]	Used	Used
	FALSE	24737390	High	[R].ELGLKPR.[A]		0.0806114	0.00219903	1	1	2	A0A140NDQ6	A0A140NDQ6 [258-264]		0	812.499	24737390		High	High	0.0008377	0.02627	2.19	31.89	R.ELGLKPR.A	[258-264]	Used	Used
	FALSE	13054396	High	[R].EMQDAFAAR.[S]		0.0374566	0.000524928	1	1	1	A0A140NDQ6	A0A140NDQ6 [163-171]		0	1038.47	13054396		High	High	0.0002412	0.009414	2.16	38.53	R.EMQDAFAAR.S	[163-171]	Used	Used
	FALSE		High	[K].AGLSASDIGVFEMNEAFAAQILPCIK.[D]	1xCarbamidomethyl [C24]	5.993e-05	0.000524928	1	1	1	A0A140NDQ6	A0A140NDQ6 [295-320]		0	2752.37		No Quan Values	High	High	0.0002412	2.023e-06	3.99		K.AGLSASDIGVFEMNEAFAAQILPCIK.D	[295-320]	Not Used	Not Used
	FALSE	2676658	High	[K].AAGMMGLTAEMLAR.[M]	1xOxidation [M]	0.0011585	0.000524928	1	1	2	A0A140NDQ6	A0A140NDQ6 [143-156]		0	1438.69	2676658		High	High	0.0002412	9.794e-05	2.43	48.64	K.AAGMMGLTAEMLAR.M	[143-156]	Used	Used
	FALSE	10045968	High	[K].AAGMMGLTAEMLAR.[M]		0.000421836	0.000524928	1	1	3	A0A140NDQ6	A0A140NDQ6 [143-156]		0	1422.69	10045968		High	High	0.0002412	2.605e-05	2.79	55.95	K.AAGMMGLTAEMLAR.M	[143-156]	Used	Used
	FALSE	2.30812e+06	High	[R].AEDLSAHLMR.[S]	1xOxidation [M9]	0.00664498	0.000524928	1	1	1	A0A140NDQ6	A0A140NDQ6 [27-36]		0	1158.56	2.30812e+06		High	High	0.0002412	0.0009678	1.85	33.76	R.AEDLSAHLMR.S	[27-36]	Used	Used
	FALSE	5148765	High	[R].AEDLSAHLMR.[S]		0.00305691	0.000524928	1	1	1	A0A140NDQ6	A0A140NDQ6 [27-36]		0	1142.56	5148765		High	High	0.0002412	0.0003498	2.98	37.74	R.AEDLSAHLMR.S	[27-36]	Used	Used
	FALSE	2.10595e+06	High	[R].LCGSSMQALHDAAR.[M]	1xCarbamidomethyl [C2]; 1xOxidation [M6]	0.0126227	0.000524928	1	1	1	A0A140NDQ6	A0A140NDQ6 [90-103]		0	1532.69	2.10595e+06		High	High	0.0002412	0.002244	1.8	31.51	R.LCGSSMQALHDAAR.M	[90-103]	Used	Used
	FALSE	2.18022e+07	High	[R].LCGSSMQALHDAAR.[M]	1xCarbamidomethyl [C2]	0.000118124	0.000524928	1	1	3	A0A140NDQ6	A0A140NDQ6 [90-103]		0	1516.7	2.18022e+07		High	High	0.0002412	4.941e-06	2.5	36.12	R.LCGSSMQALHDAAR.M	[90-103]	Used	Used
High	A0A140N8K1	Transcriptional regulator, LysR family OS=Escherichia coli (strain B / BL21-DE3) OX=469008 GN=ECBD_1501 PE=3 SV=1	0	115.774	76	18	39	18	293	32.7	6.54	18	39	3.00681e+08	18	3.00681e+08		0
	Checked	Abundances (Normalized): F1: Sample, hsp3	Confidence	Annotated Sequence	Modifications	Qvality PEP	Qvality q-value	# Protein Groups	# Proteins	# PSMs	Master Protein Accessions	Positions in Master Proteins	Modifications in Master Proteins	# Missed Cleavages	Theo. MH+ [Da]	Abundance: F1: Sample, hsp3	Quan Info	Found in Sample: [S1] F1: Sample, hsp3	Confidence (by Search Engine): A2 Sequest HT	Percolator q-Value (by Search Engine): A2 Sequest HT	Percolator PEP (by Search Engine): A2 Sequest HT	XCorr (by Search Engine): A2 Sequest HT	Top Apex RT [min]	Sequence in Protein	Positions in Proteins	Quan Usage	Quan Ratio Usage
	FALSE	40747632	High	[R].QLEVFAEVLK.[S]		0.00140527	0.000524928	1	1	2	A0A140N8K1	A0A140N8K1 [7-16]		0	1175.67	40747632		High	High	0.0002412	0.0001266	2.63	55.62	R.QLEVFAEVLK.S	[7-16]	Used	Used
	FALSE	14298654	High	[-].MHITLR.[Q]		0.200724	0.00719433	1	1	1	A0A140N8K1	A0A140N8K1 [1-6]		0	770.434	14298654		High	High	0.00315	0.09185	1.58	35.01	-.MHITLR.Q	[1-6]	Used	Used
	FALSE		High	[R].IYASSTIGNYILPAVIAR.[Y]	1xDeamidated [N9]	0.160866	0.0057182	1	1	1	A0A140N8K1	A0A140N8K1 [93-110]		0	1923.06		No Quan Values	High	High	0.00246	0.06745	1.3		R.IYASSTIGNYILPAVIAR.Y	[93-110]	Not Used	Not Used
	FALSE	2.68966e+07	High	[R].IYASSTIGNYILPAVIAR.[Y]		2.54395e-05	0.000524928	1	1	3	A0A140N8K1	A0A140N8K1 [93-110]		0	1922.07	2.68966e+07		High	High	0.0002412	6.591e-07	3.39	60.52	R.IYASSTIGNYILPAVIAR.Y	[93-110]	Used	Used
	FALSE	3.32098e+06	High	[-].MHITLR.[Q]	1xOxidation [M1]	0.0214681	0.000524928	1	1	2	A0A140N8K1	A0A140N8K1 [1-6]		0	786.429	3.32098e+06		High	High	0.0002412	0.004506	1.45	30.98	-.MHITLR.Q	[1-6]	Used	Used
	FALSE	12796654	High	[R].LVVNEHGR.[L]		0.0105698	0.000524928	1	1	1	A0A140N8K1	A0A140N8K1 [57-64]		0	923.506	12796654		High	High	0.0002412	0.001775	1.8	29.77	R.LVVNEHGR.L	[57-64]	Used	Used
	FALSE	1.06497e+07	High	[R].VIEDQLQAGTLSEVAVPLPR.[L]		2.60322e-08	0.000524928	1	1	2	A0A140N8K1	A0A140N8K1 [241-260]		0	2135.17	1.06497e+07		High	High	0.0002412	7.998e-11	5.09	57.43	R.VIEDQLQAGTLSEVAVPLPR.L	[241-260]	Used	Used
	FALSE		High	[R].VDIGFIEGPCHSTEIISEPWLEDELVVFAAPTSPLAR.[G]	1xCarbamidomethyl [C10]	2.17107e-05	0.000524928	1	1	2	A0A140N8K1	A0A140N8K1 [139-175]		0	4095.04		No Quan Values	High	High	0.0002412	5.35e-07	4.85		R.VDIGFIEGPCHSTEIISEPWLEDELVVFAAPTSPLAR.G	[139-175]	Not Used	Not Used
	FALSE	1.70775e+06	High	[R].YRHDYPQLPIELSVGNSQDVMQAVLDFR.[V]	1xDeamidated [Q]; 1xOxidation [M21]	0.0257338	0.000524928	1	1	2	A0A140N8K1	A0A140N8K1 [111-138]		1	3307.61	1.70775e+06		High	High	0.0002412	0.005759	1.61	58.37	R.YRHDYPQLPIELSVGNSQDVMQAVLDFR.V	[111-138]	Used	Used
	FALSE		High	[R].YRHDYPQLPIELSVGNSQDVMQAVLDFR.[V]		2.2023e-06	0.000524928	1	1	1	A0A140N8K1	A0A140N8K1 [111-138]		1	3290.63		No Quan Values	High	High	0.0002412	2.681e-08	7.1		R.YRHDYPQLPIELSVGNSQDVMQAVLDFR.V	[111-138]	Not Used	Not Used
	FALSE	9058431	High	[K].RLVVNEHGR.[L]		0.106132	0.00270856	1	1	1	A0A140N8K1	A0A140N8K1 [56-64]		1	1079.61	9058431		High	High	0.001222	0.0382	1.99	27.86	K.RLVVNEHGR.L	[56-64]	Used	Used
	FALSE	11592127	High	[R].RVIEDQLQAGTLSEVAVPLPR.[L]		1.12352e-05	0.000524928	1	1	2	A0A140N8K1	A0A140N8K1 [240-260]		1	2291.27	11592127		High	High	0.0002412	2.268e-07	4.47	52.04	R.RVIEDQLQAGTLSEVAVPLPR.L	[240-260]	Used	Used
	FALSE	777226	High	[K].FEMAMELGNSEAIK.[H]	1xOxidation [M]	0.000247082	0.000524928	1	1	3	A0A140N8K1	A0A140N8K1 [212-225]		0	1585.72	777226		High	High	0.0002412	1.293e-05	3.34	45.01	K.FEMAMELGNSEAIK.H	[212-225]	Used	Used
	FALSE	45695088	High	[R].EIVDYLLLSHLPK.[F]		0.000389699	0.000524928	1	1	3	A0A140N8K1	A0A140N8K1 [199-211]		0	1539.88	45695088		High	High	0.0002412	2.356e-05	3.39	57.59	R.EIVDYLLLSHLPK.F	[199-211]	Used	Used
	FALSE	50538962	High	[R].ALALLEQAVEIEQLFR.[E]		5.993e-05	0.000524928	1	1	3	A0A140N8K1	A0A140N8K1 [70-85]		0	1843.03	50538962		High	High	0.0002412	2.021e-06	5.12	62.29	R.ALALLEQAVEIEQLFR.E	[70-85]	Used	Used
	FALSE	728717	High	[R].ALALLEQAVEIEQLFREDNGAIR.[I]	1xDeamidated [N19]	0.00104926	0.000524928	1	1	1	A0A140N8K1	A0A140N8K1 [70-92]		1	2599.37	728717		High	High	0.0002412	8.596e-05	3.71	61.84	R.ALALLEQAVEIEQLFREDNGAIR.I	[70-92]	Used	Used
	FALSE	7.22411e+06	High	[R].FLDYCDPANVPR.[-]	1xCarbamidomethyl [C5]	0.0125607	0.000524928	1	1	3	A0A140N8K1	A0A140N8K1 [282-293]		0	1466.67	7.22411e+06		High	High	0.0002412	0.002239	2.43	47.48	R.FLDYCDPANVPR.-	[282-293]	Used	Used
	FALSE	14184776	High	[R].HGLGISCLSR.[R]	1xCarbamidomethyl [C7]	0.000461169	0.000524928	1	1	1	A0A140N8K1	A0A140N8K1 [230-239]		0	1099.57	14184776		High	High	0.0002412	2.93e-05	2.81	37.71	R.HGLGISCLSR.R	[230-239]	Used	Used
	FALSE	19371704	High	[K].HLSNALR.[R]		0.0994765	0.00219903	1	1	2	A0A140N8K1	A0A140N8K1 [274-280]		0	810.458	19371704		High	High	0.0008377	0.03499	1.74	30.18	K.HLSNALR.R	[274-280]	Used	Used
	FALSE	1589238	High	[R].HDYPQLPIELSVGNSQDVMQAVLDFR.[V]		2.37353e-05	0.000524928	1	1	1	A0A140N8K1	A0A140N8K1 [113-138]		0	2971.46	1589238		High	High	0.0002412	6.03e-07	7.82	61.58	R.HDYPQLPIELSVGNSQDVMQAVLDFR.V	[113-138]	Used	Used
	FALSE	2.95028e+07	High	[R].GPVTLEQLAAAPWILR.[E]		3.72513e-05	0.000524928	1	1	2	A0A140N8K1	A0A140N8K1 [176-191]		0	1734.99	2.95028e+07		High	High	0.0002412	1.085e-06	4.49	61.45	R.GPVTLEQLAAAPWILR.E	[176-191]	Used	Used
High	A0A140NBM4	Bifunctional uridylyltransferase/uridylyl-removing enzyme OS=Escherichia coli (strain B / BL21-DE3) OX=469008 GN=glnD PE=3 SV=1	0	109.731	47	34	37	34	890	102.3	6.73	34	37	8.28742e+07	28	8.28742e+07		0
	Checked	Abundances (Normalized): F1: Sample, hsp3	Confidence	Annotated Sequence	Modifications	Qvality PEP	Qvality q-value	# Protein Groups	# Proteins	# PSMs	Master Protein Accessions	Positions in Master Proteins	Modifications in Master Proteins	# Missed Cleavages	Theo. MH+ [Da]	Abundance: F1: Sample, hsp3	Quan Info	Found in Sample: [S1] F1: Sample, hsp3	Confidence (by Search Engine): A2 Sequest HT	Percolator q-Value (by Search Engine): A2 Sequest HT	Percolator PEP (by Search Engine): A2 Sequest HT	XCorr (by Search Engine): A2 Sequest HT	Top Apex RT [min]	Sequence in Protein	Positions in Proteins	Quan Usage	Quan Ratio Usage
	FALSE	3.35525e+06	High	[R].QPEAILR.[M]		0.189037	0.00669092	1	1	1	A0A140NBM4	A0A140NBM4 [372-378]		0	826.478	3.35525e+06		High	High	0.002794	0.0845	1.52	36.14	R.QPEAILR.M	[372-378]	Used	Used
	FALSE		High	[-].MNTLPEQYANTALPTLPGQPQNPCVWPR.[D]	1xCarbamidomethyl [C24]; 2xDeamidated [Q7; Q19]	0.0825291	0.00219903	1	1	1	A0A140NBM4	A0A140NBM4 [1-28]		0	3195.52		No Quan Values	High	High	0.0008377	0.02711	1.75		-.MNTLPEQYANTALPTLPGQPQNPCVWPR.D	[1-28]	Not Used	Not Used
	FALSE		High	[K].QFAEEVQTENR.[L]		0.0414716	0.000524928	1	1	1	A0A140NBM4	A0A140NBM4 [576-586]		0	1350.63		No Quan Values	High	High	0.0002412	0.0108	1.37		K.QFAEEVQTENR.L	[576-586]	Not Used	Not Used
	FALSE	3.85963e+06	High	[R].NLSVHDAQIFTTR.[D]		0.00270116	0.000524928	1	1	1	A0A140NBM4	A0A140NBM4 [732-744]		0	1501.78	3.85963e+06		High	High	0.0002412	0.0002965	2.59	43.22	R.NLSVHDAQIFTTR.D	[732-744]	Used	Used
	FALSE	3288340	High	[R].NSAITGIYSTTLR.[Q]		0.00290931	0.000524928	1	1	1	A0A140NBM4	A0A140NBM4 [386-398]		0	1396.74	3288340		High	High	0.0002412	0.0003281	2.59	46.57	R.NSAITGIYSTTLR.Q	[386-398]	Used	Used
	FALSE	2.71866e+06	High	[R].LPSTELIFIAALFHDIAK.[G]		2.93691e-05	0.000524928	1	1	1	A0A140NBM4	A0A140NBM4 [501-518]		0	1999.13	2.71866e+06		High	High	0.0002412	7.942e-07	5.74	62.04	R.LPSTELIFIAALFHDIAK.G	[501-518]	Used	Used
	FALSE		High	[R].LLIGDVALFLELQK.[H]		0.0517785	0.00174403	1	1	1	A0A140NBM4	A0A140NBM4 [167-180]		0	1571.94		No Quan Values	High	High	0.0006856	0.01452	0.96		R.LLIGDVALFLELQK.H	[167-180]	Not Used	Not Used
	FALSE		High	[R].ITTIGER.[V]		0.0689696	0.00219903	1	1	1	A0A140NBM4	A0A140NBM4 [847-853]		0	789.446		No Quan Values	High	High	0.0008377	0.02134	2.07		R.ITTIGER.V	[847-853]	Not Used	Not Used
	FALSE	6076437	High	[R].LTEALNPNDKG.[-]		0.02586	0.000524928	1	1	1	A0A140NBM4	A0A140NBM4 [880-890]		1	1171.6	6076437		High	High	0.0002412	0.005783	1.72	34.91	R.LTEALNPNDKG.-	[880-890]	Used	Used
	FALSE	3.63186e+06	High	[R].VEDLFIIATADRR.[A]		0.188224	0.00669092	1	1	1	A0A140NBM4	A0A140NBM4 [854-866]		1	1518.83	3.63186e+06		High	High	0.002617	0.08375	1.67	50.27	R.VEDLFIIATADRR.A	[854-866]	Used	Used
	FALSE	662706	High	[K].VGELLTLLWDVK.[L]		9.26696e-05	0.000524928	1	1	1	A0A140NBM4	A0A140NBM4 [124-135]		0	1385.8	662706		High	High	0.0002412	3.576e-06	2.92	61.62	K.VGELLTLLWDVK.L	[124-135]	Used	Used
	FALSE	2.69636e+06	High	[R].YHGTSYNLEPDIK.[S]		0.00383821	0.000524928	1	1	1	A0A140NBM4	A0A140NBM4 [208-220]		0	1536.73	2.69636e+06		High	High	0.0002412	0.0004705	3.2	39.24	R.YHGTSYNLEPDIK.S	[208-220]	Used	Used
	FALSE	3.32933e+06	High	[K].SFLELIALDQPGLLAR.[V]		2.17107e-05	0.000524928	1	1	1	A0A140NBM4	A0A140NBM4 [815-830]		0	1756	3.32933e+06		High	High	0.0002412	5.377e-07	4.08	61.75	K.SFLELIALDQPGLLAR.V	[815-830]	Used	Used
	FALSE	3.6229e+06	High	[R].DIQDPEVIK.[Q]		0.0530375	0.00174403	1	1	1	A0A140NBM4	A0A140NBM4 [567-575]		0	1056.56	3.6229e+06		High	High	0.0006856	0.015	2.12	41.32	R.DIQDPEVIK.Q	[567-575]	Used	Used
	FALSE	1642126	High	[R].DIHTLQWVAR.[R]		0.00322791	0.000524928	1	1	1	A0A140NBM4	A0A140NBM4 [228-237]		0	1238.66	1642126		High	High	0.0002412	0.0003748	1.68	45.73	R.DIHTLQWVAR.R	[228-237]	Used	Used
	FALSE	2.16008e+06	High	[R].FGLEQVLTQSSWQPPQPR.[R]		0.00443025	0.000524928	1	1	1	A0A140NBM4	A0A140NBM4 [772-789]		0	2098.07	2.16008e+06		High	High	0.0002412	0.0005694	2.07	59.52	R.FGLEQVLTQSSWQPPQPR.R	[772-789]	Used	Used
	FALSE	4220486	High	[R].ELYFATEK.[Q]		0.0787357	0.00219903	1	1	1	A0A140NBM4	A0A140NBM4 [616-623]		0	1000.5	4220486		High	High	0.0008377	0.02539	1.67	42.89	R.ELYFATEK.Q	[616-623]	Used	Used
	FALSE	5.55371e+06	High	[R].ETQLVAWLVR.[Q]		0.00152868	0.000524928	1	1	1	A0A140NBM4	A0A140NBM4 [545-554]		0	1214.69	5.55371e+06		High	High	0.0002412	0.000141	2.41	57.94	R.ETQLVAWLVR.Q	[545-554]	Used	Used
	FALSE	3459357	High	[K].AHIDTFQR.[W]		0.0422825	0.000524928	1	1	1	A0A140NBM4	A0A140NBM4 [38-45]		0	987.501	3459357		High	High	0.0002412	0.0111	2.34	31.85	K.AHIDTFQR.W	[38-45]	Used	Used
	FALSE	1.46964e+06	High	[R].AELNECLHILWR.[I]	1xCarbamidomethyl [C6]	0.0314385	0.000524928	1	1	1	A0A140NBM4	A0A140NBM4 [260-271]		0	1553.79	1.46964e+06		High	High	0.0002412	0.007495	2.07	51.33	R.AELNECLHILWR.I	[260-271]	Used	Used
	FALSE	1.01551e+06	High	[R].ALNNELQQEVHQR.[L]		0.00015057	0.000524928	1	1	1	A0A140NBM4	A0A140NBM4 [867-879]		0	1578.8	1.01551e+06		High	High	0.0002412	6.789e-06	3.12	36.43	R.ALNNELQQEVHQR.L	[867-879]	Used	Used
	FALSE	2.10257e+06	High	[K].LESFASEETR.[Q]		0.00809678	0.000524928	1	1	1	A0A140NBM4	A0A140NBM4 [479-488]		0	1168.55	2.10257e+06		High	High	0.0002412	0.001254	2.67	37.25	K.LESFASEETR.Q	[479-488]	Used	Used
	FALSE	2.91911e+06	High	[K].LFLSILR.[H]		0.0333312	0.000524928	1	1	1	A0A140NBM4	A0A140NBM4 [420-426]		0	861.556	2.91911e+06		High	High	0.0002412	0.008068	1.41	56.39	K.LFLSILR.H	[420-426]	Used	Used
	FALSE		High	[K].LEVGHSVR.[T]		0.135172	0.00368476	1	1	1	A0A140NBM4	A0A140NBM4 [136-143]		0	896.495		No Quan Values	High	High	0.001748	0.0531	1.44		K.LEVGHSVR.T	[136-143]	Not Used	Not Used
	FALSE		High	[R].GGDHSILGAQDVVHFAELHGLNSR.[E]	1xDeamidated [Q10]	0.000831391	0.000524928	1	1	1	A0A140NBM4	A0A140NBM4 [521-544]		0	2530.24		No Quan Values	High	High	0.0002412	6.357e-05	4.11		R.GGDHSILGAQDVVHFAELHGLNSR.E	[521-544]	Not Used	Not Used
	FALSE	1.99532e+06	High	[R].GGDHSILGAQDVVHFAELHGLNSR.[E]		1.9566e-05	0.000524928	1	1	1	A0A140NBM4	A0A140NBM4 [521-544]		0	2529.26	1.99532e+06		High	High	0.0002412	4.678e-07	2.78	49.91	R.GGDHSILGAQDVVHFAELHGLNSR.E	[521-544]	Used	Used
	FALSE	3.49866e+06	High	[R].GELHPLSDIDLLILSR.[K]		0.000282434	0.000524928	1	1	1	A0A140NBM4	A0A140NBM4 [98-113]		0	1791	3.49866e+06		High	High	0.0002412	1.544e-05	3.29	60.64	R.GELHPLSDIDLLILSR.K	[98-113]	Used	Used
	FALSE	1.55796e+06	High	[R].GMQNTPDMR.[E]		0.0636127	0.00219903	1	1	1	A0A140NBM4	A0A140NBM4 [628-636]		0	1049.45	1.55796e+06		High	High	0.0008377	0.01916	1.95	32.06	R.GMQNTPDMR.E	[628-636]	Used	Used
	FALSE	3.49311e+06	High	[R].HLLQHDLSKPLVLLSPQATR.[G]		0.00285229	0.000524928	1	1	2	A0A140NBM4	A0A140NBM4 [686-705]		0	2266.3	3.49311e+06		High	High	0.0002412	0.0003201	2.18	45.52	R.HLLQHDLSKPLVLLSPQATR.G	[686-705]	Used	Used
	FALSE	4226268	High	[R].HHQLQALALLR.[M]		0.00238678	0.000524928	1	1	2	A0A140NBM4	A0A140NBM4 [641-651]		0	1299.76	4226268		High	High	0.0002412	0.0002522	3.07	41.85	R.HHQLQALALLR.M	[641-651]	Used	Used
	FALSE		High	[R].HFTVETEVTFLPTHTDRK.[S]		0.080233	0.00219903	1	1	1	A0A140NBM4	A0A140NBM4 [797-814]		1	2158.09		No Quan Values	High	High	0.0008377	0.02616	2.64		R.HFTVETEVTFLPTHTDRK.S	[797-814]	Not Used	Not Used
	FALSE	2.50346e+06	High	[R].HFTVETEVTFLPTHTDR.[K]		0.000611588	0.000524928	1	1	1	A0A140NBM4	A0A140NBM4 [797-813]		0	2030	2.50346e+06		High	High	0.0002412	4.255e-05	3.81	45.84	R.HFTVETEVTFLPTHTDR.K	[797-813]	Used	Used
	FALSE	3946715	High	[R].HSPNQLAWHAR.[H]		0.000182654	0.000524928	1	1	1	A0A140NBM4	A0A140NBM4 [675-685]		0	1316.66	3946715		High	High	0.0002412	8.724e-06	3.83	31.89	R.HSPNQLAWHAR.H	[675-685]	Used	Used
	FALSE	466969	High	[R].HPLCVDVWPR.[L]	1xCarbamidomethyl [C4]	0.0954032	0.00219903	1	1	1	A0A140NBM4	A0A140NBM4 [491-500]		0	1278.64	466969		High	High	0.0008377	0.03299	1.01	44.5	R.HPLCVDVWPR.L	[491-500]	Used	Used
	FALSE	3.40165e+06	High	[R].GTLIDLR.[D]		0.107611	0.00270856	1	1	1	A0A140NBM4	A0A140NBM4 [358-364]		0	787.467	3.40165e+06		High	High	0.001222	0.03872	1.35	44.92	R.GTLIDLR.D	[358-364]	Used	Used
High	A0A140NDN8	Transcriptional regulator, LacI family OS=Escherichia coli (strain B / BL21-DE3) OX=469008 GN=ECBD_3537 PE=4 SV=1	0	102.634	65	16	36	16	334	38	6.96	16	36	1.22349e+08	17	1.22349e+08		0
	Checked	Abundances (Normalized): F1: Sample, hsp3	Confidence	Annotated Sequence	Modifications	Qvality PEP	Qvality q-value	# Protein Groups	# Proteins	# PSMs	Master Protein Accessions	Positions in Master Proteins	Modifications in Master Proteins	# Missed Cleavages	Theo. MH+ [Da]	Abundance: F1: Sample, hsp3	Quan Info	Found in Sample: [S1] F1: Sample, hsp3	Confidence (by Search Engine): A2 Sequest HT	Percolator q-Value (by Search Engine): A2 Sequest HT	Percolator PEP (by Search Engine): A2 Sequest HT	XCorr (by Search Engine): A2 Sequest HT	Top Apex RT [min]	Sequence in Protein	Positions in Proteins	Quan Usage	Quan Ratio Usage
	FALSE	539520	High	[R].QVDAIIVSTSLPPEHPFYQR.[W]		0.00722725	0.000524928	1	1	1	A0A140NDN8	A0A140NDN8 [117-136]		0	2297.19	539520		High	High	0.0002412	0.001083	2.48	51.88	R.QVDAIIVSTSLPPEHPFYQR.W	[117-136]	Used	Used
	FALSE		High	[R].QVDAIIVSTSLPPEHPFYQR.[W]	1xDeamidated [Q1]	0.0902125	0.00219903	1	1	1	A0A140NDN8	A0A140NDN8 [117-136]		0	2298.18		No Quan Values	High	High	0.0008377	0.03065	2.55		R.QVDAIIVSTSLPPEHPFYQR.W	[117-136]	Not Used	Not Used
	FALSE	896665	High	[K].LPSDLAIATFGDNELLDFLQCPVLAVAQR.[H]	1xCarbamidomethyl [C21]	0.000620742	0.000524928	1	1	1	A0A140NDN8	A0A140NDN8 [264-292]		0	3186.65	896665		High	High	0.0002412	4.324e-05	4.34	62.69	K.LPSDLAIATFGDNELLDFLQCPVLAVAQR.H	[264-292]	Used	Used
	FALSE	6.2354e+06	High	[R].VLEIVLASLDEPR.[K]		9.31297e-05	0.000524928	1	1	3	A0A140NDN8	A0A140NDN8 [300-312]		0	1453.83	6.2354e+06		High	High	0.0002412	3.607e-06	3.73	60.2	R.VLEIVLASLDEPR.K	[300-312]	Used	Used
	FALSE	15907702	High	[R].WANDPFPIVALDR.[A]		3.24274e-05	0.000524928	1	1	2	A0A140NDN8	A0A140NDN8 [137-149]		0	1513.78	15907702		High	High	0.0002412	9.07e-07	3.45	60.18	R.WANDPFPIVALDR.A	[137-149]	Used	Used
	FALSE	9016822	High	[R].SIGLVIPDLENTSYTR.[I]		0.000231674	0.000524928	1	1	3	A0A140NDN8	A0A140NDN8 [63-78]		0	1777.93	9016822		High	High	0.0002412	1.189e-05	4.68	58.55	R.SIGLVIPDLENTSYTR.I	[63-78]	Used	Used
	FALSE	2336432	High	[R].TTASYVINGK.[A]	1xDeamidated [N8]	0.015988	0.000524928	1	1	1	A0A140NDN8	A0A140NDN8 [15-24]		0	1054.54	2336432		High	High	0.0002412	0.00306	2.21	37.13	R.TTASYVINGK.A	[15-24]	Used	Used
	FALSE	9893838	High	[R].EAAAQLFEK.[W]		0.0079384	0.000524928	1	1	2	A0A140NDN8	A0A140NDN8 [223-231]		0	1006.52	9893838		High	High	0.0002412	0.001221	2.33	41.3	R.EAAAQLFEK.W	[223-231]	Used	Used
	FALSE	4.20145e+06	High	[R].EHFTSVVGADQDDAEMLAEELRK.[F]		0.000255798	0.000524928	1	1	2	A0A140NDN8	A0A140NDN8 [154-176]		1	2590.21	4.20145e+06		High	High	0.0002412	1.353e-05	3.86	50.08	R.EHFTSVVGADQDDAEMLAEELRK.F	[154-176]	Used	Used
	FALSE		High	[R].EHFTSVVGADQDDAEMLAEELR.[K]	1xOxidation [M16]	0.000253277	0.000524928	1	1	1	A0A140NDN8	A0A140NDN8 [154-175]		0	2478.11		No Quan Values	High	High	0.0002412	1.336e-05	3.73		R.EHFTSVVGADQDDAEMLAEELR.K	[154-175]	Not Used	Not Used
	FALSE	1.56491e+07	High	[R].EHFTSVVGADQDDAEMLAEELR.[K]		1.72872e-05	0.000524928	1	1	3	A0A140NDN8	A0A140NDN8 [154-175]		0	2462.11	1.56491e+07		High	High	0.0002412	3.983e-07	6.17	54.26	R.EHFTSVVGADQDDAEMLAEELR.K	[154-175]	Used	Used
	FALSE	1.45875e+07	High	[R].EHNYHPNAVAAGLR.[A]		0.0172967	0.000524928	1	1	2	A0A140NDN8	A0A140NDN8 [44-57]		0	1548.77	1.45875e+07		High	High	0.0002412	0.003408	1.76	32.44	R.EHNYHPNAVAAGLR.A	[44-57]	Used	Used
	FALSE	1.26841e+07	High	[R].EVHFLYANSYER.[E]		0.0204404	0.000524928	1	1	3	A0A140NDN8	A0A140NDN8 [211-222]		0	1527.72	1.26841e+07		High	High	0.0002412	0.004248	2.45	43.04	R.EVHFLYANSYER.E	[211-222]	Used	Used
	FALSE		High	[R].EHNYHPNAVAAGLR.[A]	1xDeamidated [N7]	0.212101	0.00814269	1	1	1	A0A140NDN8	A0A140NDN8 [44-57]		0	1549.75		No Quan Values	High	High	0.003489	0.09924	2.01		R.EHNYHPNAVAAGLR.A	[44-57]	Not Used	Not Used
	FALSE		High	[R].DGKLPSDLAIATFGDNELLDFLQCPVLAVAQR.[H]	1xCarbamidomethyl [C24]	0.000314948	0.000524928	1	1	1	A0A140NDN8	A0A140NDN8 [261-292]		1	3486.79		No Quan Values	High	High	0.0002412	1.785e-05	5.19		R.DGKLPSDLAIATFGDNELLDFLQCPVLAVAQR.H	[261-292]	Not Used	Not Used
	FALSE	3.76585e+06	High	[R].CIEHLLQR.[Q]	1xCarbamidomethyl [C1]	0.00489086	0.000524928	1	1	1	A0A140NDN8	A0A140NDN8 [109-116]		0	1068.56	3.76585e+06		High	High	0.0002412	0.0006462	2.43	37.16	R.CIEHLLQR.Q	[109-116]	Used	Used
	FALSE	9463657	High	[R].IANYLER.[Q]		0.0600725	0.00174403	1	1	2	A0A140NDN8	A0A140NDN8 [79-85]		0	878.473	9463657		High	High	0.0006856	0.01774	2.3	38.13	R.IANYLER.Q	[79-85]	Used	Used
	FALSE	9465066	High	[R].KFPAETVLYLGALPELSVSFLR.[E]		7.6348e-06	0.000524928	1	1	2	A0A140NDN8	A0A140NDN8 [176-197]		1	2450.37	9465066		High	High	0.0002412	1.365e-07	4.75	61.67	R.KFPAETVLYLGALPELSVSFLR.E	[176-197]	Used	Used
	FALSE	2.52769e+06	High	[R].GYQLLIACSEDQPDNEMR.[C]	1xCarbamidomethyl [C8]; 1xOxidation [M17]	0.018168	0.000524928	1	1	2	A0A140NDN8	A0A140NDN8 [91-108]		0	2154.94	2.52769e+06		High	High	0.0002412	0.00362	1.71	48.8	R.GYQLLIACSEDQPDNEMR.C	[91-108]	Used	Used
	FALSE	1270838	High	[R].GYQLLIACSEDQPDNEMR.[C]	1xCarbamidomethyl [C8]; 1xDeamidated [Q3]	0.0343189	0.000524928	1	1	1	A0A140NDN8	A0A140NDN8 [91-108]		0	2139.93	1270838		High	High	0.0002412	0.008385	3.75	51.32	R.GYQLLIACSEDQPDNEMR.C	[91-108]	Used	Used
	FALSE	3.90732e+06	High	[R].GYQLLIACSEDQPDNEMR.[C]	1xCarbamidomethyl [C8]	7.58829e-08	0.000524928	1	1	1	A0A140NDN8	A0A140NDN8 [91-108]		0	2138.95	3.90732e+06		High	High	0.0002412	3.253e-10	4.28	51.31	R.GYQLLIACSEDQPDNEMR.C	[91-108]	Used	Used
High	A0A140NDZ4	Uncharacterized protein OS=Escherichia coli (strain B / BL21-DE3) OX=469008 GN=ECBD_2954 PE=4 SV=1	0	68.471	78	10	35	10	169	20.2	9.39	10	35	3.0545e+08	12	3.0545e+08		0
	Checked	Abundances (Normalized): F1: Sample, hsp3	Confidence	Annotated Sequence	Modifications	Qvality PEP	Qvality q-value	# Protein Groups	# Proteins	# PSMs	Master Protein Accessions	Positions in Master Proteins	Modifications in Master Proteins	# Missed Cleavages	Theo. MH+ [Da]	Abundance: F1: Sample, hsp3	Quan Info	Found in Sample: [S1] F1: Sample, hsp3	Confidence (by Search Engine): A2 Sequest HT	Percolator q-Value (by Search Engine): A2 Sequest HT	Percolator PEP (by Search Engine): A2 Sequest HT	XCorr (by Search Engine): A2 Sequest HT	Top Apex RT [min]	Sequence in Protein	Positions in Proteins	Quan Usage	Quan Ratio Usage
	FALSE	36728152	High	[R].QQLAALIDSYR.[R]		0.00110253	0.000524928	1	1	2	A0A140NDZ4	A0A140NDZ4 [113-123]		0	1277.68	36728152		High	High	0.0002412	9.201e-05	3.17	50.79	R.QQLAALIDSYR.R	[113-123]	Used	Used
	FALSE	5.88561e+06	High	[K].LVFLAHSQPEYR.[K]		0.00929715	0.000524928	1	1	1	A0A140NDZ4	A0A140NDZ4 [42-53]		0	1459.77	5.88561e+06		High	High	0.0002412	0.001499	3.02	41.86	K.LVFLAHSQPEYR.K	[42-53]	Used	Used
	FALSE	82052991	High	[R].VIVLLSHPANPR.[D]		0.00101352	0.000524928	1	1	5	A0A140NDZ4	A0A140NDZ4 [79-90]		0	1315.78	82052991		High	High	0.0002412	8.206e-05	3.14	40.62	R.VIVLLSHPANPR.D	[79-90]	Used	Used
	FALSE	11617857	High	[R].YFELWPR.[V]		0.00726305	0.000524928	1	1	3	A0A140NDZ4	A0A140NDZ4 [153-159]		0	1010.51	11617857		High	High	0.0002412	0.001086	1.87	55.3	R.YFELWPR.V	[153-159]	Used	Used
	FALSE	31227558	High	[R].RGEQPLLAPLMR.[I]		0.000232825	0.000524928	1	1	4	A0A140NDZ4	A0A140NDZ4 [124-135]		1	1380.78	31227558		High	High	0.0002412	1.201e-05	3.59	46.46	R.RGEQPLLAPLMR.I	[124-135]	Used	Used
	FALSE	6.24854e+06	High	[R].DHTNVLMHVQGYFRPHIDSTER.[Q]	1xOxidation [M7]	0.00684495	0.000524928	1	1	3	A0A140NDZ4	A0A140NDZ4 [91-112]		0	2668.27	6.24854e+06		High	High	0.0002412	0.001004	3.77	43.08	R.DHTNVLMHVQGYFRPHIDSTER.Q	[91-112]	Used	Used
	FALSE	3.69744e+07	High	[R].DHTNVLMHVQGYFRPHIDSTER.[Q]		3.49283e-05	0.000524928	1	1	4	A0A140NDZ4	A0A140NDZ4 [91-112]		0	2652.27	3.69744e+07		High	High	0.0002412	1e-06	5.68	44.19	R.DHTNVLMHVQGYFRPHIDSTER.Q	[91-112]	Used	Used
	FALSE		High	[K].HYMALYPDAWLSGQR.[Y]	1xDeamidated [Q14]; 1xOxidation [M3]	0.20943	0.00763956	1	1	1	A0A140NDZ4	A0A140NDZ4 [138-152]		0	1824.84		No Quan Values	High	High	0.003311	0.09704	1.38		K.HYMALYPDAWLSGQR.Y	[138-152]	Not Used	Not Used
	FALSE	1.40661e+06	High	[K].HYMALYPDAWLSGQR.[Y]	1xOxidation [M3]	0.11529	0.00368476	1	1	1	A0A140NDZ4	A0A140NDZ4 [138-152]		0	1823.85	1.40661e+06		High	High	0.001618	0.04273	1.15	49.08	K.HYMALYPDAWLSGQR.Y	[138-152]	Used	Used
	FALSE	1.46063e+07	High	[K].HYMALYPDAWLSGQR.[Y]		9.26696e-05	0.000524928	1	1	5	A0A140NDZ4	A0A140NDZ4 [138-152]		0	1807.86	1.46063e+07		High	High	0.0002412	3.598e-06	3.45	52.31	K.HYMALYPDAWLSGQR.Y	[138-152]	Used	Used
	FALSE	9006261	High	[R].LKEHGLTR.[G]		0.0452433	0.000524928	1	1	2	A0A140NDZ4	A0A140NDZ4 [23-30]		1	953.553	9006261		High	High	0.0002412	0.01214	2.02	27.1	R.LKEHGLTR.G	[23-30]	Used	Used
	FALSE	30529162	High	[K].LGPFVADIHQWQNLDDFYNQYYQR.[V]		1.31649e-05	0.000524928	1	1	1	A0A140NDZ4	A0A140NDZ4 [55-78]		0	3030.42	30529162		High	High	0.0002412	2.787e-07	7.43	61.01	K.LGPFVADIHQWQNLDDFYNQYYQR.V	[55-78]	Used	Used
	FALSE	3.91668e+07	High	[R].IFALHELHR.[L]		0.00332518	0.000524928	1	1	3	A0A140NDZ4	A0A140NDZ4 [14-22]		0	1135.64	3.91668e+07		High	High	0.0002412	0.0003898	2.15	38.33	R.IFALHELHR.L	[14-22]	Used	Used
High	A0A140N855	Tyrosine recombinase XerD OS=Escherichia coli (strain B / BL21-DE3) OX=469008 GN=xerD PE=3 SV=1	0	102.336	64	15	35	15	298	34.2	8.81	15	35	1.58636e+08	16	1.58636e+08		0
	Checked	Abundances (Normalized): F1: Sample, hsp3	Confidence	Annotated Sequence	Modifications	Qvality PEP	Qvality q-value	# Protein Groups	# Proteins	# PSMs	Master Protein Accessions	Positions in Master Proteins	Modifications in Master Proteins	# Missed Cleavages	Theo. MH+ [Da]	Abundance: F1: Sample, hsp3	Quan Info	Found in Sample: [S1] F1: Sample, hsp3	Confidence (by Search Engine): A2 Sequest HT	Percolator q-Value (by Search Engine): A2 Sequest HT	Percolator PEP (by Search Engine): A2 Sequest HT	XCorr (by Search Engine): A2 Sequest HT	Top Apex RT [min]	Sequence in Protein	Positions in Proteins	Quan Usage	Quan Ratio Usage
	FALSE	6.48119e+06	High	[R].QLHQQHHPR.[A]		0.00258348	0.000524928	1	1	2	A0A140N855	A0A140N855 [289-297]		0	1180.61	6.48119e+06		High	High	0.0002412	0.0002796	2.08	25.14	R.QLHQQHHPR.A	[289-297]	Used	Used
	FALSE	12328445	High	[K].NLAENTLNAYR.[R]		0.00250789	0.000524928	1	1	2	A0A140N855	A0A140N855 [20-30]		0	1278.64	12328445		High	High	0.0002412	0.0002703	2.59	42.9	K.NLAENTLNAYR.R	[20-30]	Used	Used
	FALSE		High	[K].LSPHVLR.[H]		0.104673	0.00270856	1	1	1	A0A140N855	A0A140N855 [241-247]		0	821.499		No Quan Values	High	High	0.001036	0.0375	1.51		K.LSPHVLR.H	[241-247]	Not Used	Not Used
	FALSE	2.33221e+07	High	[R].LLQAPLIDQPLELR.[D]		0.00065875	0.000524928	1	1	3	A0A140N855	A0A140N855 [121-134]		0	1618.95	2.33221e+07		High	High	0.0002412	4.684e-05	3.17	58.21	R.LLQAPLIDQPLELR.D	[121-134]	Used	Used
	FALSE	2156418	High	[R].VSELVGLTMSDISLR.[Q]	1xOxidation [M9]	0.000983846	0.000524928	1	1	1	A0A140N855	A0A140N855 [149-163]		0	1635.86	2156418		High	High	0.0002412	7.902e-05	2.95	53.51	R.VSELVGLTMSDISLR.Q	[149-163]	Used	Used
	FALSE	1.14703e+07	High	[R].VSELVGLTMSDISLR.[Q]		9.87194e-07	0.000524928	1	1	3	A0A140N855	A0A140N855 [149-163]		0	1619.87	1.14703e+07		High	High	0.0002412	9.384e-09	4.13	58.87	R.VSELVGLTMSDISLR.Q	[149-163]	Used	Used
	FALSE		High	[R].VVQMLLGHSDLSTTQIYTHVATER.[L]	2xDeamidated [Q3; Q15]; 1xOxidation [M4]	0.0633102	0.00219903	1	1	1	A0A140N855	A0A140N855 [263-286]		0	2717.35		No Quan Values	High	High	0.0006856	0.01893	1.69		R.VVQMLLGHSDLSTTQIYTHVATER.L	[263-286]	Not Used	Not Used
	FALSE	2.46552e+06	High	[R].VVQMLLGHSDLSTTQIYTHVATER.[L]	1xOxidation [M4]	0.00838156	0.000524928	1	1	1	A0A140N855	A0A140N855 [263-286]		0	2715.38	2.46552e+06		High	High	0.0002412	0.001309	2.61	46.11	R.VVQMLLGHSDLSTTQIYTHVATER.L	[263-286]	Used	Used
	FALSE		High	[R].VVQMLLGHSDLSTTQIYTHVATER.[L]	2xDeamidated [Q3; Q15]	0.00337491	0.000524928	1	1	2	A0A140N855	A0A140N855 [263-286]		0	2701.35		No Quan Values	High	High	0.0002412	0.0003982	3.51		R.VVQMLLGHSDLSTTQIYTHVATER.L	[263-286]	Not Used	Not Used
	FALSE	27283452	High	[R].VVQMLLGHSDLSTTQIYTHVATER.[L]		6.00191e-11	0.000524928	1	1	2	A0A140N855	A0A140N855 [263-286]		0	2699.38	27283452		High	High	0.0002412	2.828e-14	7.55	48.56	R.VVQMLLGHSDLSTTQIYTHVATER.L	[263-286]	Used	Used
	FALSE	12476680	High	[K].DLSEAQVER.[L]		0.0486383	0.00115854	1	1	1	A0A140N855	A0A140N855 [112-120]		0	1046.51	12476680		High	High	0.0004769	0.01336	2.49	35.15	K.DLSEAQVER.L	[112-120]	Used	Used
	FALSE	5.41871e+06	High	[R].DLSMMVEWLHHR.[G]		0.00613978	0.000524928	1	1	2	A0A140N855	A0A140N855 [32-43]		0	1553.74	5.41871e+06		High	High	0.0002412	0.0008726	2.2	54.86	R.DLSMMVEWLHHR.G	[32-43]	Used	Used
	FALSE	8421736	High	[K].AMLEVLYATGLR.[V]		0.000369036	0.000524928	1	1	2	A0A140N855	A0A140N855 [137-148]		0	1336.73	8421736		High	High	0.0002412	2.195e-05	2.71	58.15	K.AMLEVLYATGLR.V	[137-148]	Used	Used
	FALSE	4.06494e+06	High	[K].HYAVLAGIDSEK.[L]		0.000983846	0.000524928	1	1	1	A0A140N855	A0A140N855 [229-240]		0	1302.67	4.06494e+06		High	High	0.0002412	7.916e-05	2.34	40.3	K.HYAVLAGIDSEK.L	[229-240]	Used	Used
	FALSE	8676946	High	[R].IEQFLDALWLEK.[N]		0.00288066	0.000524928	1	1	1	A0A140N855	A0A140N855 [8-19]		0	1504.8	8676946		High	High	0.0002412	0.0003229	2.69	61.36	R.IEQFLDALWLEK.N	[8-19]	Used	Used
	FALSE	5353256	High	[R].LFQYLYR.[E]		0.0358542	0.000524928	1	1	1	A0A140N855	A0A140N855 [82-88]		0	1002.54	5353256		High	High	0.0002412	0.00892	1.67	48.9	R.LFQYLYR.E	[82-88]	Used	Used
	FALSE	13396947	High	[R].GLTLATAQSDDLQALLAER.[L]		4.07015e-06	0.000524928	1	1	4	A0A140N855	A0A140N855 [44-62]		0	1986.05	13396947		High	High	0.0002412	5.996e-08	5.76	59.59	R.GLTLATAQSDDLQALLAER.L	[44-62]	Used	Used
	FALSE	3870416	High	[K].FREDDPSAHLASPK.[L]		0.00407295	0.000524928	1	1	2	A0A140N855	A0A140N855 [91-104]		1	1569.77	3870416		High	High	0.0002412	0.0005087	2.5	32.63	K.FREDDPSAHLASPK.L	[91-104]	Used	Used
	FALSE	1.1449e+07	High	[R].HAFATHLLNHGADLR.[V]		0.0192711	0.000524928	1	1	3	A0A140N855	A0A140N855 [248-262]		0	1672.87	1.1449e+07		High	High	0.0002412	0.003926	2.52	36.66	R.HAFATHLLNHGADLR.V	[248-262]	Used	Used
High	A0A140NB62	rRNA (Guanine-N(1)-)-methyltransferase OS=Escherichia coli (strain B / BL21-DE3) OX=469008 GN=ECBD_1819 PE=4 SV=1	0	89.795	88	18	35	18	269	30.4	7.5	18	35	1.82463e+08	19	1.82463e+08	Met-loss [N-Term]	0
	Checked	Abundances (Normalized): F1: Sample, hsp3	Confidence	Annotated Sequence	Modifications	Qvality PEP	Qvality q-value	# Protein Groups	# Proteins	# PSMs	Master Protein Accessions	Positions in Master Proteins	Modifications in Master Proteins	# Missed Cleavages	Theo. MH+ [Da]	Abundance: F1: Sample, hsp3	Quan Info	Found in Sample: [S1] F1: Sample, hsp3	Confidence (by Search Engine): A2 Sequest HT	Percolator q-Value (by Search Engine): A2 Sequest HT	Percolator PEP (by Search Engine): A2 Sequest HT	XCorr (by Search Engine): A2 Sequest HT	Top Apex RT [min]	Sequence in Protein	Positions in Proteins	Quan Usage	Quan Ratio Usage
	FALSE	20942573	High	[-].MSFSCPLCHQPLTR.[E]	2xCarbamidomethyl [C5; C8]; 1xMet-loss [N-Term]	0.00766863	0.000524928	1	1	2	A0A140NB62	A0A140NB62 [1-14]	A0A140NB62 1xMet-loss [N-Term]	0	1602.75	20942573		High	High	0.0002412	0.001167	1.9	39.52	-.MSFSCPLCHQPLTR.E	[1-14]	Used	Used
	FALSE	14894965	High	[K].NSYICPQR.[H]	1xCarbamidomethyl [C5]	0.0376389	0.000524928	1	1	1	A0A140NB62	A0A140NB62 [17-24]		0	1037.48	14894965		High	High	0.0002412	0.009506	1.85	33.48	K.NSYICPQR.H	[17-24]	Used	Used
	FALSE	14847700	High	[R].LPFSDTSMDAIIR.[I]		0.000319662	0.000524928	1	1	1	A0A140NB62	A0A140NB62 [142-154]		0	1465.74	14847700		High	High	0.0002412	1.815e-05	2.76	56.44	R.LPFSDTSMDAIIR.I	[142-154]	Used	Used
	FALSE	226933	High	[R].LRGDEAVALLQMTPFAWR.[A]	1xOxidation [M12]	0.1472	0.00420512	1	1	1	A0A140NB62	A0A140NB62 [222-239]		1	2090.09	226933		High	High	0.001932	0.05964	1.63	60.12	R.LRGDEAVALLQMTPFAWR.A	[222-239]	Used	Used
	FALSE	12154152	High	[R].IYAPCK.[A]	1xCarbamidomethyl [C5]	0.145891	0.00420512	1	1	1	A0A140NB62	A0A140NB62 [155-160]		0	751.381	12154152		High	High	0.001932	0.05887	1.06	31.15	R.IYAPCK.A	[155-160]	Used	Used
	FALSE	4341185	High	[R].RAFLDAGHYQPLR.[D]		0.0179904	0.000524928	1	1	2	A0A140NB62	A0A140NB62 [59-71]		1	1543.81	4341185		High	High	0.0002412	0.003573	2.39	39.58	R.RAFLDAGHYQPLR.D	[59-71]	Used	Used
	FALSE	17042822	High	[R].VVKPGGWVITATPGPR.[H]		0.0133915	0.000524928	1	1	1	A0A140NB62	A0A140NB62 [167-182]		0	1634.94	17042822		High	High	0.0002412	0.002423	2.87	43.85	R.VVKPGGWVITATPGPR.H	[167-182]	Used	Used
	FALSE	1.28947e+06	High	[R].SRDPGDSAEMMQAR.[R]	1xOxidation [M10]	0.00122335	0.000524928	1	1	1	A0A140NB62	A0A140NB62 [45-58]		1	1566.66	1.28947e+06		High	High	0.0002412	0.0001056	2.61	29.91	R.SRDPGDSAEMMQAR.R	[45-58]	Used	Used
	FALSE	7.7276e+06	High	[R].SRDPGDSAEMMQAR.[R]		0.0339865	0.000524928	1	1	2	A0A140NB62	A0A140NB62 [45-58]		1	1550.67	7.7276e+06		High	High	0.0002412	0.008321	1.42	32.95	R.SRDPGDSAEMMQAR.R	[45-58]	Used	Used
	FALSE	7.45004e+06	High	[K].RYPQVTLCVASSHR.[L]	1xCarbamidomethyl [C8]	0.00556181	0.000524928	1	1	3	A0A140NB62	A0A140NB62 [128-141]		1	1673.85	7.45004e+06		High	High	0.0002412	0.000764	2.57	37.17	K.RYPQVTLCVASSHR.L	[128-141]	Used	Used
	FALSE	2.36837e+07	High	[K].EGYVNLLPVQHK.[R]		0.000630033	0.000524928	1	1	2	A0A140NB62	A0A140NB62 [32-43]		0	1396.76	2.36837e+07		High	High	0.0002412	4.424e-05	2.64	44.72	K.EGYVNLLPVQHK.R	[32-43]	Used	Used
	FALSE	2650617	High	[R].DPGDSAEMMQAR.[R]		3.68629e-06	0.000524928	1	1	1	A0A140NB62	A0A140NB62 [47-58]		0	1307.54	2650617		High	High	0.0002412	5.27e-08	3.49	37.87	R.DPGDSAEMMQAR.R	[47-58]	Used	Used
	FALSE	8.11604e+06	High	[K].EVFDCQTDFNIHLWQR.[S]	1xCarbamidomethyl [C5]	0.00161424	0.000524928	1	1	3	A0A140NB62	A0A140NB62 [252-267]		0	2107.97	8.11604e+06		High	High	0.0002412	0.0001515	2.94	54.33	K.EVFDCQTDFNIHLWQR.S	[252-267]	Used	Used
	FALSE	904124	High	[R].ERLNEK.[A]		0.0589348	0.00174403	1	1	1	A0A140NB62	A0A140NB62 [80-85]		1	788.426	904124		High	High	0.0006856	0.01729	2.3	25.62	R.ERLNEK.A	[80-85]	Used	Used
	FALSE	1.22868e+07	High	[R].AKPEVWQTLAAK.[E]		0.00107025	0.000524928	1	1	4	A0A140NB62	A0A140NB62 [240-251]		0	1341.75	1.22868e+07		High	High	0.0002412	8.86e-05	1.6	41.29	R.AKPEVWQTLAAK.E	[240-251]	Used	Used
	FALSE	1.47711e+07	High	[R].AFLDAGHYQPLR.[D]		0.000461169	0.000524928	1	1	3	A0A140NB62	A0A140NB62 [60-71]		0	1387.71	1.47711e+07		High	High	0.0002412	2.937e-05	3.32	43.72	R.AFLDAGHYQPLR.D	[60-71]	Used	Used
	FALSE	16052742	High	[R].DAIVSQLR.[E]		0.0467981	0.000524928	1	1	2	A0A140NB62	A0A140NB62 [72-79]		0	901.51	16052742		High	High	0.0002412	0.01264	2.19	41.3	R.DAIVSQLR.E	[72-79]	Used	Used
	FALSE	2651293	High	[K].ATAVLDIGCGEGYYTHAFADALPEITTFGLDVSK.[V]	1xCarbamidomethyl [C9]	6.44777e-07	0.000524928	1	1	1	A0A140NB62	A0A140NB62 [86-119]		0	3602.74	2651293		High	High	0.0002412	5.345e-09	5.88	61.58	K.ATAVLDIGCGEGYYTHAFADALPEITTFGLDVSK.V	[86-119]	Used	Used
	FALSE		High	[K].GLIYNEVHLHAPHAEQLEGFTLQQSAELCYPMR.[L]	1xCarbamidomethyl [C29]; 1xOxidation [M32]	0.00472445	0.000524928	1	1	1	A0A140NB62	A0A140NB62 [189-221]		0	3867.86		No Quan Values	High	High	0.0002412	0.0006174	1.98		K.GLIYNEVHLHAPHAEQLEGFTLQQSAELCYPMR.L	[189-221]	Not Used	Not Used
	FALSE	428727	High	[K].GLIYNEVHLHAPHAEQLEGFTLQQSAELCYPMR.[L]	1xCarbamidomethyl [C29]; 2xDeamidated [Q23; Q24]	0.00503814	0.000524928	1	1	1	A0A140NB62	A0A140NB62 [189-221]		0	3853.83	428727		High	High	0.0002412	0.0006731	1.99	54.36	K.GLIYNEVHLHAPHAEQLEGFTLQQSAELCYPMR.L	[189-221]	Used	Used
	FALSE		High	[K].GLIYNEVHLHAPHAEQLEGFTLQQSAELCYPMR.[L]	1xCarbamidomethyl [C29]	0.000165428	0.000524928	1	1	1	A0A140NB62	A0A140NB62 [189-221]		0	3851.86		No Quan Values	High	High	0.0002412	7.641e-06	6.79		K.GLIYNEVHLHAPHAEQLEGFTLQQSAELCYPMR.L	[189-221]	Not Used	Not Used
High	A0A140N598	50S ribosomal protein L13 OS=Escherichia coli (strain B / BL21-DE3) OX=469008 GN=rplM PE=3 SV=1	0	56.598	74	11	33	11	142	16	9.91	11	33	5.80697e+08	13	5.80697e+08		0
	Checked	Abundances (Normalized): F1: Sample, hsp3	Confidence	Annotated Sequence	Modifications	Qvality PEP	Qvality q-value	# Protein Groups	# Proteins	# PSMs	Master Protein Accessions	Positions in Master Proteins	Modifications in Master Proteins	# Missed Cleavages	Theo. MH+ [Da]	Abundance: F1: Sample, hsp3	Quan Info	Found in Sample: [S1] F1: Sample, hsp3	Confidence (by Search Engine): A2 Sequest HT	Percolator q-Value (by Search Engine): A2 Sequest HT	Percolator PEP (by Search Engine): A2 Sequest HT	XCorr (by Search Engine): A2 Sequest HT	Top Apex RT [min]	Sequence in Protein	Positions in Proteins	Quan Usage	Quan Ratio Usage
	FALSE	7.88256e+06	High	[K].QATFEEMIAR.[R]	1xOxidation [M7]	0.00778311	0.000524928	1	1	2	A0A140N598	A0A140N598 [86-95]		0	1211.57	7.88256e+06		High	High	0.0002412	0.001192	2.1	39.89	K.QATFEEMIAR.R	[86-95]	Used	Used
	FALSE	48125188	High	[K].QATFEEMIAR.[R]		0.0281008	0.000524928	1	1	2	A0A140N598	A0A140N598 [86-95]		0	1195.58	48125188		High	High	0.0002412	0.006467	2.95	47.35	K.QATFEEMIAR.R	[86-95]	Used	Used
	FALSE	94154528	High	[R].VIEIAVK.[G]		0.0213631	0.000524928	1	1	2	A0A140N598	A0A140N598 [100-106]		0	771.497	94154528		High	High	0.0002412	0.004493	1.88	40.91	R.VIEIAVK.G	[100-106]	Used	Used
	FALSE	8759502	High	[K].VAVTGNKR.[T]		0.140757	0.00368476	1	1	1	A0A140N598	A0A140N598 [62-69]		1	844.5	8759502		High	High	0.001748	0.05608	1.74	26.32	K.VAVTGNKR.T	[62-69]	Used	Used
	FALSE	21328285	High	[K].VYYHHTGHIGGIK.[Q]		2.23656e-05	0.000524928	1	1	2	A0A140N598	A0A140N598 [73-85]		0	1481.76	21328285		High	High	0.0002412	5.566e-07	3.56	30.72	K.VYYHHTGHIGGIK.Q	[73-85]	Used	Used
	FALSE	8.1634e+06	High	[K].VYAGNEHNHAAQQPQVLDI.[-]	1xDeamidated [N5]	0.059501	0.00174403	1	1	3	A0A140N598	A0A140N598 [124-142]		0	2105	8.1634e+06		High	High	0.0006856	0.01742	1.31	44.62	K.VYAGNEHNHAAQQPQVLDI.-	[124-142]	Used	Used
	FALSE	82243342	High	[K].VYAGNEHNHAAQQPQVLDI.[-]		0.00484272	0.000524928	1	1	4	A0A140N598	A0A140N598 [124-142]		0	2104.02	82243342		High	High	0.0002412	0.0006383	2.61	41.86	K.VYAGNEHNHAAQQPQVLDI.-	[124-142]	Used	Used
	FALSE	4.24625e+07	High	[K].RDWYVVDATGK.[T]		0.000135696	0.000524928	1	1	3	A0A140N598	A0A140N598 [13-23]		1	1309.65	4.24625e+07		High	High	0.0002412	5.897e-06	3.52	41.63	K.RDWYVVDATGK.T	[13-23]	Used	Used
	FALSE	1.4e+07	High	[K].TFTAKPETVKR.[D]		0.0203403	0.000524928	1	1	2	A0A140N598	A0A140N598 [3-13]		1	1277.72	1.4e+07		High	High	0.0002412	0.0042	2.05	29.94	K.TFTAKPETVKR.D	[3-13]	Used	Used
	FALSE	33416146	High	[K].TFTAKPETVK.[R]		0.0163057	0.000524928	1	1	3	A0A140N598	A0A140N598 [3-12]		0	1121.62	33416146		High	High	0.0002412	0.003137	1.56	31.07	K.TFTAKPETVK.R	[3-12]	Used	Used
	FALSE	34098564	High	[R].DWYVVDATGK.[T]		0.00729902	0.000524928	1	1	2	A0A140N598	A0A140N598 [14-23]		0	1153.55	34098564		High	High	0.0002412	0.001094	2.19	50.3	R.DWYVVDATGK.T	[14-23]	Used	Used
	FALSE	117746533	High	[K].AEYTPHVDTGDYIIVLNADK.[V]		2.54248e-06	0.000524928	1	1	5	A0A140N598	A0A140N598 [42-61]		0	2234.1	117746533		High	High	0.0002412	3.223e-08	5.43	51.9	K.AEYTPHVDTGDYIIVLNADK.V	[42-61]	Used	Used
	FALSE	68316744	High	[R].LATELAR.[R]		0.0199449	0.000524928	1	1	2	A0A140N598	A0A140N598 [28-34]		0	773.452	68316744		High	High	0.0002412	0.004093	1.93	34.48	R.LATELAR.R	[28-34]	Used	Used
High	A0A140NFK2	30S ribosomal protein S2 OS=Escherichia coli (strain B / BL21-DE3) OX=469008 GN=rpsB PE=3 SV=1	0	94.669	71	13	32	13	241	26.7	7.14	13	32	1.98288e+08	14	1.98288e+08		0
	Checked	Abundances (Normalized): F1: Sample, hsp3	Confidence	Annotated Sequence	Modifications	Qvality PEP	Qvality q-value	# Protein Groups	# Proteins	# PSMs	Master Protein Accessions	Positions in Master Proteins	Modifications in Master Proteins	# Missed Cleavages	Theo. MH+ [Da]	Abundance: F1: Sample, hsp3	Quan Info	Found in Sample: [S1] F1: Sample, hsp3	Confidence (by Search Engine): A2 Sequest HT	Percolator q-Value (by Search Engine): A2 Sequest HT	Percolator PEP (by Search Engine): A2 Sequest HT	XCorr (by Search Engine): A2 Sequest HT	Top Apex RT [min]	Sequence in Protein	Positions in Proteins	Quan Usage	Quan Ratio Usage
	FALSE	3.22364e+06	High	[K].MKPFIFGAR.[N]		0.00916049	0.000524928	1	1	1	A0A140NFK2	A0A140NFK2 [27-35]		0	1066.59	3.22364e+06		High	High	0.0002412	0.001479	1.86	44.08	K.MKPFIFGAR.N	[27-35]	Used	Used
	FALSE	6.18995e+06	High	[K].VHIINLEK.[T]		0.0545871	0.00174403	1	1	2	A0A140NFK2	A0A140NFK2 [38-45]		0	965.578	6.18995e+06		High	High	0.0006856	0.01561	2.15	37.55	K.VHIINLEK.T	[38-45]	Used	Used
	FALSE	10252736	High	[R].WLGGMLTNWK.[T]		0.0139297	0.000524928	1	1	1	A0A140NFK2	A0A140NFK2 [96-105]		0	1205.61	10252736		High	High	0.0002412	0.002555	2.09	57.35	R.WLGGMLTNWK.T	[96-105]	Used	Used
	FALSE	6.0131e+06	High	[R].SQDLASQAEESFVEAE.[-]		0.0169599	0.000524928	1	1	1	A0A140NFK2	A0A140NFK2 [226-241]		0	1739.76	6.0131e+06		High	High	0.0002412	0.003315	3.45	58.79	R.SQDLASQAEESFVEAE.-	[226-241]	Used	Used
	FALSE	1.78224e+07	High	[K].TVPMFNEALAELNK.[I]		9.22117e-05	0.000524928	1	1	4	A0A140NFK2	A0A140NFK2 [46-59]		0	1576.8	1.78224e+07		High	High	0.0002412	3.555e-06	2.63	57.83	K.TVPMFNEALAELNK.I	[46-59]	Used	Used
	FALSE		High	[K].EANNLGIPVFAIVDTNSDPDGVDFVIPGNDDAIR.[A]	1xDeamidated [N4]	0.0216797	0.000524928	1	1	1	A0A140NFK2	A0A140NFK2 [175-208]		0	3570.72		No Quan Values	High	High	0.0002412	0.004575	1.33		K.EANNLGIPVFAIVDTNSDPDGVDFVIPGNDDAIR.A	[175-208]	Not Used	Not Used
	FALSE	4845588	High	[K].EANNLGIPVFAIVDTNSDPDGVDFVIPGNDDAIR.[A]		9.64152e-05	0.000524928	1	1	1	A0A140NFK2	A0A140NFK2 [175-208]		0	3569.74	4845588		High	High	0.0002412	3.775e-06	5.93	61.99	K.EANNLGIPVFAIVDTNSDPDGVDFVIPGNDDAIR.A	[175-208]	Used	Used
	FALSE	12911649	High	[K].DLETQSQDGTFDK.[L]		0.00185426	0.000524928	1	1	2	A0A140NFK2	A0A140NFK2 [116-128]		0	1483.65	12911649		High	High	0.0002412	0.0001811	2.26	38.81	K.DLETQSQDGTFDK.L	[116-128]	Used	Used
	FALSE	5.49779e+06	High	[K].DMGGLPDALFVIDADHEHIAIK.[E]	1xOxidation [M2]	0.000720169	0.000524928	1	1	2	A0A140NFK2	A0A140NFK2 [153-174]		0	2393.18	5.49779e+06		High	High	0.0002412	5.254e-05	3.62	56.57	K.DMGGLPDALFVIDADHEHIAIK.E	[153-174]	Used	Used
	FALSE	2.04969e+07	High	[K].DMGGLPDALFVIDADHEHIAIK.[E]		3.76005e-06	0.000524928	1	1	4	A0A140NFK2	A0A140NFK2 [153-174]		0	2377.19	2.04969e+07		High	High	0.0002412	5.387e-08	5.15	58.78	K.DMGGLPDALFVIDADHEHIAIK.E	[153-174]	Used	Used
	FALSE	2.05954e+07	High	[R].AVTLYLGAVAATVR.[E]		3.51017e-05	0.000524928	1	1	3	A0A140NFK2	A0A140NFK2 [209-222]		0	1404.82	2.05954e+07		High	High	0.0002412	1.005e-06	3.84	55.33	R.AVTLYLGAVAATVR.E	[209-222]	Used	Used
	FALSE	35438333	High	[K].DAALSCDQFFVNHR.[W]	1xCarbamidomethyl [C6]	7.55954e-06	0.000524928	1	1	5	A0A140NFK2	A0A140NFK2 [82-95]		0	1679.76	35438333		High	High	0.0002412	1.348e-07	2.79	45.96	K.DAALSCDQFFVNHR.W	[82-95]	Used	Used
	FALSE	20309858	High	[R].LKDLETQSQDGTFDK.[L]		8.4668e-07	0.000524928	1	1	2	A0A140NFK2	A0A140NFK2 [114-128]		1	1724.83	20309858		High	High	0.0002412	7.674e-09	3.79	35.82	R.LKDLETQSQDGTFDK.L	[114-128]	Used	Used
	FALSE	21535140	High	[K].ILFVGTK.[R]		0.15735	0.00524205	1	1	2	A0A140NFK2	A0A140NFK2 [67-73]		0	777.487	21535140		High	High	0.002293	0.06522	1.17	44.56	K.ILFVGTK.R	[67-73]	Used	Used
	FALSE	13155620	High	[K].LENSLGGIK.[D]		0.00129824	0.000524928	1	1	1	A0A140NFK2	A0A140NFK2 [144-152]		0	930.525	13155620		High	High	0.0002412	0.0001137	2.49	37.71	K.LENSLGGIK.D	[144-152]	Used	Used
High	A0A140SS47	Uncharacterized protein OS=Escherichia coli (strain B / BL21-DE3) OX=469008 GN=ECBD_3976 PE=4 SV=1	0	71.142	78	6	32	6	138	15.6	7.02	6	32	1.87758e+08	10	1.87758e+08		0
	Checked	Abundances (Normalized): F1: Sample, hsp3	Confidence	Annotated Sequence	Modifications	Qvality PEP	Qvality q-value	# Protein Groups	# Proteins	# PSMs	Master Protein Accessions	Positions in Master Proteins	Modifications in Master Proteins	# Missed Cleavages	Theo. MH+ [Da]	Abundance: F1: Sample, hsp3	Quan Info	Found in Sample: [S1] F1: Sample, hsp3	Confidence (by Search Engine): A2 Sequest HT	Percolator q-Value (by Search Engine): A2 Sequest HT	Percolator PEP (by Search Engine): A2 Sequest HT	XCorr (by Search Engine): A2 Sequest HT	Top Apex RT [min]	Sequence in Protein	Positions in Proteins	Quan Usage	Quan Ratio Usage
	FALSE	3.77573e+07	High	[R].IQTGTWQGIWLGEHR.[I]		0.00039947	0.000524928	1	1	3	A0A140SS47	A0A140SS47 [109-123]		0	1781.91	3.77573e+07		High	High	0.0002412	2.426e-05	3.28	50.24	R.IQTGTWQGIWLGEHR.I	[109-123]	Used	Used
	FALSE	8233137	High	[R].VNIGLLHLLLQHTSASLTLNENCDPTVR.[H]	1xCarbamidomethyl [C23]	4.88595e-07	0.000524928	1	1	1	A0A140SS47	A0A140SS47 [33-60]		0	3128.65	8233137		High	High	0.0002412	3.729e-09	5.44	59.06	R.VNIGLLHLLLQHTSASLTLNENCDPTVR.H	[33-60]	Used	Used
	FALSE		High	[R].VNIGLLHLLLQHTSASLTLNENCDPTVR.[H]	1xCarbamidomethyl [C23]; 1xDeamidated [N2]	0.00558938	0.000524928	1	1	2	A0A140SS47	A0A140SS47 [33-60]		0	3129.64		No Quan Values	High	High	0.0002412	0.0007729	2.26		R.VNIGLLHLLLQHTSASLTLNENCDPTVR.H	[33-60]	Not Used	Not Used
	FALSE	26159576	High	[K].SSMLGTSLVLPVHK.[G]		0.00496395	0.000524928	1	1	3	A0A140SS47	A0A140SS47 [93-106]		0	1468.82	26159576		High	High	0.0002412	0.00066	2.9	48.47	K.SSMLGTSLVLPVHK.G	[93-106]	Used	Used
	FALSE	19228640	High	[R].RIIATLQGE.[-]		0.0356804	0.000524928	1	1	2	A0A140SS47	A0A140SS47 [130-138]		1	1000.58	19228640		High	High	0.0002412	0.008854	2.48	40.51	R.RIIATLQGE.-	[130-138]	Used	Used
	FALSE		High	[R].TVPDNGNYEHDYEGADDMPSHIK.[S]	2xDeamidated [N5; N7]; 1xOxidation [M18]	0.102281	0.00270856	1	1	1	A0A140SS47	A0A140SS47 [70-92]		0	2622.06		No Quan Values	High	High	0.001036	0.0362	0.93		R.TVPDNGNYEHDYEGADDMPSHIK.S	[70-92]	Not Used	Not Used
	FALSE	3.3318e+06	High	[R].TVPDNGNYEHDYEGADDMPSHIK.[S]	1xOxidation [M18]	0.0500641	0.00115854	1	1	3	A0A140SS47	A0A140SS47 [70-92]		0	2620.09	3.3318e+06		High	High	0.0004769	0.01391	1.57	41.54	R.TVPDNGNYEHDYEGADDMPSHIK.S	[70-92]	Used	Used
	FALSE	1.20576e+07	High	[R].TVPDNGNYEHDYEGADDMPSHIK.[S]	1xDeamidated [N]	3.76222e-05	0.000524928	1	1	7	A0A140SS47	A0A140SS47 [70-92]		0	2605.08	1.20576e+07		High	High	0.0002412	1.101e-06	3.63	39.69	R.TVPDNGNYEHDYEGADDMPSHIK.S	[70-92]	Used	Used
	FALSE	11962799	High	[R].TVPDNGNYEHDYEGADDMPSHIK.[S]		0.000869284	0.000524928	1	1	3	A0A140SS47	A0A140SS47 [70-92]		0	2604.09	11962799		High	High	0.0002412	6.712e-05	3.33	38.37	R.TVPDNGNYEHDYEGADDMPSHIK.S	[70-92]	Used	Used
	FALSE	49312932	High	[R].GFHLVTDEILNQLADMPR.[V]	1xOxidation [M16]	5.40097e-05	0.000524928	1	1	4	A0A140SS47	A0A140SS47 [15-32]		0	2085.04	49312932		High	High	0.0002412	1.769e-06	4.37	58.01	R.GFHLVTDEILNQLADMPR.V	[15-32]	Used	Used
	FALSE	1.24933e+06	High	[R].GFHLVTDEILNQLADMPR.[V]	1xDeamidated [N11]	0.00349385	0.000524928	1	1	1	A0A140SS47	A0A140SS47 [15-32]		0	2070.03	1.24933e+06		High	High	0.0002412	0.0004175	3.36	56.47	R.GFHLVTDEILNQLADMPR.V	[15-32]	Used	Used
	FALSE	18464392	High	[R].GFHLVTDEILNQLADMPR.[V]		2.86176e-07	0.000524928	1	1	2	A0A140SS47	A0A140SS47 [15-32]		0	2069.05	18464392		High	High	0.0002412	1.845e-09	6.38	61.03	R.GFHLVTDEILNQLADMPR.V	[15-32]	Used	Used
High	A0A140SS26	DNA mismatch repair protein MutL OS=Escherichia coli (strain B / BL21-DE3) OX=469008 GN=mutL PE=3 SV=1	0	111.286	56	20	31	20	615	67.9	6.77	20	31	5.83633e+07	19	5.83633e+07	Met-loss [N-Term]	0
	Checked	Abundances (Normalized): F1: Sample, hsp3	Confidence	Annotated Sequence	Modifications	Qvality PEP	Qvality q-value	# Protein Groups	# Proteins	# PSMs	Master Protein Accessions	Positions in Master Proteins	Modifications in Master Proteins	# Missed Cleavages	Theo. MH+ [Da]	Abundance: F1: Sample, hsp3	Quan Info	Found in Sample: [S1] F1: Sample, hsp3	Confidence (by Search Engine): A2 Sequest HT	Percolator q-Value (by Search Engine): A2 Sequest HT	Percolator PEP (by Search Engine): A2 Sequest HT	XCorr (by Search Engine): A2 Sequest HT	Top Apex RT [min]	Sequence in Protein	Positions in Proteins	Quan Usage	Quan Ratio Usage
	FALSE	8354754	High	[-].MPIQVLPPQLANQIAAGEVVERPASVVK.[E]	1xMet-loss [N-Term]	0.00805689	0.000524928	1	1	1	A0A140SS26	A0A140SS26 [1-28]	A0A140SS26 1xMet-loss [N-Term]	0	2823.61	8354754		High	High	0.0002412	0.001249	3.19	55.35	-.MPIQVLPPQLANQIAAGEVVERPASVVK.E	[1-28]	Used	Used
	FALSE	825660	High	[-].MPIQVLPPQLANQIAAGEVVERPASVVK.[E]	1xDeamidated [N12]; 1xMet-loss [N-Term]	0.0208455	0.000524928	1	1	1	A0A140SS26	A0A140SS26 [1-28]	A0A140SS26 1xMet-loss [N-Term]	0	2824.59	825660		High	High	0.0002412	0.004349	3.52	55.36	-.MPIQVLPPQLANQIAAGEVVERPASVVK.E	[1-28]	Used	Used
	FALSE	1.16931e+06	High	[K].QQGEVYR.[Q]		0.0772648	0.00219903	1	1	1	A0A140SS26	A0A140SS26 [400-406]		0	879.432	1.16931e+06		High	High	0.0008377	0.02477	1.21	29.49	K.QQGEVYR.Q	[400-406]	Used	Used
	FALSE	3778760	High	[R].QQNLQILIPELIGYLAK.[Q]		3.61606e-05	0.000524928	1	1	2	A0A140SS26	A0A140SS26 [532-548]		0	1954.14	3778760		High	High	0.0002412	1.043e-06	4.98	62.14	R.QQNLQILIPELIGYLAK.Q	[532-548]	Used	Used
	FALSE		High	[K].QSVFEPGNIAQWIAR.[N]		0.00825831	0.000524928	1	1	1	A0A140SS26	A0A140SS26 [549-563]		0	1715.89		No Quan Values	High	High	0.0002412	0.001287	2.52		K.QSVFEPGNIAQWIAR.N	[549-563]	Not Used	Not Used
	FALSE	2.97305e+06	High	[R].QAQLTPGEAPVCAQPLLIPLR.[L]	1xCarbamidomethyl [C12]	0.000174691	0.000524928	1	1	2	A0A140SS26	A0A140SS26 [469-489]		0	2272.25	2.97305e+06		High	High	0.0002412	8.241e-06	2.79	58.2	R.QAQLTPGEAPVCAQPLLIPLR.L	[469-489]	Used	Used
	FALSE		High	[R].LVHDFIYQGVLSVLQQQLETPLPLDDEPQPAPR.[S]		6.51196e-07	0.000524928	1	1	2	A0A140SS26	A0A140SS26 [317-349]		0	3755.96		No Quan Values	High	High	0.0002412	5.426e-09	7.43		R.LVHDFIYQGVLSVLQQQLETPLPLDDEPQPAPR.S	[317-349]	Not Used	Not Used
	FALSE	5.56484e+06	High	[K].TPPGGLLQSVDLHPAIK.[A]		0.00168779	0.000524928	1	1	2	A0A140SS26	A0A140SS26 [594-610]		0	1742.98	5.56484e+06		High	High	0.0002412	0.0001609	3.6	48.69	K.TPPGGLLQSVDLHPAIK.A	[594-610]	Used	Used
	FALSE	2.07952e+06	High	[R].TAEQQEAWQAYAEGR.[D]		9.64152e-05	0.000524928	1	1	1	A0A140SS26	A0A140SS26 [114-128]		0	1737.78	2.07952e+06		High	High	0.0002412	3.771e-06	3.27	44.47	R.TAEQQEAWQAYAEGR.D	[114-128]	Used	Used
	FALSE	4.19046e+06	High	[K].TEFNHIDEIIR.[R]		0.00755583	0.000524928	1	1	2	A0A140SS26	A0A140SS26 [166-176]		0	1386.7	4.19046e+06		High	High	0.0002412	0.001142	2.49	44.67	K.TEFNHIDEIIR.R	[166-176]	Used	Used
	FALSE	5704147	High	[R].DGNISLLSLPVAER.[W]		0.000811058	0.000524928	1	1	2	A0A140SS26	A0A140SS26 [452-465]		0	1483.81	5704147		High	High	0.0002412	6.135e-05	2.6	59.2	R.DGNISLLSLPVAER.W	[452-465]	Used	Used
	FALSE	1107259	High	[R].DMNVTVKPAAHPVGTTLEVLDLFYNTPAR.[R]	1xDeamidated [N3]; 1xOxidation [M2]	0.0146327	0.000524928	1	1	1	A0A140SS26	A0A140SS26 [129-157]		0	3186.61	1107259		High	High	0.0002412	0.002721	1.61	58.8	R.DMNVTVKPAAHPVGTTLEVLDLFYNTPAR.R	[129-157]	Used	Used
	FALSE	1.32288e+06	High	[R].DMNVTVKPAAHPVGTTLEVLDLFYNTPAR.[R]		7.67271e-06	0.000524928	1	1	1	A0A140SS26	A0A140SS26 [129-157]		0	3169.64	1.32288e+06		High	High	0.0002412	1.37e-07	5.03	59.78	R.DMNVTVKPAAHPVGTTLEVLDLFYNTPAR.R	[129-157]	Used	Used
	FALSE	754083	High	[R].FDVTINLSHNGK.[I]	1xDeamidated [N10]	0.0252351	0.000524928	1	1	1	A0A140SS26	A0A140SS26 [183-194]		0	1345.67	754083		High	High	0.0002412	0.005604	1.78	45.83	R.FDVTINLSHNGK.I	[183-194]	Used	Used
	FALSE	2326214	High	[K].ELVENSLDAGATR.[I]		0.000153583	0.000524928	1	1	1	A0A140SS26	A0A140SS26 [29-41]		0	1374.69	2326214		High	High	0.0002412	6.933e-06	2.44	40.82	K.ELVENSLDAGATR.I	[29-41]	Used	Used
	FALSE		High	[K].AQSALAELGIDFQSDAQHVTIR.[A]	1xDeamidated [Q13]	0.00620077	0.000524928	1	1	1	A0A140SS26	A0A140SS26 [503-524]		0	2371.19		No Quan Values	High	High	0.0002412	0.0008833	2.82		K.AQSALAELGIDFQSDAQHVTIR.A	[503-524]	Not Used	Not Used
	FALSE	3.37475e+06	High	[K].AQSALAELGIDFQSDAQHVTIR.[A]		0.00209855	0.000524928	1	1	1	A0A140SS26	A0A140SS26 [503-524]		0	2370.2	3.37475e+06		High	High	0.0002412	0.0002135	3.26	56.16	K.AQSALAELGIDFQSDAQHVTIR.A	[503-524]	Used	Used
	FALSE	2378934	High	[R].LCPQLVK.[T]	1xCarbamidomethyl [C2]	0.020043	0.000524928	1	1	1	A0A140SS26	A0A140SS26 [587-593]		0	857.491	2378934		High	High	0.0002412	0.004122	1.71	37.24	R.LCPQLVK.T	[587-593]	Used	Used
	FALSE		High	[K].IASLDDLEAIISLGFR.[G]		3.81854e-05	0.000524928	1	1	2	A0A140SS26	A0A140SS26 [80-95]		0	1732.95		No Quan Values	High	High	0.0002412	1.125e-06	2.44		K.IASLDDLEAIISLGFR.G	[80-95]	Not Used	Not Used
	FALSE	1.4553e+06	High	[K].KDELALALAR.[H]		0.00293825	0.000524928	1	1	1	A0A140SS26	A0A140SS26 [65-74]		1	1099.65	1.4553e+06		High	High	0.0002412	0.0003314	3.08	42.8	K.KDELALALAR.H	[65-74]	Used	Used
	FALSE	4.51377e+06	High	[K].LKAPEPQEPALAANSQSFGR.[V]		0.0532928	0.00174403	1	1	1	A0A140SS26	A0A140SS26 [418-437]		1	2111.09	4.51377e+06		High	High	0.0006856	0.01504	1.16	41.81	K.LKAPEPQEPALAANSQSFGR.V	[418-437]	Used	Used
	FALSE	3.56812e+06	High	[R].GEALASISSVSR.[L]		0.000630033	0.000524928	1	1	1	A0A140SS26	A0A140SS26 [96-107]		0	1176.62	3.56812e+06		High	High	0.0002412	4.412e-05	3.03	41.38	R.GEALASISSVSR.L	[96-107]	Used	Used
	FALSE	2.92146e+06	High	[R].GWVADPNHTTPALAEIQYCYVNGR.[M]	1xCarbamidomethyl [C19]; 1xDeamidated [N22]	0.000681987	0.000524928	1	1	2	A0A140SS26	A0A140SS26 [238-261]		0	2733.27	2.92146e+06		High	High	0.0002412	4.89e-05	3.13	53.55	R.GWVADPNHTTPALAEIQYCYVNGR.M	[238-261]	Used	Used
High	A0A140N7L9	30S ribosomal protein S11 OS=Escherichia coli (strain B / BL21-DE3) OX=469008 GN=rpsK PE=3 SV=1	0	71.346	67	8	31	8	129	13.8	11.33	8	31	3.69515e+08	11	3.69515e+08		0
	Checked	Abundances (Normalized): F1: Sample, hsp3	Confidence	Annotated Sequence	Modifications	Qvality PEP	Qvality q-value	# Protein Groups	# Proteins	# PSMs	Master Protein Accessions	Positions in Master Proteins	Modifications in Master Proteins	# Missed Cleavages	Theo. MH+ [Da]	Abundance: F1: Sample, hsp3	Quan Info	Found in Sample: [S1] F1: Sample, hsp3	Confidence (by Search Engine): A2 Sequest HT	Percolator q-Value (by Search Engine): A2 Sequest HT	Percolator PEP (by Search Engine): A2 Sequest HT	XCorr (by Search Engine): A2 Sequest HT	Top Apex RT [min]	Sequence in Protein	Positions in Proteins	Quan Usage	Quan Ratio Usage
	FALSE		High	[K].QVSDGVAHIHASFNNTIVTITDR.[Q]	1xDeamidated [N14]	0.000319662	0.000524928	1	1	1	A0A140N7L9	A0A140N7L9 [15-37]		0	2496.25		No Quan Values	High	High	0.0002412	1.819e-05	3.91		K.QVSDGVAHIHASFNNTIVTITDR.Q	[15-37]	Not Used	Not Used
	FALSE	63959105	High	[K].QVSDGVAHIHASFNNTIVTITDR.[Q]		9.49932e-05	0.000524928	1	1	4	A0A140N7L9	A0A140N7L9 [15-37]		0	2495.26	63959105		High	High	0.0002412	3.716e-06	5.02	47.72	K.QVSDGVAHIHASFNNTIVTITDR.Q	[15-37]	Used	Used
	FALSE	6.22844e+06	High	[R].QGNALGWATAGGSGFR.[G]	1xDeamidated [N3]	9.82885e-06	0.000524928	1	1	2	A0A140N7L9	A0A140N7L9 [38-53]		0	1550.73	6.22844e+06		High	High	0.0002412	1.895e-07	4.32	53.38	R.QGNALGWATAGGSGFR.G	[38-53]	Used	Used
	FALSE	13506358	High	[K].NLEVMVK.[G]	1xOxidation [M5]	0.0645283	0.00219903	1	1	2	A0A140N7L9	A0A140N7L9 [81-87]		0	848.455	13506358		High	High	0.0008377	0.01944	2.4	36.14	K.NLEVMVK.G	[81-87]	Used	Used
	FALSE	58050712	High	[K].NLEVMVK.[G]		0.0243851	0.000524928	1	1	2	A0A140N7L9	A0A140N7L9 [81-87]		0	832.46	58050712		High	High	0.0002412	0.005351	2.43	40.43	K.NLEVMVK.G	[81-87]	Used	Used
	FALSE	1.56287e+08	High	[R].ITNITDVTPIPHNGCRPPK.[K]	1xCarbamidomethyl [C15]; 1xDeamidated [N13]	1.50399e-06	0.000524928	1	1	7	A0A140N7L9	A0A140N7L9 [107-125]		0	2131.1	1.56287e+08		High	High	0.0002412	1.626e-08	4.53	41.26	R.ITNITDVTPIPHNGCRPPK.K	[107-125]	Used	Used
	FALSE	1.91851e+06	High	[K].STPFAAQVAAER.[C]		0.0249893	0.000524928	1	1	1	A0A140N7L9	A0A140N7L9 [58-69]		0	1247.64	1.91851e+06		High	High	0.0002412	0.005535	2.64	41.23	K.STPFAAQVAAER.C	[58-69]	Used	Used
	FALSE	5.47979e+06	High	[R].ALNAAGFR.[I]	1xDeamidated [N3]	0.121234	0.00368476	1	1	1	A0A140N7L9	A0A140N7L9 [99-106]		0	820.431	5.47979e+06		High	High	0.001748	0.04569	2.22	39.29	R.ALNAAGFR.I	[99-106]	Used	Used
	FALSE	31665504	High	[R].ALNAAGFR.[I]		0.0101108	0.000524928	1	1	2	A0A140N7L9	A0A140N7L9 [99-106]		0	819.447	31665504		High	High	0.0002412	0.001679	2.16	37.42	R.ALNAAGFR.I	[99-106]	Used	Used
	FALSE	692233	High	[R].KSTPFAAQVAAER.[C]		0.0266301	0.000524928	1	1	2	A0A140N7L9	A0A140N7L9 [57-69]		1	1375.73	692233		High	High	0.0002412	0.005998	2.21	35.7	R.KSTPFAAQVAAER.C	[57-69]	Used	Used
	FALSE	8.19835e+06	High	[R].KQVSDGVAHIHASFNNTIVTITDR.[Q]	1xDeamidated [N/Q]	0.00221599	0.000524928	1	1	2	A0A140N7L9	A0A140N7L9 [14-37]		1	2624.34	8.19835e+06		High	High	0.0002412	0.00023	2.15	44.9	R.KQVSDGVAHIHASFNNTIVTITDR.Q	[14-37]	Used	Used
	FALSE	2.35296e+07	High	[R].KQVSDGVAHIHASFNNTIVTITDR.[Q]		6.16666e-07	0.000524928	1	1	5	A0A140N7L9	A0A140N7L9 [14-37]		1	2623.36	2.35296e+07		High	High	0.0002412	5.049e-09	4.66	44.43	R.KQVSDGVAHIHASFNNTIVTITDR.Q	[14-37]	Used	Used
High	A0A140N7Y4	Pseudouridine synthase OS=Escherichia coli (strain B / BL21-DE3) OX=469008 GN=ECBD_1474 PE=3 SV=1	0	84.691	81	11	29	11	231	25.8	6.18	11	29	2.4542e+08	13	2.4542e+08		0
	Checked	Abundances (Normalized): F1: Sample, hsp3	Confidence	Annotated Sequence	Modifications	Qvality PEP	Qvality q-value	# Protein Groups	# Proteins	# PSMs	Master Protein Accessions	Positions in Master Proteins	Modifications in Master Proteins	# Missed Cleavages	Theo. MH+ [Da]	Abundance: F1: Sample, hsp3	Quan Info	Found in Sample: [S1] F1: Sample, hsp3	Confidence (by Search Engine): A2 Sequest HT	Percolator q-Value (by Search Engine): A2 Sequest HT	Percolator PEP (by Search Engine): A2 Sequest HT	XCorr (by Search Engine): A2 Sequest HT	Top Apex RT [min]	Sequence in Protein	Positions in Proteins	Quan Usage	Quan Ratio Usage
	FALSE	29825642	High	[K].LLPEHDVAYDGNPLAQQHGPR.[Y]		0.000342614	0.000524928	1	1	4	A0A140N7Y4	A0A140N7Y4 [41-61]		0	2327.15	29825642		High	High	0.0002412	1.987e-05	3.86	41.15	K.LLPEHDVAYDGNPLAQQHGPR.Y	[41-61]	Used	Used
	FALSE	3.45424e+06	High	[R].MFAAVGNHVVELHR.[E]	1xOxidation [M1]	0.00432203	0.000524928	1	1	2	A0A140N7Y4	A0A140N7Y4 [189-202]		0	1595.81	3.45424e+06		High	High	0.0002412	0.0005489	1.66	40.72	R.MFAAVGNHVVELHR.E	[189-202]	Used	Used
	FALSE	26103794	High	[R].MFAAVGNHVVELHR.[E]		0.0106746	0.000524928	1	1	2	A0A140N7Y4	A0A140N7Y4 [189-202]		0	1579.82	26103794		High	High	0.0002412	0.001798	2.25	40.7	R.MFAAVGNHVVELHR.E	[189-202]	Used	Used
	FALSE	24265104	High	[R].LTISEGR.[Y]		0.0840939	0.00219903	1	1	1	A0A140N7Y4	A0A140N7Y4 [176-182]		0	775.431	24265104		High	High	0.0008377	0.02789	2.04	33.73	R.LTISEGR.Y	[176-182]	Used	Used
	FALSE	7043966	High	[R].YFMLNKPQGYVCSTDDPDHPTVLYFLDEPVAWK.[L]	1xCarbamidomethyl [C12]; 1xOxidation [M3]	4.40837e-05	0.000524928	1	1	2	A0A140N7Y4	A0A140N7Y4 [62-94]		0	3961.85	7043966		High	High	0.0002412	1.351e-06	5.97	59.67	R.YFMLNKPQGYVCSTDDPDHPTVLYFLDEPVAWK.L	[62-94]	Used	Used
	FALSE	1.98124e+07	High	[R].YFMLNKPQGYVCSTDDPDHPTVLYFLDEPVAWK.[L]	1xCarbamidomethyl [C12]	0.000387774	0.000524928	1	1	2	A0A140N7Y4	A0A140N7Y4 [62-94]		0	3945.85	1.98124e+07		High	High	0.0002412	2.346e-05	5.58	60.63	R.YFMLNKPQGYVCSTDDPDHPTVLYFLDEPVAWK.L	[62-94]	Used	Used
	FALSE	34461124	High	[R].VTVDGEIVR.[N]		0.0410719	0.000524928	1	1	1	A0A140N7Y4	A0A140N7Y4 [27-35]		0	987.547	34461124		High	High	0.0002412	0.01063	1.56	38.98	R.VTVDGEIVR.N	[27-35]	Used	Used
	FALSE	14598008	High	[K].TYLVTLESPVADDTAEQFAK.[G]		3.94641e-08	0.000524928	1	1	2	A0A140N7Y4	A0A140N7Y4 [131-150]		0	2198.09	14598008		High	High	0.0002412	1.383e-10	4.91	56.52	K.TYLVTLESPVADDTAEQFAK.G	[131-150]	Used	Used
	FALSE	30248905	High	[K].DLTKPAVLEVITPTQVR.[L]		0.000527149	0.000524928	1	1	3	A0A140N7Y4	A0A140N7Y4 [159-175]		0	1880.09	30248905		High	High	0.0002412	3.506e-05	3.38	53.32	K.DLTKPAVLEVITPTQVR.L	[159-175]	Used	Used
	FALSE	32945298	High	[K].FIAQQLGVSR.[A]		0.00215114	0.000524928	1	1	2	A0A140N7Y4	A0A140N7Y4 [6-15]		0	1118.63	32945298		High	High	0.0002412	0.0002201	2.19	43.26	K.FIAQQLGVSR.A	[6-15]	Used	Used
	FALSE	1.36691e+07	High	[R].LDIDTTGLVLMTDDGQWSHR.[I]		2.64678e-05	0.000524928	1	1	3	A0A140N7Y4	A0A140N7Y4 [101-120]		0	2273.09	1.36691e+07		High	High	0.0002412	6.964e-07	4.27	58.94	R.LDIDTTGLVLMTDDGQWSHR.I	[101-120]	Used	Used
	FALSE		High	[R].LDIDTTGLVLMTDDGQWSHR.[I]	1xOxidation [M11]	0.0113814	0.000524928	1	1	1	A0A140N7Y4	A0A140N7Y4 [101-120]		0	2289.08		No Quan Values	High	High	0.0002412	0.001955	1.82		R.LDIDTTGLVLMTDDGQWSHR.I	[101-120]	Not Used	Not Used
	FALSE	2587641	High	[R].IGGITLDADLAPGEYRPLTEEEIASVV.[-]		0.000302713	0.000524928	1	1	2	A0A140N7Y4	A0A140N7Y4 [205-231]		0	2828.46	2587641		High	High	0.0002412	1.693e-05	5.02	61.39	R.IGGITLDADLAPGEYRPLTEEEIASVV.-	[205-231]	Used	Used
	FALSE	6404665	High	[K].GVQLHNEKDLTKPAVLEVITPTQVR.[L]		0.00116425	0.000524928	1	1	2	A0A140N7Y4	A0A140N7Y4 [151-175]		1	2785.56	6404665		High	High	0.0002412	9.845e-05	4.49	45.26	K.GVQLHNEKDLTKPAVLEVITPTQVR.L	[151-175]	Used	Used
High	A0A140N4H3	30S ribosomal protein S12 OS=Escherichia coli (strain B / BL21-DE3) OX=469008 GN=rpsL PE=3 SV=1	0	40.618	58	7	28	7	124	13.7	10.87	7	28	4.56872e+08	9	4.56872e+08	Met-loss [N-Term]; Phosphoadenosine [T3]	0
	Checked	Abundances (Normalized): F1: Sample, hsp3	Confidence	Annotated Sequence	Modifications	Qvality PEP	Qvality q-value	# Protein Groups	# Proteins	# PSMs	Master Protein Accessions	Positions in Master Proteins	Modifications in Master Proteins	# Missed Cleavages	Theo. MH+ [Da]	Abundance: F1: Sample, hsp3	Quan Info	Found in Sample: [S1] F1: Sample, hsp3	Confidence (by Search Engine): A2 Sequest HT	Percolator q-Value (by Search Engine): A2 Sequest HT	Percolator PEP (by Search Engine): A2 Sequest HT	XCorr (by Search Engine): A2 Sequest HT	Top Apex RT [min]	Sequence in Protein	Positions in Proteins	Quan Usage	Quan Ratio Usage
	FALSE		High	[-].MATVNQLVR.[K]	1xPhosphoadenosine [T3]; 1xMet-loss [N-Term]	0.135783	0.00368476	1	1	1	A0A140N4H3	A0A140N4H3 [1-9]	A0A140N4H3 1xPhosphoadenosine [T3]; 1xMet-loss [N-Term]	0	1229.58		No Quan Values	High	High	0.001748	0.05323	1.05		-.MATVNQLVR.K	[1-9]	Not Used	Not Used
	FALSE	91312512	High	[-].MATVNQLVR.[K]	1xMet-loss [N-Term]	0.00880577	0.000524928	1	1	4	A0A140N4H3	A0A140N4H3 [1-9]	A0A140N4H3 1xMet-loss [N-Term]	0	900.526	91312512		High	High	0.0002412	0.001398	2.54	36.19	-.MATVNQLVR.K	[1-9]	Used	Used
	FALSE	2.86177e+06	High	[-].MATVNQLVR.[K]	1xDeamidated [N5]; 1xMet-loss [N-Term]	0.125159	0.00368476	1	1	1	A0A140N4H3	A0A140N4H3 [1-9]	A0A140N4H3 1xMet-loss [N-Term]	0	901.51	2.86177e+06		High	High	0.001748	0.04787	2.18	35	-.MATVNQLVR.K	[1-9]	Used	Used
	FALSE	6.64085e+07	High	[R].LTNGFEVTSYIGGEGHNLQEHSVILIR.[G]	1xDeamidated [N]	1.74593e-05	0.000524928	1	1	9	A0A140N4H3	A0A140N4H3 [57-83]		0	2984.51	6.64085e+07		High	High	0.0002412	4.043e-07	5.21	54.42	R.LTNGFEVTSYIGGEGHNLQEHSVILIR.G	[57-83]	Used	Used
	FALSE	1.7441e+07	High	[R].LTNGFEVTSYIGGEGHNLQEHSVILIR.[G]		8.94089e-07	0.000524928	1	1	2	A0A140N4H3	A0A140N4H3 [57-83]		0	2983.53	1.7441e+07		High	High	0.0002412	8.212e-09	5.73	53.06	R.LTNGFEVTSYIGGEGHNLQEHSVILIR.G	[57-83]	Used	Used
	FALSE	76542008	High	[R].VYTTTPK.[K]		0.020948	0.000524928	1	1	2	A0A140N4H3	A0A140N4H3 [37-43]		0	809.44	76542008		High	High	0.0002412	0.004367	1.42	29.85	R.VYTTTPK.K	[37-43]	Used	Used
	FALSE	34608321	High	[K].SNVPALEACPQKR.[G]	1xCarbamidomethyl [C9]	0.00292375	0.000524928	1	1	2	A0A140N4H3	A0A140N4H3 [19-31]		1	1469.75	34608321		High	High	0.0002412	0.0003304	2.43	33.74	K.SNVPALEACPQKR.G	[19-31]	Used	Used
	FALSE	26351186	High	[K].SNVPALEACPQK.[R]	1xCarbamidomethyl [C9]	0.00258348	0.000524928	1	1	3	A0A140N4H3	A0A140N4H3 [19-30]		0	1313.65	26351186		High	High	0.0002412	0.0002798	2.42	37.36	K.SNVPALEACPQK.R	[19-30]	Used	Used
	FALSE	75621368	High	[K].KPNSALR.[K]		0.0431087	0.000524928	1	1	2	A0A140N4H3	A0A140N4H3 [44-50]		0	785.463	75621368		High	High	0.0002412	0.0114	2.29	26.42	K.KPNSALR.K	[44-50]	Used	Used
	FALSE	65725736	High	[R].GALDCSGVK.[D]	1xCarbamidomethyl [C5]	0.0408734	0.000524928	1	1	2	A0A140N4H3	A0A140N4H3 [100-108]		0	906.435	65725736		High	High	0.0002412	0.01062	2.11	31.95	R.GALDCSGVK.D	[100-108]	Used	Used
High	A0A140NE13	Ferric uptake regulation protein OS=Escherichia coli (strain B / BL21-DE3) OX=469008 GN=fur PE=3 SV=1	0	70.994	84	10	26	10	148	16.8	6.11	10	26	2.02375e+08	12	2.02375e+08	Met-loss [N-Term]	0
	Checked	Abundances (Normalized): F1: Sample, hsp3	Confidence	Annotated Sequence	Modifications	Qvality PEP	Qvality q-value	# Protein Groups	# Proteins	# PSMs	Master Protein Accessions	Positions in Master Proteins	Modifications in Master Proteins	# Missed Cleavages	Theo. MH+ [Da]	Abundance: F1: Sample, hsp3	Quan Info	Found in Sample: [S1] F1: Sample, hsp3	Confidence (by Search Engine): A2 Sequest HT	Percolator q-Value (by Search Engine): A2 Sequest HT	Percolator PEP (by Search Engine): A2 Sequest HT	XCorr (by Search Engine): A2 Sequest HT	Top Apex RT [min]	Sequence in Protein	Positions in Proteins	Quan Usage	Quan Ratio Usage
	FALSE	854377	High	[-].MTDNNTALK.[K]	1xDeamidated [N4]; 1xMet-loss [N-Term]	0.0825291	0.00219903	1	1	1	A0A140NE13	A0A140NE13 [1-9]	A0A140NE13 1xMet-loss [N-Term]	0	877.426	854377		High	High	0.0008377	0.02706	1.11	28.42	-.MTDNNTALK.K	[1-9]	Used	Used
	FALSE	6.69651e+06	High	[-].MTDNNTALK.[K]	1xMet-loss [N-Term]	0.091485	0.00219903	1	1	1	A0A140NE13	A0A140NE13 [1-9]	A0A140NE13 1xMet-loss [N-Term]	0	876.442	6.69651e+06		High	High	0.0008377	0.03125	2.22	27.73	-.MTDNNTALK.K	[1-9]	Used	Used
	FALSE		High	[R].LTNHSLYLYGHCAEGDCREDEHAHEGK.[-]	2xCarbamidomethyl [C12; C17]; 1xDeamidated [N3]	0.059501	0.00174403	1	1	1	A0A140NE13	A0A140NE13 [122-148]		1	3199.36		No Quan Values	High	High	0.0006856	0.01753	2.09		R.LTNHSLYLYGHCAEGDCREDEHAHEGK.-	[122-148]	Not Used	Not Used
	FALSE	7.33915e+06	High	[R].LTNHSLYLYGHCAEGDCREDEHAHEGK.[-]	2xCarbamidomethyl [C12; C17]	0.00380042	0.000524928	1	1	3	A0A140NE13	A0A140NE13 [122-148]		1	3198.38	7.33915e+06		High	High	0.0002412	0.0004636	4.93	32.49	R.LTNHSLYLYGHCAEGDCREDEHAHEGK.-	[122-148]	Used	Used
	FALSE	834798	High	[R].LTNHSLYLYGHCAEGDCR.[E]	2xCarbamidomethyl [C12; C17]	0.146544	0.00420512	1	1	1	A0A140NE13	A0A140NE13 [122-139]		0	2165.95	834798		High	High	0.001932	0.0592	0.63	36.96	R.LTNHSLYLYGHCAEGDCR.E	[122-139]	Used	Used
	FALSE	24366880	High	[K].VIEFSDDSIEAR.[Q]		9.13028e-05	0.000524928	1	1	1	A0A140NE13	A0A140NE13 [99-110]		0	1380.66	24366880		High	High	0.0002412	3.518e-06	3.09	47.03	K.VIEFSDDSIEAR.Q	[99-110]	Used	Used
	FALSE	25665324	High	[R].VLNQFDDAGIVTR.[H]		0.000401453	0.000524928	1	1	1	A0A140NE13	A0A140NE13 [58-70]		0	1447.75	25665324		High	High	0.0002412	2.453e-05	3.5	47.11	R.VLNQFDDAGIVTR.H	[58-70]	Used	Used
	FALSE	1.07859e+06	High	[R].VLNQFDDAGIVTR.[H]	1xDeamidated [N/Q]	0.00368927	0.000524928	1	1	2	A0A140NE13	A0A140NE13 [58-70]		0	1448.74	1.07859e+06		High	High	0.0002412	0.000448	2.35	48.63	R.VLNQFDDAGIVTR.H	[58-70]	Used	Used
	FALSE	13753381	High	[K].RLIDMGEEIGLATVYR.[V]		0.0806114	0.00219903	1	1	1	A0A140NE13	A0A140NE13 [42-57]		1	1835.97	13753381		High	High	0.0008377	0.02633	1.89	54.91	K.RLIDMGEEIGLATVYR.V	[42-57]	Used	Used
	FALSE	34212750	High	[K].SVFELTQQHHHDHLICLDCGK.[V]	2xCarbamidomethyl [C16; C19]	6.13619e-07	0.000524928	1	1	3	A0A140NE13	A0A140NE13 [78-98]		0	2574.2	34212750		High	High	0.0002412	5.035e-09	5.11	41.48	K.SVFELTQQHHHDHLICLDCGK.V	[78-98]	Used	Used
	FALSE		High	[K].ILEVLQEPDNHHVSAEDLYK.[R]	1xDeamidated [N10]	0.000835519	0.000524928	1	1	1	A0A140NE13	A0A140NE13 [22-41]		0	2350.16		No Quan Values	High	High	0.0002412	6.389e-05	2.15		K.ILEVLQEPDNHHVSAEDLYK.R	[22-41]	Not Used	Not Used
	FALSE	5.24099e+07	High	[K].ILEVLQEPDNHHVSAEDLYK.[R]		3.8375e-05	0.000524928	1	1	5	A0A140NE13	A0A140NE13 [22-41]		0	2349.17	5.24099e+07		High	High	0.0002412	1.129e-06	3.3	46.12	K.ILEVLQEPDNHHVSAEDLYK.R	[22-41]	Used	Used
	FALSE	1.34866e+07	High	[R].LIDMGEEIGLATVYR.[V]		2.74015e-05	0.000524928	1	1	4	A0A140NE13	A0A140NE13 [43-57]		0	1679.87	1.34866e+07		High	High	0.0002412	7.282e-07	3.15	58.97	R.LIDMGEEIGLATVYR.V	[43-57]	Used	Used
	FALSE	21676672	High	[R].HNFEGGK.[S]		0.00846474	0.000524928	1	1	1	A0A140NE13	A0A140NE13 [71-77]		0	788.369	21676672		High	High	0.0002412	0.001326	2.46	26.45	R.HNFEGGK.S	[71-77]	Used	Used
High	A0A140NE25	Glutamine--fructose-6-phosphate aminotransferase [isomerizing] OS=Escherichia coli (strain B / BL21-DE3) OX=469008 GN=glmS PE=3 SV=1	0	81.478	53	21	26	21	609	66.9	5.87	21	26	7.20819e+07	20	7.20819e+07		0
	Checked	Abundances (Normalized): F1: Sample, hsp3	Confidence	Annotated Sequence	Modifications	Qvality PEP	Qvality q-value	# Protein Groups	# Proteins	# PSMs	Master Protein Accessions	Positions in Master Proteins	Modifications in Master Proteins	# Missed Cleavages	Theo. MH+ [Da]	Abundance: F1: Sample, hsp3	Quan Info	Found in Sample: [S1] F1: Sample, hsp3	Confidence (by Search Engine): A2 Sequest HT	Percolator q-Value (by Search Engine): A2 Sequest HT	Percolator PEP (by Search Engine): A2 Sequest HT	XCorr (by Search Engine): A2 Sequest HT	Top Apex RT [min]	Sequence in Protein	Positions in Proteins	Quan Usage	Quan Ratio Usage
	FALSE	2102383	High	[R].NSLMITLSQSGETADTLAGLR.[L]		0.00578618	0.000524928	1	1	1	A0A140NE25	A0A140NE25 [341-361]		0	2178.11	2102383		High	High	0.0002412	0.000809	2.25	58.83	R.NSLMITLSQSGETADTLAGLR.L	[341-361]	Used	Used
	FALSE	12759188	High	[R].ISHGQVDLSELGPNADELLSK.[V]		8.81915e-05	0.000524928	1	1	1	A0A140NE25	A0A140NE25 [272-292]		0	2222.13	12759188		High	High	0.0002412	3.368e-06	5.86	51.36	R.ISHGQVDLSELGPNADELLSK.V	[272-292]	Used	Used
	FALSE	2571624	High	[K].VEHIQILACGTSYNSGMVSR.[Y]	1xCarbamidomethyl [C9]	0.00030877	0.000524928	1	1	1	A0A140NE25	A0A140NE25 [293-312]		0	2222.07	2571624		High	High	0.0002412	1.739e-05	4.2	45.03	K.VEHIQILACGTSYNSGMVSR.Y	[293-312]	Used	Used
	FALSE	2.33947e+06	High	[K].VQMLAQAAEEHPLHGGTGIAHTR.[W]		0.00086499	0.000524928	1	1	1	A0A140NE25	A0A140NE25 [52-74]		0	2424.22	2.33947e+06		High	High	0.0002412	6.705e-05	3.87	37.28	K.VQMLAQAAEEHPLHGGTGIAHTR.W	[52-74]	Used	Used
	FALSE	5102063	High	[K].SNIEEVR.[A]		0.0195571	0.000524928	1	1	1	A0A140NE25	A0A140NE25 [532-538]		0	846.432	5102063		High	High	0.0002412	0.003996	1.75	31.23	K.SNIEEVR.A	[532-538]	Used	Used
	FALSE	878623	High	[K].RQDIESNLQYDAGDK.[G]		0.0245048	0.000524928	1	1	1	A0A140NE25	A0A140NE25 [232-246]		1	1751.82	878623		High	High	0.0002412	0.005393	1.69	36.9	K.RQDIESNLQYDAGDK.G	[232-246]	Used	Used
	FALSE	1.9463e+06	High	[R].SVNIFDK.[T]		0.126302	0.00368476	1	1	1	A0A140NE25	A0A140NE25 [219-225]		0	822.436	1.9463e+06		High	High	0.001748	0.04841	1.24	41.98	R.SVNIFDK.T	[219-225]	Used	Used
	FALSE	8977077	High	[R].DVAEILLEGLR.[R]		0.00518985	0.000524928	1	1	1	A0A140NE25	A0A140NE25 [12-22]		0	1227.69	8977077		High	High	0.0002412	0.0006981	2.9	61.67	R.DVAEILLEGLR.R	[12-22]	Used	Used
	FALSE		High	[K].ELGYLGSLAICNVPGSSLVR.[E]	1xCarbamidomethyl [C11]	4.088e-07	0.000524928	1	1	1	A0A140NE25	A0A140NE25 [365-384]		0	2105.11		No Quan Values	High	High	0.0002412	2.956e-09	5.2		K.ELGYLGSLAICNVPGSSLVR.E	[365-384]	Not Used	Not Used
	FALSE	2.29441e+06	High	[K].EISYIHAEAYAAGELK.[H]		0.0035461	0.000524928	1	1	2	A0A140NE25	A0A140NE25 [489-504]		0	1764.88	2.29441e+06		High	High	0.0002412	0.0004245	2.98	46	K.EISYIHAEAYAAGELK.H	[489-504]	Used	Used
	FALSE	673201	High	[R].ESDLALMTNAGTEIGVASTK.[A]		0.00205741	0.000524928	1	1	1	A0A140NE25	A0A140NE25 [385-404]		0	2007.99	673201		High	High	0.0002412	0.0002078	1.92	53.76	R.ESDLALMTNAGTEIGVASTK.A	[385-404]	Used	Used
	FALSE	509569	High	[K].AFTTQLTVLLMLVAK.[L]		0.0135909	0.000524928	1	1	1	A0A140NE25	A0A140NE25 [405-419]		0	1648.97	509569		High	High	0.0002412	0.002479	1.61	62.29	K.AFTTQLTVLLMLVAK.L	[405-419]	Used	Used
	FALSE	1.31967e+06	High	[R].IEQMLSQDK.[R]		0.0397021	0.000524928	1	1	1	A0A140NE25	A0A140NE25 [445-453]		0	1091.54	1.31967e+06		High	High	0.0002412	0.0102	1.55	35.34	R.IEQMLSQDK.R	[445-453]	Used	Used
	FALSE	6.87604e+06	High	[K].GLDASIEHDIVHGLQALPSR.[I]		0.0012791	0.000524928	1	1	2	A0A140NE25	A0A140NE25 [425-444]		0	2128.11	6.87604e+06		High	High	0.0002412	0.0001115	3.64	54.2	K.GLDASIEHDIVHGLQALPSR.I	[425-444]	Used	Used
	FALSE	6.37538e+06	High	[R].GDQYPIALEGALK.[L]		0.000506672	0.000524928	1	1	1	A0A140NE25	A0A140NE25 [474-486]		0	1374.73	6.37538e+06		High	High	0.0002412	3.31e-05	2.67	51.37	R.GDQYPIALEGALK.L	[474-486]	Used	Used
	FALSE	840426	High	[R].FIFLEEGDIAEITR.[R]		0.000324447	0.000524928	1	1	1	A0A140NE25	A0A140NE25 [204-217]		0	1652.85	840426		High	High	0.0002412	1.851e-05	3.2	60.93	R.FIFLEEGDIAEITR.R	[204-217]	Used	Used
	FALSE	2.80462e+06	High	[R].GAYGTVIMDSR.[H]		0.0283767	0.000524928	1	1	1	A0A140NE25	A0A140NE25 [155-165]		0	1169.56	2.80462e+06		High	High	0.0002412	0.00654	2.17	42.15	R.GAYGTVIMDSR.H	[155-165]	Used	Used
	FALSE	1.82203e+06	High	[K].HGPLALIDADMPVIVVAPNNELLEK.[L]		4.23711e-05	0.000524928	1	1	1	A0A140NE25	A0A140NE25 [505-529]		0	2668.44	1.82203e+06		High	High	0.0002412	1.291e-06	6.76	60.88	K.HGPLALIDADMPVIVVAPNNELLEK.L	[505-529]	Used	Used
	FALSE	3.84896e+06	High	[R].HPDTLLAAR.[S]		0.00708583	0.000524928	1	1	2	A0A140NE25	A0A140NE25 [166-174]		0	993.548	3.84896e+06		High	High	0.0002412	0.001054	1.91	33.98	R.HPDTLLAAR.S	[166-174]	Used	Used
	FALSE	3.18843e+06	High	[K].GTDVDQPR.[N]		0.0575417	0.00174403	1	1	1	A0A140NE25	A0A140NE25 [593-600]		0	887.422	3.18843e+06		High	High	0.0006856	0.01668	2.26	27.64	K.GTDVDQPR.N	[593-600]	Used	Used
	FALSE	4.85245e+06	High	[R].GYDSAGLAVVDAEGHMTR.[L]		0.0106746	0.000524928	1	1	3	A0A140NE25	A0A140NE25 [28-45]		0	1848.85	4.85245e+06		High	High	0.0002412	0.001797	3.25	45.12	R.GYDSAGLAVVDAEGHMTR.L	[28-45]	Used	Used
High	A0A140N3G7	50S ribosomal protein L3 OS=Escherichia coli (strain B / BL21-DE3) OX=469008 GN=rplC PE=3 SV=1	0	68.675	62	11	25	11	209	22.2	9.91	11	25	4.5609e+08	11	4.5609e+08		0
	Checked	Abundances (Normalized): F1: Sample, hsp3	Confidence	Annotated Sequence	Modifications	Qvality PEP	Qvality q-value	# Protein Groups	# Proteins	# PSMs	Master Protein Accessions	Positions in Master Proteins	Modifications in Master Proteins	# Missed Cleavages	Theo. MH+ [Da]	Abundance: F1: Sample, hsp3	Quan Info	Found in Sample: [S1] F1: Sample, hsp3	Confidence (by Search Engine): A2 Sequest HT	Percolator q-Value (by Search Engine): A2 Sequest HT	Percolator PEP (by Search Engine): A2 Sequest HT	XCorr (by Search Engine): A2 Sequest HT	Top Apex RT [min]	Sequence in Protein	Positions in Proteins	Quan Usage	Quan Ratio Usage
	FALSE	1.04919e+07	High	[K].MAGQMGNER.[V]	1xOxidation [M]	0.013658	0.000524928	1	1	2	A0A140N3G7	A0A140N3G7 [161-169]		0	1009.42	1.04919e+07		High	High	0.0002412	0.002494	2.79	26.39	K.MAGQMGNER.V	[161-169]	Used	Used
	FALSE	16479654	High	[K].MAGQMGNER.[V]		0.0168767	0.000524928	1	1	1	A0A140N3G7	A0A140N3G7 [161-169]		0	993.424	16479654		High	High	0.0002412	0.003294	1.98	29.65	K.MAGQMGNER.V	[161-169]	Used	Used
	FALSE	42875116	High	[K].VDVTGTSK.[G]		0.0237953	0.000524928	1	1	2	A0A140N3G7	A0A140N3G7 [107-114]		0	806.425	42875116		High	High	0.0002412	0.005189	1.9	29	K.VDVTGTSK.G	[107-114]	Used	Used
	FALSE	30993996	High	[R].VTKPEAGHFAK.[A]		0.0349932	0.000524928	1	1	2	A0A140N3G7	A0A140N3G7 [60-70]		0	1184.64	30993996		High	High	0.0002412	0.00863	2.12	29.02	R.VTKPEAGHFAK.A	[60-70]	Used	Used
	FALSE	75819688	High	[R].VTVQSLDVVR.[V]		0.000620742	0.000524928	1	1	2	A0A140N3G7	A0A140N3G7 [170-179]		0	1115.64	75819688		High	High	0.0002412	4.333e-05	2.81	44.26	R.VTVQSLDVVR.V	[170-179]	Used	Used
	FALSE		High	[R].TQDATHGNSLSHR.[V]	1xDeamidated [N8]	0.00157477	0.000524928	1	1	1	A0A140N3G7	A0A140N3G7 [129-141]		0	1424.65		No Quan Values	High	High	0.0002412	0.0001465	2.4		R.TQDATHGNSLSHR.V	[129-141]	Not Used	Not Used
	FALSE	54273482	High	[R].TQDATHGNSLSHR.[V]		2.17107e-05	0.000524928	1	1	2	A0A140N3G7	A0A140N3G7 [129-141]		0	1423.67	54273482		High	High	0.0002412	5.38e-07	4.29	26.45	R.TQDATHGNSLSHR.V	[129-141]	Used	Used
	FALSE	46741968	High	[K].DLANDGYR.[A]		0.0376389	0.000524928	1	1	2	A0A140N3G7	A0A140N3G7 [39-46]		0	923.422	46741968		High	High	0.0002412	0.009523	1.82	34.34	K.DLANDGYR.A	[39-46]	Used	Used
	FALSE	59948524	High	[R].AIQVTTGAK.[K]		0.00981581	0.000524928	1	1	2	A0A140N3G7	A0A140N3G7 [47-55]		0	888.515	59948524		High	High	0.0002412	0.001614	1.69	31.81	R.AIQVTTGAK.K	[47-55]	Used	Used
	FALSE		High	[R].LAEGEEFTVGQSISVELFADVK.[K]		5.53322e-06	0.000524928	1	1	1	A0A140N3G7	A0A140N3G7 [84-105]		0	2368.19		No Quan Values	High	High	0.0002412	8.944e-08	4.5		R.LAEGEEFTVGQSISVELFADVK.K	[84-105]	Not Used	Not Used
	FALSE	10492826	High	[K].KVDVTGTSK.[G]		0.0017301	0.000524928	1	1	1	A0A140N3G7	A0A140N3G7 [106-114]		1	934.52	10492826		High	High	0.0002412	0.0001656	3.17	26.99	K.KVDVTGTSK.G	[106-114]	Used	Used
	FALSE	2.32453e+07	High	[R].IFTEDGVSIPVTVIEVEANR.[V]		1.33388e-08	0.000524928	1	1	2	A0A140N3G7	A0A140N3G7 [14-33]		0	2188.15	2.32453e+07		High	High	0.0002412	3.345e-11	6.31	61	R.IFTEDGVSIPVTVIEVEANR.V	[14-33]	Used	Used
	FALSE	84727061	High	[K].GAVPGATGSDLIVKPAVK.[A]		3.09957e-06	0.000524928	1	1	5	A0A140N3G7	A0A140N3G7 [191-208]		0	1679.97	84727061		High	High	0.0002412	4.194e-08	3.6	41.61	K.GAVPGATGSDLIVKPAVK.A	[191-208]	Used	Used
High	A0A140N5N9	TrkA-N domain protein OS=Escherichia coli (strain B / BL21-DE3) OX=469008 GN=ECBD_0462 PE=4 SV=1	0	85.598	52	17	24	17	458	50.3	5.95	17	24	7.28993e+07	17	7.28993e+07		0
	Checked	Abundances (Normalized): F1: Sample, hsp3	Confidence	Annotated Sequence	Modifications	Qvality PEP	Qvality q-value	# Protein Groups	# Proteins	# PSMs	Master Protein Accessions	Positions in Master Proteins	Modifications in Master Proteins	# Missed Cleavages	Theo. MH+ [Da]	Abundance: F1: Sample, hsp3	Quan Info	Found in Sample: [S1] F1: Sample, hsp3	Confidence (by Search Engine): A2 Sequest HT	Percolator q-Value (by Search Engine): A2 Sequest HT	Percolator PEP (by Search Engine): A2 Sequest HT	XCorr (by Search Engine): A2 Sequest HT	Top Apex RT [min]	Sequence in Protein	Positions in Proteins	Quan Usage	Quan Ratio Usage
	FALSE	3144065	High	[K].LPPGTIIGAVVR.[G]		0.00825831	0.000524928	1	1	2	A0A140N5N9	A0A140N5N9 [404-415]		0	1192.74	3144065		High	High	0.0002412	0.001285	1.79	50.79	K.LPPGTIIGAVVR.G	[404-415]	Used	Used
	FALSE	1.12565e+06	High	[R].IMLVGGGNIGAGLAR.[R]	1xOxidation [M2]	0.0936429	0.00219903	1	1	1	A0A140N5N9	A0A140N5N9 [235-249]		0	1414.78	1.12565e+06		High	High	0.0008377	0.03223	1.63	48.66	R.IMLVGGGNIGAGLAR.R	[235-249]	Used	Used
	FALSE	5055405	High	[R].IMLVGGGNIGAGLAR.[R]		3.34055e-05	0.000524928	1	1	1	A0A140N5N9	A0A140N5N9 [235-249]		0	1398.79	5055405		High	High	0.0002412	9.427e-07	3.24	51.37	R.IMLVGGGNIGAGLAR.R	[235-249]	Used	Used
	FALSE	3.87023e+06	High	[K].VMVLIQR.[R]		0.0424876	0.000524928	1	1	1	A0A140N5N9	A0A140N5N9 [326-332]		0	858.523	3.87023e+06		High	High	0.0002412	0.01118	1.97	43.23	K.VMVLIQR.R	[326-332]	Used	Used
	FALSE	889514	High	[R].VVQGHGSHPR.[V]		0.00537262	0.000524928	1	1	1	A0A140N5N9	A0A140N5N9 [47-56]		0	1073.56	889514		High	High	0.0002412	0.0007328	2.22	25.06	R.VVQGHGSHPR.V	[47-56]	Used	Used
	FALSE	2.03371e+06	High	[R].EHMPHIDTR.[V]		0.0341523	0.000524928	1	1	1	A0A140N5N9	A0A140N5N9 [176-184]		0	1135.53	2.03371e+06		High	High	0.0002412	0.008366	1.7	31.1	R.EHMPHIDTR.V	[176-184]	Used	Used
	FALSE	4229239	High	[K].ADIVGVSSLR.[R]		0.0106221	0.000524928	1	1	1	A0A140N5N9	A0A140N5N9 [365-374]		0	1016.57	4229239		High	High	0.0002412	0.001788	1.84	43.79	K.ADIVGVSSLR.R	[365-374]	Used	Used
	FALSE	2.498e+06	High	[K].AYYGGPLIGNALSTMR.[E]		0.0133915	0.000524928	1	1	1	A0A140N5N9	A0A140N5N9 [160-175]		0	1683.85	2.498e+06		High	High	0.0002412	0.002431	1.9	55.23	K.AYYGGPLIGNALSTMR.E	[160-175]	Used	Used
	FALSE	1301284	High	[R].AYVDLVQGSVIDIAISPQQATISALLSHVR.[K]		4.69885e-06	0.000524928	1	1	1	A0A140N5N9	A0A140N5N9 [334-363]		0	3164.73	1301284		High	High	0.0002412	7.224e-08	4.69	61.66	R.AYVDLVQGSVIDIAISPQQATISALLSHVR.K	[334-363]	Used	Used
	FALSE	4.14794e+06	High	[R].AVMSELQR.[L]		0.051283	0.00174403	1	1	1	A0A140N5N9	A0A140N5N9 [220-227]		0	933.482	4.14794e+06		High	High	0.0006856	0.0143	1.94	36.71	R.AVMSELQR.L	[220-227]	Used	Used
	FALSE		High	[K].KFITDVER.[L]		0.0118978	0.000524928	1	1	1	A0A140N5N9	A0A140N5N9 [442-449]		1	1007.55		No Quan Values	High	High	0.0002412	0.002085	1.99		K.KFITDVER.L	[442-449]	Not Used	Not Used
	FALSE	8.17247e+06	High	[R].LIEYPGALQVVNFAEGK.[V]		0.000283836	0.000524928	1	1	2	A0A140N5N9	A0A140N5N9 [136-152]		0	1847.99	8.17247e+06		High	High	0.0002412	1.552e-05	3.27	59.9	R.LIEYPGALQVVNFAEGK.V	[136-152]	Used	Used
	FALSE	4.99124e+06	High	[R].IEQGDHVIMFLTDK.[K]		2.59486e-05	0.000524928	1	1	2	A0A140N5N9	A0A140N5N9 [428-441]		0	1645.83	4.99124e+06		High	High	0.0002412	6.764e-07	4.99	49.55	R.IEQGDHVIMFLTDK.K	[428-441]	Used	Used
	FALSE	7856998	High	[K].LFHSDAVPIDHLIAPEQLVIDNIYR.[L]		6.61706e-05	0.000524928	1	1	2	A0A140N5N9	A0A140N5N9 [111-135]		0	2888.53	7856998		High	High	0.0002412	2.303e-06	3.04	60.48	K.LFHSDAVPIDHLIAPEQLVIDNIYR.L	[111-135]	Used	Used
	FALSE	2968447	High	[K].FITDVER.[L]		0.106623	0.00270856	1	1	1	A0A140N5N9	A0A140N5N9 [443-449]		0	879.457	2968447		High	High	0.001222	0.03837	1.74	39.37	K.FITDVER.L	[443-449]	Used	Used
	FALSE	3507008	High	[R].GNDVMIANDNLR.[I]		0.00511344	0.000524928	1	1	1	A0A140N5N9	A0A140N5N9 [416-427]		0	1331.64	3507008		High	High	0.0002412	0.0006872	1.84	41.57	R.GNDVMIANDNLR.I	[416-427]	Used	Used
	FALSE	9.80307e+06	High	[R].HDRPIRPQGSTIVEAGDEVFFIAASQHIR.[A]	1xDeamidated [Q8]	0.00319613	0.000524928	1	1	2	A0A140N5N9	A0A140N5N9 [191-219]		0	3247.66	9.80307e+06		High	High	0.0002412	0.00037	4.64	51.48	R.HDRPIRPQGSTIVEAGDEVFFIAASQHIR.A	[191-219]	Used	Used
	FALSE	7.30505e+06	High	[R].GVAEAIEAVAHGDESTSR.[V]		6.02275e-05	0.000524928	1	1	2	A0A140N5N9	A0A140N5N9 [376-393]		0	1798.86	7.30505e+06		High	High	0.0002412	2.042e-06	3.58	47.64	R.GVAEAIEAVAHGDESTSR.V	[376-393]	Used	Used
High	A0A140NC71	Glycosyl transferase, family 3-like protein OS=Escherichia coli (strain B / BL21-DE3) OX=469008 GN=ECBD_2823 PE=4 SV=1	0	72.993	66	15	24	15	320	35	6.86	15	24	8.19473e+07	17	8.19473e+07		0
	Checked	Abundances (Normalized): F1: Sample, hsp3	Confidence	Annotated Sequence	Modifications	Qvality PEP	Qvality q-value	# Protein Groups	# Proteins	# PSMs	Master Protein Accessions	Positions in Master Proteins	Modifications in Master Proteins	# Missed Cleavages	Theo. MH+ [Da]	Abundance: F1: Sample, hsp3	Quan Info	Found in Sample: [S1] F1: Sample, hsp3	Confidence (by Search Engine): A2 Sequest HT	Percolator q-Value (by Search Engine): A2 Sequest HT	Percolator PEP (by Search Engine): A2 Sequest HT	XCorr (by Search Engine): A2 Sequest HT	Top Apex RT [min]	Sequence in Protein	Positions in Proteins	Quan Usage	Quan Ratio Usage
	FALSE	4.05e+06	High	[K].QDTAGSELLPQAK.[D]		0.00556181	0.000524928	1	1	2	A0A140NC71	A0A140NC71 [257-269]		0	1357.7	4.05e+06		High	High	0.0002412	0.000767	2.73	40.96	K.QDTAGSELLPQAK.D	[257-269]	Used	Used
	FALSE		High	[K].QANLTPLLAILLHK.[L]		0.0090705	0.000524928	1	1	1	A0A140NC71	A0A140NC71 [94-107]		0	1544.95		No Quan Values	High	High	0.0002412	0.001459	3.98		K.QANLTPLLAILLHK.L	[94-107]	Not Used	Not Used
	FALSE	6.94004e+06	High	[R].NSAHTLAK.[L]		0.0156764	0.000524928	1	1	1	A0A140NC71	A0A140NC71 [179-186]		0	841.453	6.94004e+06		High	High	0.0002412	0.002987	2.58	26.24	R.NSAHTLAK.L	[179-186]	Used	Used
	FALSE	2210692	High	[K].IQMACCLVATGEAATISDGLAR.[V]	2xCarbamidomethyl [C5; C6]	8.10697e-05	0.000524928	1	1	2	A0A140NC71	A0A140NC71 [294-315]		0	2308.11	2210692		High	High	0.0002412	3.011e-06	3.82	55.68	K.IQMACCLVATGEAATISDGLAR.V	[294-315]	Used	Used
	FALSE	501864	High	[K].LTPPAGKPMPIVIPSYNGAR.[K]	1xDeamidated [N17]	0.208546	0.00763956	1	1	1	A0A140NC71	A0A140NC71 [73-92]		0	2080.13	501864		High	High	0.003311	0.09648	1.28	48.8	K.LTPPAGKPMPIVIPSYNGAR.K	[73-92]	Used	Used
	FALSE	2.02927e+06	High	[R].VLTETIFELMGITPTLHGGQAQAK.[L]	1xOxidation [M10]	0.00352859	0.000524928	1	1	1	A0A140NC71	A0A140NC71 [124-147]		0	2571.35	2.02927e+06		High	High	0.0002412	0.0004215	2.44	55.54	R.VLTETIFELMGITPTLHGGQAQAK.L	[124-147]	Used	Used
	FALSE	6.77077e+06	High	[R].VLTETIFELMGITPTLHGGQAQAK.[L]		8.09297e-08	0.000524928	1	1	1	A0A140NC71	A0A140NC71 [124-147]		0	2555.35	6.77077e+06		High	High	0.0002412	3.549e-10	5.25	61.31	R.VLTETIFELMGITPTLHGGQAQAK.L	[124-147]	Used	Used
	FALSE	2.32719e+06	High	[K].FFSDIGGR.[A]		0.0155995	0.000524928	1	1	1	A0A140NC71	A0A140NC71 [214-221]		0	898.442	2.32719e+06		High	High	0.0002412	0.002972	1.79	43.56	K.FFSDIGGR.A	[214-221]	Used	Used
	FALSE	1.0856e+06	High	[R].ALLMHGTEGEVYANPQR.[C]	1xOxidation [M4]	0.00423736	0.000524928	1	1	1	A0A140NC71	A0A140NC71 [222-238]		0	1901.92	1.0856e+06		High	High	0.0002412	0.0005377	1.51	37.16	R.ALLMHGTEGEVYANPQR.C	[222-238]	Used	Used
	FALSE	1.07184e+06	High	[R].ALLMHGTEGEVYANPQR.[C]		0.0249893	0.000524928	1	1	1	A0A140NC71	A0A140NC71 [222-238]		0	1885.92	1.07184e+06		High	High	0.0002412	0.005513	1.58	40.2	R.ALLMHGTEGEVYANPQR.C	[222-238]	Used	Used
	FALSE	3.04788e+06	High	[R].CLAGSEPIPESLK.[I]	1xCarbamidomethyl [C1]	0.02586	0.000524928	1	1	1	A0A140NC71	A0A140NC71 [281-293]		0	1400.71	3.04788e+06		High	High	0.0002412	0.005773	1.89	44.17	R.CLAGSEPIPESLK.I	[281-293]	Used	Used
	FALSE	1.12198e+06	High	[K].LDEHQPVFMPVGAFCPPLEK.[Q]	1xCarbamidomethyl [C15]; 1xOxidation [M9]	0.170325	0.00620111	1	1	1	A0A140NC71	A0A140NC71 [148-167]		0	2327.12	1.12198e+06		High	High	0.002617	0.07302	1.28	51.94	K.LDEHQPVFMPVGAFCPPLEK.Q	[148-167]	Used	Used
	FALSE	7.58319e+06	High	[K].LDEHQPVFMPVGAFCPPLEK.[Q]	1xCarbamidomethyl [C15]	0.000602568	0.000524928	1	1	2	A0A140NC71	A0A140NC71 [148-167]		0	2311.12	7.58319e+06		High	High	0.0002412	4.16e-05	3.57	56.06	K.LDEHQPVFMPVGAFCPPLEK.Q	[148-167]	Used	Used
	FALSE	12356273	High	[K].LATPFAEGEALR.[L]		0.00162225	0.000524928	1	1	2	A0A140NC71	A0A140NC71 [187-198]		0	1274.67	12356273		High	High	0.0002412	0.000152	3.07	47.56	K.LATPFAEGEALR.L	[187-198]	Used	Used
	FALSE	11322769	High	[R].KQANLTPLLAILLHK.[L]		0.0014913	0.000524928	1	1	2	A0A140NC71	A0A140NC71 [93-107]		1	1673.05	11322769		High	High	0.0002412	0.0001362	4	55.33	R.KQANLTPLLAILLHK.L	[93-107]	Used	Used
	FALSE	2.37905e+06	High	[R].IKGEGEAEMLGFYEAMQNHTIK.[L]		0.00159044	0.000524928	1	1	1	A0A140NC71	A0A140NC71 [51-72]		1	2496.19	2.37905e+06		High	High	0.0002412	0.0001483	3.66	51.43	R.IKGEGEAEMLGFYEAMQNHTIK.L	[51-72]	Used	Used
	FALSE	1.61014e+07	High	[K].LGFPVVVHGVSEDPTR.[V]		6.91871e-05	0.000524928	1	1	2	A0A140NC71	A0A140NC71 [108-123]		0	1708.9	1.61014e+07		High	High	0.0002412	2.448e-06	3.88	47.3	K.LGFPVVVHGVSEDPTR.V	[108-123]	Used	Used
	FALSE	1.04751e+06	High	[K].GEGEAEMLGFYEAMQNHTIK.[L]		0.00898139	0.000524928	1	1	1	A0A140NC71	A0A140NC71 [53-72]		0	2255.01	1.04751e+06		High	High	0.0002412	0.001436	2.11	55.06	K.GEGEAEMLGFYEAMQNHTIK.L	[53-72]	Used	Used
High	A0A140N4M3	Nickel-responsive regulator OS=Escherichia coli (strain B / BL21-DE3) OX=469008 GN=nikR PE=3 SV=1	0	72.573	87	8	23	8	133	15.1	6.24	8	23	3.55613e+08	8	3.55613e+08		0
	Checked	Abundances (Normalized): F1: Sample, hsp3	Confidence	Annotated Sequence	Modifications	Qvality PEP	Qvality q-value	# Protein Groups	# Proteins	# PSMs	Master Protein Accessions	Positions in Master Proteins	Modifications in Master Proteins	# Missed Cleavages	Theo. MH+ [Da]	Abundance: F1: Sample, hsp3	Quan Info	Found in Sample: [S1] F1: Sample, hsp3	Confidence (by Search Engine): A2 Sequest HT	Percolator q-Value (by Search Engine): A2 Sequest HT	Percolator PEP (by Search Engine): A2 Sequest HT	XCorr (by Search Engine): A2 Sequest HT	Top Apex RT [min]	Sequence in Protein	Positions in Proteins	Quan Usage	Quan Ratio Usage
	FALSE		High	[R].IVSTQHHHHDLSVATLHVHINHDDCLEIAVLK.[G]	1xCarbamidomethyl [C25]	0.00116425	0.000524928	1	1	1	A0A140N4M3	A0A140N4M3 [71-102]		0	3688.88		No Quan Values	High	High	0.0002412	9.879e-05	2.55		R.IVSTQHHHHDLSVATLHVHINHDDCLEIAVLK.G	[71-102]	Not Used	Not Used
	FALSE	5232381	High	[R].VTITLDDDLLETLDSLSQR.[R]		3.40739e-05	0.000524928	1	1	2	A0A140N4M3	A0A140N4M3 [4-22]		0	2147.11	5232381		High	High	0.0002412	9.689e-07	6.13	62.04	R.VTITLDDDLLETLDSLSQR.R	[4-22]	Used	Used
	FALSE	7710327	High	[R].SEAIRDILR.[S]		0.0186198	0.000524928	1	1	2	A0A140N4M3	A0A140N4M3 [29-37]		1	1072.61	7710327		High	High	0.0002412	0.00375	2.12	40.32	R.SEAIRDILR.S	[29-37]	Used	Used
	FALSE	5.22158e+07	High	[R].SALAQEATQQHGTQGFAVLSYVYEHEKR.[D]		0.000170418	0.000524928	1	1	5	A0A140N4M3	A0A140N4M3 [38-65]		1	3148.54	5.22158e+07		High	High	0.0002412	7.976e-06	2.83	47.93	R.SALAQEATQQHGTQGFAVLSYVYEHEKR.D	[38-65]	Used	Used
	FALSE		High	[R].SALAQEATQQHGTQGFAVLSYVYEHEK.[R]	1xDeamidated [Q9]	0.00108091	0.000524928	1	1	1	A0A140N4M3	A0A140N4M3 [38-64]		0	2993.43		No Quan Values	High	High	0.0002412	8.951e-05	2.62		R.SALAQEATQQHGTQGFAVLSYVYEHEK.R	[38-64]	Not Used	Not Used
	FALSE	144129878	High	[R].SALAQEATQQHGTQGFAVLSYVYEHEK.[R]		1.93731e-05	0.000524928	1	1	2	A0A140N4M3	A0A140N4M3 [38-64]		0	2992.44	144129878		High	High	0.0002412	4.605e-07	6.22	50.22	R.SALAQEATQQHGTQGFAVLSYVYEHEK.R	[38-64]	Used	Used
	FALSE	1.52159e+07	High	[K].GDMGDVQHFADDVIAQR.[G]	1xOxidation [M3]	0.000695631	0.000524928	1	1	4	A0A140N4M3	A0A140N4M3 [103-119]		0	1889.84	1.52159e+07		High	High	0.0002412	5.04e-05	2.47	46.83	K.GDMGDVQHFADDVIAQR.G	[103-119]	Used	Used
	FALSE	104470394	High	[K].GDMGDVQHFADDVIAQR.[G]		1.46635e-07	0.000524928	1	1	4	A0A140N4M3	A0A140N4M3 [103-119]		0	1873.85	104470394		High	High	0.0002412	7.726e-10	5.33	51.35	K.GDMGDVQHFADDVIAQR.G	[103-119]	Used	Used
	FALSE	20489434	High	[R].HGHLQCLPKED.[-]	1xCarbamidomethyl [C6]	0.0484045	0.00115854	1	1	1	A0A140N4M3	A0A140N4M3 [123-133]		1	1333.63	20489434		High	High	0.0004769	0.01329	2.37	30.61	R.HGHLQCLPKED.-	[123-133]	Used	Used
	FALSE	6.14887e+06	High	[R].HGHLQCLPK.[E]	1xCarbamidomethyl [C6]	0.0035461	0.000524928	1	1	1	A0A140N4M3	A0A140N4M3 [123-131]		0	1089.56	6.14887e+06		High	High	0.0002412	0.0004256	2.59	30.21	R.HGHLQCLPK.E	[123-131]	Used	Used
High	A0A140N6Z9	30S ribosomal protein S5 OS=Escherichia coli (strain B / BL21-DE3) OX=469008 GN=rpsE PE=3 SV=1	0	61.654	72	9	23	9	167	17.5	10.23	9	23	1.42807e+08	13	1.42807e+08		0
	Checked	Abundances (Normalized): F1: Sample, hsp3	Confidence	Annotated Sequence	Modifications	Qvality PEP	Qvality q-value	# Protein Groups	# Proteins	# PSMs	Master Protein Accessions	Positions in Master Proteins	Modifications in Master Proteins	# Missed Cleavages	Theo. MH+ [Da]	Abundance: F1: Sample, hsp3	Quan Info	Found in Sample: [S1] F1: Sample, hsp3	Confidence (by Search Engine): A2 Sequest HT	Percolator q-Value (by Search Engine): A2 Sequest HT	Percolator PEP (by Search Engine): A2 Sequest HT	XCorr (by Search Engine): A2 Sequest HT	Top Apex RT [min]	Sequence in Protein	Positions in Proteins	Quan Usage	Quan Ratio Usage
	FALSE	12958940	High	[K].QAGELQEK.[L]		0.147858	0.00472553	1	1	1	A0A140N6Z9	A0A140N6Z9 [7-14]		0	902.458	12958940		High	High	0.001932	0.06002	2.47	27.86	K.QAGELQEK.L	[7-14]	Used	Used
	FALSE	1.19765e+07	High	[R].NMINVALNNGTLQHPVK.[G]	1xDeamidated [N]	2.75376e-05	0.000524928	1	1	4	A0A140N6Z9	A0A140N6Z9 [70-86]		0	1863.97	1.19765e+07		High	High	0.0002412	7.344e-07	3.31	46.01	R.NMINVALNNGTLQHPVK.G	[70-86]	Used	Used
	FALSE	3.77427e+06	High	[R].NMINVALNNGTLQHPVK.[G]		0.000188164	0.000524928	1	1	1	A0A140N6Z9	A0A140N6Z9 [70-86]		0	1862.99	3.77427e+06		High	High	0.0002412	9.042e-06	2.83	45.06	R.NMINVALNNGTLQHPVK.G	[70-86]	Used	Used
	FALSE	2.76948e+06	High	[R].VFMQPASEGTGIIAGGAMR.[A]	1xOxidation [M]	0.00123552	0.000524928	1	1	2	A0A140N6Z9	A0A140N6Z9 [94-112]		0	1908.93	2.76948e+06		High	High	0.0002412	0.0001063	2.9	46.84	R.VFMQPASEGTGIIAGGAMR.A	[94-112]	Used	Used
	FALSE	1.05631e+07	High	[R].VFMQPASEGTGIIAGGAMR.[A]		0.000299729	0.000524928	1	1	4	A0A140N6Z9	A0A140N6Z9 [94-112]		0	1892.94	1.05631e+07		High	High	0.0002412	1.673e-05	2.92	50.38	R.VFMQPASEGTGIIAGGAMR.A	[94-112]	Used	Used
	FALSE	11611253	High	[K].SVEEILGK.[-]		0.00834027	0.000524928	1	1	2	A0A140N6Z9	A0A140N6Z9 [160-167]		0	874.488	11611253		High	High	0.0002412	0.001307	1.85	41.83	K.SVEEILGK.-	[160-167]	Used	Used
	FALSE	55028564	High	[R].EVPAAIQK.[A]		0.13825	0.00368476	1	1	1	A0A140N6Z9	A0A140N6Z9 [55-62]		0	855.493	55028564		High	High	0.001748	0.05477	1.9	32.01	R.EVPAAIQK.A	[55-62]	Used	Used
	FALSE	14550964	High	[K].AYGSTNPINVVR.[A]		0.00427949	0.000524928	1	1	1	A0A140N6Z9	A0A140N6Z9 [127-138]		0	1290.68	14550964		High	High	0.0002412	0.0005438	2.79	41.73	K.AYGSTNPINVVR.A	[127-138]	Used	Used
	FALSE	7181065	High	[R].AVLEVAGVHNVLAK.[A]		0.000301217	0.000524928	1	1	1	A0A140N6Z9	A0A140N6Z9 [113-126]		0	1419.83	7181065		High	High	0.0002412	1.682e-05	3.4	44.16	R.AVLEVAGVHNVLAK.A	[113-126]	Used	Used
	FALSE	931982	High	[R].ATIDGLENMNSPAMVAAK.[R]	1xOxidation [M]	0.0129376	0.000524928	1	1	2	A0A140N6Z9	A0A140N6Z9 [139-156]		0	1848.88	931982		High	High	0.0002412	0.002317	2.11	44.57	R.ATIDGLENMNSPAMVAAK.R	[139-156]	Used	Used
	FALSE	6.0667e+06	High	[R].ATIDGLENMNSPAMVAAK.[R]		7.52219e-06	0.000524928	1	1	1	A0A140N6Z9	A0A140N6Z9 [139-156]		0	1832.89	6.0667e+06		High	High	0.0002412	1.334e-07	3.38	49.31	R.ATIDGLENMNSPAMVAAK.R	[139-156]	Used	Used
	FALSE	2.55612e+06	High	[R].IFSFTALTVVGDGNGR.[V]	1xDeamidated [N14]	9.88327e-05	0.000524928	1	1	1	A0A140N6Z9	A0A140N6Z9 [30-45]		0	1654.84	2.55612e+06		High	High	0.0002412	3.899e-06	4.61	60.85	R.IFSFTALTVVGDGNGR.V	[30-45]	Used	Used
	FALSE	2838358	High	[R].IFSFTALTVVGDGNGR.[V]		9.6894e-05	0.000524928	1	1	2	A0A140N6Z9	A0A140N6Z9 [30-45]		0	1653.86	2838358		High	High	0.0002412	3.809e-06	4.11	59.79	R.IFSFTALTVVGDGNGR.V	[30-45]	Used	Used
High	A0A140NCI6	Elongation factor Tu OS=Escherichia coli (strain B / BL21-DE3) OX=469008 GN=tuf PE=3 SV=1	0	66.542	50	16	22	16	394	43.3	5.45	16	22	8.36401e+07	16	8.36401e+07		0
	Checked	Abundances (Normalized): F1: Sample, hsp3	Confidence	Annotated Sequence	Modifications	Qvality PEP	Qvality q-value	# Protein Groups	# Proteins	# PSMs	Master Protein Accessions	Positions in Master Proteins	Modifications in Master Proteins	# Missed Cleavages	Theo. MH+ [Da]	Abundance: F1: Sample, hsp3	Quan Info	Found in Sample: [S1] F1: Sample, hsp3	Confidence (by Search Engine): A2 Sequest HT	Percolator q-Value (by Search Engine): A2 Sequest HT	Percolator PEP (by Search Engine): A2 Sequest HT	XCorr (by Search Engine): A2 Sequest HT	Top Apex RT [min]	Sequence in Protein	Positions in Proteins	Quan Usage	Quan Ratio Usage
	FALSE	4.92817e+06	High	[K].MVVTLIHPIAMDDGLR.[F]		0.00283821	0.000524928	1	2	2	A0A140NCI6	A0A140NCI6 [359-374]		0	1780.94	4.92817e+06		High	High	0.0002412	0.0003176	3.24	53.48	K.MVVTLIHPIAMDDGLR.F	[359-374]	Used	Used
	FALSE	5.51354e+06	High	[K].VGEEVEIVGIK.[E]		0.000496733	0.000524928	1	2	1	A0A140NCI6	A0A140NCI6 [239-249]		0	1171.66	5.51354e+06		High	High	0.0002412	3.232e-05	3.34	47.11	K.VGEEVEIVGIK.E	[239-249]	Used	Used
	FALSE	5105380	High	[R].TVGAGVVAK.[V]		0.0376389	0.000524928	1	2	1	A0A140NCI6	A0A140NCI6 [383-391]		0	801.483	5105380		High	High	0.0002412	0.009475	1.82	31.81	R.TVGAGVVAK.V	[383-391]	Used	Used
	FALSE	10005131	High	[K].TTLTAAITTVLAK.[T]		2.60774e-05	0.000524928	1	2	2	A0A140NCI6	A0A140NCI6 [26-38]		0	1303.78	10005131		High	High	0.0002412	6.825e-07	2.73	56.82	K.TTLTAAITTVLAK.T	[26-38]	Used	Used
	FALSE	3.12154e+06	High	[R].TKPHVNVGTIGHVDHGK.[T]		0.0187115	0.000524928	1	2	1	A0A140NCI6	A0A140NCI6 [9-25]		0	1795.96	3.12154e+06		High	High	0.0002412	0.003777	2.52	30.65	R.TKPHVNVGTIGHVDHGK.T	[9-25]	Used	Used
	FALSE	1.4467e+06	High	[R].EHILLGR.[Q]		0.120133	0.00368476	1	2	1	A0A140NCI6	A0A140NCI6 [118-124]		0	837.494	1.4467e+06		High	High	0.001748	0.04516	1.66	35.21	R.EHILLGR.Q	[118-124]	Used	Used
	FALSE	5.17252e+06	High	[R].ELLSQYDFPGDDTPIVR.[G]		0.000159001	0.000524928	1	2	2	A0A140NCI6	A0A140NCI6 [156-172]		0	1964.96	5.17252e+06		High	High	0.0002412	7.27e-06	4.18	56.81	R.ELLSQYDFPGDDTPIVR.G	[156-172]	Used	Used
	FALSE	5453549	High	[R].AGENVGVLLR.[G]		0.000344315	0.000524928	1	2	1	A0A140NCI6	A0A140NCI6 [271-280]		0	1027.59	5453549		High	High	0.0002412	1.999e-05	2.81	44.3	R.AGENVGVLLR.G	[271-280]	Used	Used
	FALSE	4575626	High	[R].AFDQIDNAPEEK.[A]		0.0176402	0.000524928	1	2	1	A0A140NCI6	A0A140NCI6 [46-57]		0	1376.63	4575626		High	High	0.0002412	0.003496	1.33	38.59	R.AFDQIDNAPEEK.A	[46-57]	Used	Used
	FALSE	5.60007e+06	High	[R].HYAHVDCPGHADYVK.[N]	1xCarbamidomethyl [C7]	0.00613978	0.000524928	1	2	2	A0A140NCI6	A0A140NCI6 [76-90]		0	1768.79	5.60007e+06		High	High	0.0002412	0.0008701	2.83	30.7	R.HYAHVDCPGHADYVK.N	[76-90]	Used	Used
	FALSE	910530	High	[R].KLLDEGR.[A]		0.0168767	0.000524928	1	2	1	A0A140NCI6	A0A140NCI6 [264-270]		1	830.473	910530		High	High	0.0002412	0.003288	1.79	30.68	R.KLLDEGR.A	[264-270]	Used	Used
	FALSE	7.47628e+06	High	[K].ILELAGFLDSYIPEPER.[A]		6.2626e-06	0.000524928	1	2	2	A0A140NCI6	A0A140NCI6 [189-205]		0	1962.02	7.47628e+06		High	High	0.0002412	1.055e-07	4.97	61.72	K.ILELAGFLDSYIPEPER.A	[189-205]	Used	Used
	FALSE	8.54541e+06	High	[R].GITINTSHVEYDTPTR.[H]		0.000564996	0.000524928	1	2	2	A0A140NCI6	A0A140NCI6 [60-75]		0	1803.89	8.54541e+06		High	High	0.0002412	3.837e-05	2.56	40.11	R.GITINTSHVEYDTPTR.H	[60-75]	Used	Used
	FALSE	7965438	High	[R].HTPFFK.[G]		0.163727	0.0057182	1	2	1	A0A140NCI6	A0A140NCI6 [320-325]		0	776.409	7965438		High	High	0.00246	0.0691	1.98	34.92	R.HTPFFK.G	[320-325]	Used	Used
	FALSE	1.06359e+06	High	[R].GQVLAKPGTIKPHTK.[F]		0.0515301	0.00174403	1	2	1	A0A140NCI6	A0A140NCI6 [290-304]		0	1574.94	1.06359e+06		High	High	0.0006856	0.01446	1.48	30.26	R.GQVLAKPGTIKPHTK.F	[290-304]	Used	Used
	FALSE	6756605	High	[K].GYRPQFYFR.[T]		0.0999388	0.00219903	1	2	1	A0A140NCI6	A0A140NCI6 [326-334]		0	1233.62	6756605		High	High	0.0008377	0.03512	2.78	42.71	K.GYRPQFYFR.T	[326-334]	Used	Used
High	A0A140N3C3	Ribosomal RNA large subunit methyltransferase G OS=Escherichia coli (strain B / BL21-DE3) OX=469008 GN=rlmG PE=3 SV=1	0	60.667	53	15	22	15	378	42.3	6.8	15	22	4.64499e+07	16	4.64499e+07	Met-loss [N-Term]	0
	Checked	Abundances (Normalized): F1: Sample, hsp3	Confidence	Annotated Sequence	Modifications	Qvality PEP	Qvality q-value	# Protein Groups	# Proteins	# PSMs	Master Protein Accessions	Positions in Master Proteins	Modifications in Master Proteins	# Missed Cleavages	Theo. MH+ [Da]	Abundance: F1: Sample, hsp3	Quan Info	Found in Sample: [S1] F1: Sample, hsp3	Confidence (by Search Engine): A2 Sequest HT	Percolator q-Value (by Search Engine): A2 Sequest HT	Percolator PEP (by Search Engine): A2 Sequest HT	XCorr (by Search Engine): A2 Sequest HT	Top Apex RT [min]	Sequence in Protein	Positions in Proteins	Quan Usage	Quan Ratio Usage
	FALSE	891924	High	[-].MSHLDNGFR.[S]	1xMet-loss [N-Term]	0.0186198	0.000524928	1	1	1	A0A140N3C3	A0A140N3C3 [1-9]	A0A140N3C3 1xMet-loss [N-Term]	0	945.454	891924		High	High	0.0002412	0.003748	1.83	31.04	-.MSHLDNGFR.S	[1-9]	Used	Used
	FALSE	4979060	High	[R].LNVETNMPEALDR.[C]		0.000699085	0.000524928	1	1	2	A0A140N3C3	A0A140N3C3 [270-282]		0	1501.73	4979060		High	High	0.0002412	5.067e-05	3.07	46.42	R.LNVETNMPEALDR.C	[270-282]	Used	Used
	FALSE	5.96999e+06	High	[R].LINCTFNEPQLADAPQTVSWK.[L]	1xCarbamidomethyl [C4]	0.00220504	0.000524928	1	1	2	A0A140N3C3	A0A140N3C3 [173-193]		0	2432.19	5.96999e+06		High	High	0.0002412	0.0002284	1.77	53.96	R.LINCTFNEPQLADAPQTVSWK.L	[173-193]	Used	Used
	FALSE	867319	High	[R].LNGIDESSVK.[F]	1xDeamidated [N2]	0.00285229	0.000524928	1	1	1	A0A140N3C3	A0A140N3C3 [86-95]		0	1062.53	867319		High	High	0.0002412	0.0003187	1.61	36.21	R.LNGIDESSVK.F	[86-95]	Used	Used
	FALSE	1.10611e+06	High	[R].LNGIDESSVK.[F]		0.0214681	0.000524928	1	1	1	A0A140N3C3	A0A140N3C3 [86-95]		0	1061.55	1.10611e+06		High	High	0.0002412	0.004535	1.6	35.34	R.LNGIDESSVK.F	[86-95]	Used	Used
	FALSE	838805	High	[K].INGELYIVANR.[H]	1xDeamidated [N2]	0.00098873	0.000524928	1	1	1	A0A140N3C3	A0A140N3C3 [332-342]		0	1262.67	838805		High	High	0.0002412	7.986e-05	2.63	49.2	K.INGELYIVANR.H	[332-342]	Used	Used
	FALSE	1.25661e+06	High	[K].INGELYIVANR.[H]		0.000156656	0.000524928	1	1	1	A0A140N3C3	A0A140N3C3 [332-342]		0	1261.69	1.25661e+06		High	High	0.0002412	7.151e-06	2.17	46.15	K.INGELYIVANR.H	[332-342]	Used	Used
	FALSE	2.20514e+06	High	[K].VVTSDTR.[I]		0.0733522	0.00219903	1	1	1	A0A140N3C3	A0A140N3C3 [131-137]		0	777.41	2.20514e+06		High	High	0.0008377	0.02308	1.16	26.89	K.VVTSDTR.I	[131-137]	Used	Used
	FALSE	3.43605e+06	High	[K].VVFVDESPMAVASSR.[L]		0.120133	0.00368476	1	1	1	A0A140N3C3	A0A140N3C3 [255-269]		0	1593.79	3.43605e+06		High	High	0.001748	0.04508	1.31	50.64	K.VVFVDESPMAVASSR.L	[255-269]	Used	Used
	FALSE	2.18936e+06	High	[K].TLALLEQQLR.[A]		0.003763	0.000524928	1	1	2	A0A140N3C3	A0A140N3C3 [117-126]		0	1184.7	2.18936e+06		High	High	0.0002412	0.0004594	1.7	50.61	K.TLALLEQQLR.A	[117-126]	Used	Used
	FALSE	7213139	High	[R].DIHTSTLELFEK.[V]		0.0418751	0.000524928	1	1	1	A0A140N3C3	A0A140N3C3 [146-157]		0	1432.73	7213139		High	High	0.0002412	0.01094	2.74	49.61	R.DIHTSTLELFEK.V	[146-157]	Used	Used
	FALSE	388419	High	[R].CEFMINNALSGVEPFR.[F]	1xCarbamidomethyl [C1]	0.0772648	0.00219903	1	1	1	A0A140N3C3	A0A140N3C3 [283-298]		0	1883.88	388419		High	High	0.0008377	0.02487	1	59.22	R.CEFMINNALSGVEPFR.F	[283-298]	Used	Used
	FALSE	5.57591e+06	High	[K].FLDSTADYPQQPGVVLIK.[V]		0.000316511	0.000524928	1	1	2	A0A140N3C3	A0A140N3C3 [96-113]		0	1991.05	5.57591e+06		High	High	0.0002412	1.794e-05	4.67	54.51	K.FLDSTADYPQQPGVVLIK.V	[96-113]	Used	Used
	FALSE	1.60483e+06	High	[R].KVVTSDTR.[I]		0.0410719	0.000524928	1	1	1	A0A140N3C3	A0A140N3C3 [130-137]		1	905.505	1.60483e+06		High	High	0.0002412	0.01064	2.14	26.25	R.KVVTSDTR.I	[130-137]	Used	Used
	FALSE		High	[K].LEGTDWTIHNHANVFSR.[T]		0.00139143	0.000524928	1	1	1	A0A140N3C3	A0A140N3C3 [194-210]		0	1996.96		No Quan Values	High	High	0.0002412	0.0001243	2.08		K.LEGTDWTIHNHANVFSR.T	[194-210]	Not Used	Not Used
	FALSE	3.36004e+06	High	[K].IFGNCTTIATNNK.[F]	1xCarbamidomethyl [C5]	7.75353e-05	0.000524928	1	1	1	A0A140N3C3	A0A140N3C3 [353-365]		0	1453.71	3.36004e+06		High	High	0.0002412	2.835e-06	2.25	39.66	K.IFGNCTTIATNNK.F	[353-365]	Used	Used
	FALSE	4.56723e+06	High	[R].FNAVLCNPPFHQQHALTDNVAWEMFHHAR.[R]	1xCarbamidomethyl [C6]	0.00938938	0.000524928	1	1	2	A0A140N3C3	A0A140N3C3 [299-327]		0	3487.63	4.56723e+06		High	High	0.0002412	0.001526	2.69	49.75	R.FNAVLCNPPFHQQHALTDNVAWEMFHHAR.R	[299-327]	Used	Used
High	A0A140N811	30S ribosomal protein S15 OS=Escherichia coli (strain B / BL21-DE3) OX=469008 GN=rpsO PE=3 SV=1	0	54.177	76	8	22	8	89	10.3	10.4	8	22	7.10881e+08	9	7.10881e+08	Met-loss [N-Term]	0
	Checked	Abundances (Normalized): F1: Sample, hsp3	Confidence	Annotated Sequence	Modifications	Qvality PEP	Qvality q-value	# Protein Groups	# Proteins	# PSMs	Master Protein Accessions	Positions in Master Proteins	Modifications in Master Proteins	# Missed Cleavages	Theo. MH+ [Da]	Abundance: F1: Sample, hsp3	Quan Info	Found in Sample: [S1] F1: Sample, hsp3	Confidence (by Search Engine): A2 Sequest HT	Percolator q-Value (by Search Engine): A2 Sequest HT	Percolator PEP (by Search Engine): A2 Sequest HT	XCorr (by Search Engine): A2 Sequest HT	Top Apex RT [min]	Sequence in Protein	Positions in Proteins	Quan Usage	Quan Ratio Usage
	FALSE	176877296	High	[-].MSLSTEATAK.[I]	1xMet-loss [N-Term]	0.00967157	0.000524928	1	1	1	A0A140N811	A0A140N811 [1-10]	A0A140N811 1xMet-loss [N-Term]	0	907.473	176877296		High	High	0.0002412	0.001582	2.28	29.94	-.MSLSTEATAK.I	[1-10]	Used	Used
	FALSE	97543064	High	[K].IVSEFGR.[D]		0.117958	0.00368476	1	1	1	A0A140N811	A0A140N811 [11-17]		0	807.436	97543064		High	High	0.001748	0.04398	1.41	36.66	K.IVSEFGR.D	[11-17]	Used	Used
	FALSE	184313600	High	[R].YTQLIER.[L]		0.0305321	0.000524928	1	1	3	A0A140N811	A0A140N811 [78-84]		0	922.499	184313600		High	High	0.0002412	0.007176	1.78	36.9	R.YTQLIER.L	[78-84]	Used	Used
	FALSE	25422572	High	[R].DANDTGSTEVQVALLTAQINHLQGHFAEHKK.[D]		0.00169617	0.000524928	1	1	1	A0A140N811	A0A140N811 [18-48]		1	3372.69	25422572		High	High	0.0002412	0.0001614	3.5	51.37	R.DANDTGSTEVQVALLTAQINHLQGHFAEHKK.D	[18-48]	Used	Used
	FALSE	13817216	High	[R].DANDTGSTEVQVALLTAQINHLQGHFAEHK.[K]	1xDeamidated [N]	1.45274e-06	0.000524928	1	1	4	A0A140N811	A0A140N811 [18-47]		0	3245.58	13817216		High	High	0.0002412	1.55e-08	6.49	55.9	R.DANDTGSTEVQVALLTAQINHLQGHFAEHK.K	[18-47]	Used	Used
	FALSE	182058774	High	[R].DANDTGSTEVQVALLTAQINHLQGHFAEHK.[K]		1.60031e-10	0.000524928	1	1	8	A0A140N811	A0A140N811 [18-47]		0	3244.6	182058774		High	High	0.0002412	1.019e-13	9.14	54.46	R.DANDTGSTEVQVALLTAQINHLQGHFAEHK.K	[18-47]	Used	Used
	FALSE	700645	High	[K].KDHHSR.[R]		0.168101	0.0057182	1	1	1	A0A140N811	A0A140N811 [48-53]		1	779.391	700645		High	High	0.00246	0.07168	1.41	17.84	K.KDHHSR.R	[48-53]	Used	Used
	FALSE	28908704	High	[R].KLLDYLK.[R]		0.0692977	0.00219903	1	1	2	A0A140N811	A0A140N811 [65-71]		1	892.55	28908704		High	High	0.0008377	0.02137	1.96	43.68	R.KLLDYLK.R	[65-71]	Used	Used
	FALSE	1.2393e+06	High	[K].LLDYLKR.[K]		0.121788	0.00368476	1	1	1	A0A140N811	A0A140N811 [66-72]		1	920.556	1.2393e+06		High	High	0.001748	0.04607	1.73	40.19	K.LLDYLKR.K	[66-72]	Used	Used
High	A0A140NBA5	30S ribosomal protein S1 OS=Escherichia coli (strain B / BL21-DE3) OX=469008 GN=ECBD_2684 PE=3 SV=1	0	68.878	33	15	22	15	557	61.1	4.98	15	22	4.42205e+07	13	4.42205e+07		0
	Checked	Abundances (Normalized): F1: Sample, hsp3	Confidence	Annotated Sequence	Modifications	Qvality PEP	Qvality q-value	# Protein Groups	# Proteins	# PSMs	Master Protein Accessions	Positions in Master Proteins	Modifications in Master Proteins	# Missed Cleavages	Theo. MH+ [Da]	Abundance: F1: Sample, hsp3	Quan Info	Found in Sample: [S1] F1: Sample, hsp3	Confidence (by Search Engine): A2 Sequest HT	Percolator q-Value (by Search Engine): A2 Sequest HT	Percolator PEP (by Search Engine): A2 Sequest HT	XCorr (by Search Engine): A2 Sequest HT	Top Apex RT [min]	Sequence in Protein	Positions in Proteins	Quan Usage	Quan Ratio Usage
	FALSE	2.77377e+06	High	[K].QLGEDPWVAIAK.[R]		0.00821763	0.000524928	1	1	1	A0A140NBA5	A0A140NBA5 [261-272]		0	1326.71	2.77377e+06		High	High	0.0002412	0.00128	3.15	52.14	K.QLGEDPWVAIAK.R	[261-272]	Used	Used
	FALSE	3.13656e+06	High	[K].QLAEDPFNNWVALNK.[K]		0.0472518	0.000524928	1	1	1	A0A140NBA5	A0A140NBA5 [435-449]		0	1758.88	3.13656e+06		High	High	0.0002412	0.01285	1.83	57.82	K.QLAEDPFNNWVALNK.K	[435-449]	Used	Used
	FALSE	3.42426e+06	High	[R].VKHPSEIVNVGDEITVK.[V]		0.0673511	0.00219903	1	1	2	A0A140NBA5	A0A140NBA5 [228-244]		1	1864.02	3.42426e+06		High	High	0.0008377	0.0206	2.17	40.42	R.VKHPSEIVNVGDEITVK.V	[228-244]	Used	Used
	FALSE	2.7358e+06	High	[K].VVNVGDVVEVMVLDIDEER.[R]		8.76043e-08	0.000524928	1	1	2	A0A140NBA5	A0A140NBA5 [321-339]		0	2129.08	2.7358e+06		High	High	0.0002412	3.939e-10	5.98	62.28	K.VVNVGDVVEVMVLDIDEER.R	[321-339]	Used	Used
	FALSE	6214980	High	[K].SESAIPAEQFK.[N]		0.00254541	0.000524928	1	1	1	A0A140NBA5	A0A140NBA5 [44-54]		0	1206.6	6214980		High	High	0.0002412	0.0002752	1.94	39.94	K.SESAIPAEQFK.N	[44-54]	Used	Used
	FALSE	865771	High	[K].DVVLVDAGLK.[S]		0.0556443	0.00174403	1	1	1	A0A140NBA5	A0A140NBA5 [34-43]		0	1028.6	865771		High	High	0.0006856	0.01597	1.71	49.57	K.DVVLVDAGLK.S	[34-43]	Used	Used
	FALSE	3.48292e+06	High	[R].DTLHLEGK.[E]		0.0319016	0.000524928	1	1	1	A0A140NBA5	A0A140NBA5 [143-150]		0	912.479	3.48292e+06		High	High	0.0002412	0.00765	2.58	33.49	R.DTLHLEGK.E	[143-150]	Used	Used
	FALSE		High	[R].DQLLENLQEGMEVK.[G]		0.0128107	0.000524928	1	1	1	A0A140NBA5	A0A140NBA5 [183-196]		0	1645.81		No Quan Values	High	High	0.0002412	0.002288	1.45		R.DQLLENLQEGMEVK.G	[183-196]	Not Used	Not Used
	FALSE	5688135	High	[R].AFLPGSLVDVRPVR.[D]		0.0726612	0.00219903	1	1	2	A0A140NBA5	A0A140NBA5 [129-142]		0	1525.88	5688135		High	High	0.0008377	0.02279	1.37	49.95	R.AFLPGSLVDVRPVR.D	[129-142]	Used	Used
	FALSE		High	[K].ANPWQQFAETHNK.[G]		0.00239862	0.000524928	1	1	1	A0A140NBA5	A0A140NBA5 [351-363]		0	1570.74		No Quan Values	High	High	0.0002412	0.0002544	2.55		K.ANPWQQFAETHNK.G	[351-363]	Not Used	Not Used
	FALSE	5.31552e+06	High	[K].KGDEIAAVVLQVDAER.[E]		4.6242e-08	0.000524928	1	1	2	A0A140NBA5	A0A140NBA5 [411-426]		1	1712.92	5.31552e+06		High	High	0.0002412	1.701e-10	4.76	49.59	K.KGDEIAAVVLQVDAER.E	[411-426]	Used	Used
	FALSE	4.39675e+06	High	[K].GGFTVELNGIR.[A]	1xDeamidated [N8]	0.0108873	0.000524928	1	1	2	A0A140NBA5	A0A140NBA5 [118-128]		0	1163.61	4.39675e+06		High	High	0.0002412	0.00185	2.16	50.56	K.GGFTVELNGIR.A	[118-128]	Used	Used
	FALSE		High	[K].GGFTVELNGIR.[A]		0.00884935	0.000524928	1	1	1	A0A140NBA5	A0A140NBA5 [118-128]		0	1162.62		No Quan Values	High	High	0.0002412	0.001413	2.35		K.GGFTVELNGIR.A	[118-128]	Not Used	Not Used
	FALSE	3.71808e+06	High	[K].GATVELADGVEGYLR.[A]		0.000959786	0.000524928	1	1	1	A0A140NBA5	A0A140NBA5 [465-479]		0	1549.79	3.71808e+06		High	High	0.0002412	7.68e-05	3.49	53.42	K.GATVELADGVEGYLR.A	[465-479]	Used	Used
	FALSE	1.29906e+06	High	[K].HPSEIVNVGDEITVK.[V]		0.00486673	0.000524928	1	1	2	A0A140NBA5	A0A140NBA5 [230-244]		0	1636.85	1.29906e+06		High	High	0.0002412	0.0006428	2.13	43.03	K.HPSEIVNVGDEITVK.V	[230-244]	Used	Used
	FALSE	1.16892e+06	High	[R].GVVVAIDKDVVLVDAGLK.[S]		0.00171305	0.000524928	1	1	1	A0A140NBA5	A0A140NBA5 [26-43]		1	1810.07	1.16892e+06		High	High	0.0002412	0.0001635	2.65	54.04	R.GVVVAIDKDVVLVDAGLK.S	[26-43]	Used	Used
High	A0A140N6X3	Aminotransferase class I and II OS=Escherichia coli (strain B / BL21-DE3) OX=469008 GN=ECBD_1293 PE=4 SV=1	0	69.514	60	17	22	17	412	46.2	7.87	17	22	6.45863e+07	15	6.45863e+07		0
	Checked	Abundances (Normalized): F1: Sample, hsp3	Confidence	Annotated Sequence	Modifications	Qvality PEP	Qvality q-value	# Protein Groups	# Proteins	# PSMs	Master Protein Accessions	Positions in Master Proteins	Modifications in Master Proteins	# Missed Cleavages	Theo. MH+ [Da]	Abundance: F1: Sample, hsp3	Quan Info	Found in Sample: [S1] F1: Sample, hsp3	Confidence (by Search Engine): A2 Sequest HT	Percolator q-Value (by Search Engine): A2 Sequest HT	Percolator PEP (by Search Engine): A2 Sequest HT	XCorr (by Search Engine): A2 Sequest HT	Top Apex RT [min]	Sequence in Protein	Positions in Proteins	Quan Usage	Quan Ratio Usage
	FALSE	4.79251e+06	High	[R].LPPYVFNITAELK.[M]		0.0116655	0.000524928	1	1	3	A0A140N6X3	A0A140N6X3 [16-28]		0	1504.84	4.79251e+06		High	High	0.0002412	0.002023	1.75	59.95	R.LPPYVFNITAELK.M	[16-28]	Used	Used
	FALSE		High	[K].IPEPYAAMGSLEFAK.[K]	1xOxidation [M8]	0.00733516	0.000524928	1	1	1	A0A140N6X3	A0A140N6X3 [334-348]		0	1639.8		No Quan Values	High	High	0.0002412	0.001099	1.68		K.IPEPYAAMGSLEFAK.K	[334-348]	Not Used	Not Used
	FALSE	1.1944e+07	High	[K].VCVSPGIGFGDYGDTHVR.[F]	1xCarbamidomethyl [C2]	3.79967e-05	0.000524928	1	1	2	A0A140N6X3	A0A140N6X3 [356-373]		0	1935.9	1.1944e+07		High	High	0.0002412	1.12e-06	2.83	46.01	K.VCVSPGIGFGDYGDTHVR.F	[356-373]	Used	Used
	FALSE		High	[R].RGEDIIDFSMGNPDGATPPHIVEK.[L]		0.000463459	0.000524928	1	1	1	A0A140N6X3	A0A140N6X3 [34-57]		1	2595.25		No Quan Values	High	High	0.0002412	2.955e-05	4.93		R.RGEDIIDFSMGNPDGATPPHIVEK.L	[34-57]	Not Used	Not Used
	FALSE	1.55041e+06	High	[K].RYDVLVVHDLAYADIVYDGWK.[A]		0.0232196	0.000524928	1	1	1	A0A140N6X3	A0A140N6X3 [202-222]		1	2510.27	1.55041e+06		High	High	0.0002412	0.005024	2.19	58.43	K.RYDVLVVHDLAYADIVYDGWK.A	[202-222]	Used	Used
	FALSE	2.19503e+06	High	[R].RRGEDIIDFSMGNPDGATPPHIVEK.[L]		0.0510369	0.00174403	1	1	1	A0A140N6X3	A0A140N6X3 [33-57]		2	2751.35	2.19503e+06		High	High	0.0006856	0.01422	2.23	45.38	R.RRGEDIIDFSMGNPDGATPPHIVEK.L	[33-57]	Used	Used
	FALSE	4929547	High	[K].TLVSALAR.[I]		0.0138613	0.000524928	1	1	1	A0A140N6X3	A0A140N6X3 [261-268]		0	830.509	4929547		High	High	0.0002412	0.002538	1.76	42.13	K.TLVSALAR.I	[261-268]	Used	Used
	FALSE	5.26996e+06	High	[K].SYHDYGTFTPLQVAAIAALEGDQQCVR.[D]	1xCarbamidomethyl [C25]	6.14327e-05	0.000524928	1	1	1	A0A140N6X3	A0A140N6X3 [271-297]		0	3010.44	5.26996e+06		High	High	0.0002412	2.096e-06	6.8	60.89	K.SYHDYGTFTPLQVAAIAALEGDQQCVR.D	[271-297]	Used	Used
	FALSE	5.94612e+06	High	[R].SVPLVEGVDFFNELER.[A]		3.17912e-05	0.000524928	1	1	1	A0A140N6X3	A0A140N6X3 [148-163]		0	1849.93	5.94612e+06		High	High	0.0002412	8.864e-07	3.41	61.4	R.SVPLVEGVDFFNELER.A	[148-163]	Used	Used
	FALSE		High	[K].EGLAHLMLATLDHGDTVLVPNPSYPIHIYGAVIAGAQVR.[S]	1xDeamidated [N21]	0.000877936	0.000524928	1	1	2	A0A140N6X3	A0A140N6X3 [109-147]		0	4110.15		No Quan Values	High	High	0.0002412	6.798e-05	3.87		K.EGLAHLMLATLDHGDTVLVPNPSYPIHIYGAVIAGAQVR.S	[109-147]	Not Used	Not Used
	FALSE	3.11405e+06	High	[R].DIAEQYK.[R]		0.154585	0.00524205	1	1	1	A0A140N6X3	A0A140N6X3 [298-304]		0	866.425	3.11405e+06		High	High	0.002293	0.06381	1.63	33.74	R.DIAEQYK.R	[298-304]	Used	Used
	FALSE	4823266	High	[R].DVAVEFFTLSK.[S]		0.00263514	0.000524928	1	1	1	A0A140N6X3	A0A140N6X3 [234-244]		0	1255.66	4823266		High	High	0.0002412	0.0002879	2.35	60.52	R.DVAVEFFTLSK.S	[234-244]	Used	Used
	FALSE	5504808	High	[R].FALIENR.[D]		0.0761786	0.00219903	1	1	1	A0A140N6X3	A0A140N6X3 [374-380]		0	862.478	5504808		High	High	0.0008377	0.02435	2.05	43.37	R.FALIENR.D	[374-380]	Used	Used
	FALSE	3.42755e+06	High	[R].ADGLLPASSK.[H]		0.00311802	0.000524928	1	1	1	A0A140N6X3	A0A140N6X3 [396-405]		0	958.52	3.42755e+06		High	High	0.0002412	0.0003589	2.4	37.64	R.ADGLLPASSK.H	[396-405]	Used	Used
	FALSE	1.19024e+06	High	[K].APSIMQVPGAR.[D]	1xOxidation [M5]	0.0101108	0.000524928	1	1	1	A0A140N6X3	A0A140N6X3 [223-233]		0	1142.6	1.19024e+06		High	High	0.0002412	0.001678	1.83	36.65	K.APSIMQVPGAR.D	[223-233]	Used	Used
	FALSE	1.33055e+06	High	[R].IGFMVGNK.[T]	1xOxidation [M4]	0.00567289	0.000524928	1	1	1	A0A140N6X3	A0A140N6X3 [253-260]		0	881.455	1.33055e+06		High	High	0.0002412	0.0007883	1.37	39.69	R.IGFMVGNK.T	[253-260]	Used	Used
	FALSE	4.97621e+06	High	[R].IGFMVGNK.[T]		0.00359912	0.000524928	1	1	1	A0A140N6X3	A0A140N6X3 [253-260]		0	865.46	4.97621e+06		High	High	0.0002412	0.0004327	1.83	43.3	R.IGFMVGNK.T	[253-260]	Used	Used
	FALSE	3.59213e+06	High	[K].GLHEAGWMVEMPK.[A]		0.00981581	0.000524928	1	1	1	A0A140N6X3	A0A140N6X3 [313-325]		0	1484.7	3.59213e+06		High	High	0.0002412	0.001616	2.89	46.47	K.GLHEAGWMVEMPK.A	[313-325]	Used	Used
High	A0A140N753	Alpha-1,4 glucan phosphorylase OS=Escherichia coli (strain B / BL21-DE3) OX=469008 GN=ECBD_0328 PE=3 SV=1	0	56.467	27	18	21	18	797	90.5	7.39	18	21	3.12118e+07	17	3.12118e+07		0
	Checked	Abundances (Normalized): F1: Sample, hsp3	Confidence	Annotated Sequence	Modifications	Qvality PEP	Qvality q-value	# Protein Groups	# Proteins	# PSMs	Master Protein Accessions	Positions in Master Proteins	Modifications in Master Proteins	# Missed Cleavages	Theo. MH+ [Da]	Abundance: F1: Sample, hsp3	Quan Info	Found in Sample: [S1] F1: Sample, hsp3	Confidence (by Search Engine): A2 Sequest HT	Percolator q-Value (by Search Engine): A2 Sequest HT	Percolator PEP (by Search Engine): A2 Sequest HT	XCorr (by Search Engine): A2 Sequest HT	Top Apex RT [min]	Sequence in Protein	Positions in Proteins	Quan Usage	Quan Ratio Usage
	FALSE	1.10625e+06	High	[R].NGVAQPLR.[L]	1xDeamidated [N1]	0.0798562	0.00219903	1	1	2	A0A140N753	A0A140N753 [212-219]		0	855.468	1.10625e+06		High	High	0.0008377	0.0259	1.57	37.12	R.NGVAQPLR.L	[212-219]	Used	Used
	FALSE	1.76407e+06	High	[K].QCNPALAALLDK.[S]	1xCarbamidomethyl [C2]	0.000389699	0.000524928	1	1	1	A0A140N753	A0A140N753 [460-471]		0	1313.69	1.76407e+06		High	High	0.0002412	2.357e-05	2.98	51.36	K.QCNPALAALLDK.S	[460-471]	Used	Used
	FALSE	2.4287e+06	High	[K].NIIFAINK.[V]		0.0821421	0.00219903	1	1	1	A0A140N753	A0A140N753 [584-591]		0	932.556	2.4287e+06		High	High	0.0008377	0.02693	1.73	47.89	K.NIIFAINK.V	[584-591]	Used	Used
	FALSE	3377095	High	[K].LIPAADISEQISTAGK.[E]		4.58655e-05	0.000524928	1	1	1	A0A140N753	A0A140N753 [622-637]		0	1613.87	3377095		High	High	0.0002412	1.43e-06	3.58	49.29	K.LIPAADISEQISTAGK.E	[622-637]	Used	Used
	FALSE	437096	High	[R].LMQQYFQCACSVADILR.[R]	2xCarbamidomethyl [C8; C10]	0.136396	0.00368476	1	1	1	A0A140N753	A0A140N753 [270-286]		0	2102.98	437096		High	High	0.001748	0.05353	0.67	60.08	R.LMQQYFQCACSVADILR.R	[270-286]	Used	Used
	FALSE	1664085	High	[K].VLYPNDNHTAGK.[K]		0.0406759	0.000524928	1	1	1	A0A140N753	A0A140N753 [255-266]		0	1328.66	1664085		High	High	0.0002412	0.01055	1.21	30.96	K.VLYPNDNHTAGK.K	[255-266]	Used	Used
	FALSE	2.14979e+06	High	[K].VADVINNDPLVGDK.[L]		0.0265002	0.000524928	1	1	2	A0A140N753	A0A140N753 [592-605]		0	1468.76	2.14979e+06		High	High	0.0002412	0.005965	1.32	46.22	K.VADVINNDPLVGDK.L	[592-605]	Used	Used
	FALSE	3.34517e+06	High	[K].VGEENIFIFGHTVEQVK.[A]		0.00378166	0.000524928	1	1	1	A0A140N753	A0A140N753 [669-685]		0	1946	3.34517e+06		High	High	0.0002412	0.0004624	3.37	51.66	K.VGEENIFIFGHTVEQVK.A	[669-685]	Used	Used
	FALSE		High	[R].YGLNSAAEMTPR.[Q]		0.000441064	0.000524928	1	1	1	A0A140N753	A0A140N753 [22-33]		0	1309.62		No Quan Values	High	High	0.0002412	2.775e-05	2.12		R.YGLNSAAEMTPR.Q	[22-33]	Not Used	Not Used
	FALSE	2.74593e+06	High	[K].VVFLPDYCVSAAEK.[L]	1xCarbamidomethyl [C8]	4.65254e-06	0.000524928	1	1	1	A0A140N753	A0A140N753 [608-621]		0	1597.79	2.74593e+06		High	High	0.0002412	7.135e-08	3.22	52.12	K.VVFLPDYCVSAAEK.L	[608-621]	Used	Used
	FALSE	1.52789e+06	High	[K].FHNVTNGITPR.[R]	1xDeamidated [N6]	0.0967435	0.00219903	1	1	1	A0A140N753	A0A140N753 [445-455]		0	1256.64	1.52789e+06		High	High	0.0008377	0.03351	2.05	34.83	K.FHNVTNGITPR.R	[445-455]	Used	Used
	FALSE	1.7096e+06	High	[K].AAPGYYLAK.[N]		0.0481718	0.000524928	1	1	1	A0A140N753	A0A140N753 [575-583]		0	953.509	1.7096e+06		High	High	0.0002412	0.01314	1.69	38.63	K.AAPGYYLAK.N	[575-583]	Used	Used
	FALSE	2.21666e+06	High	[R].AEQQGINAEK.[L]		0.00759324	0.000524928	1	1	1	A0A140N753	A0A140N753 [242-251]		0	1087.54	2.21666e+06		High	High	0.0002412	0.001155	2.03	27.82	R.AEQQGINAEK.L	[242-251]	Used	Used
	FALSE	1.2866e+06	High	[R].AQPFAKPVANQR.[H]		0.0348234	0.000524928	1	1	1	A0A140N753	A0A140N753 [49-60]		0	1326.73	1.2866e+06		High	High	0.0002412	0.008551	1.51	31.58	R.AQPFAKPVANQR.H	[49-60]	Used	Used
	FALSE	2101181	High	[K].FNDGDFLR.[A]		0.00486673	0.000524928	1	1	1	A0A140N753	A0A140N753 [234-241]		0	983.458	2101181		High	High	0.0002412	0.0006414	2.28	46.1	K.FNDGDFLR.A	[234-241]	Used	Used
	FALSE	653194	High	[R].HVNYISMEFLIGR.[L]		0.00829919	0.000524928	1	1	1	A0A140N753	A0A140N753 [61-73]		0	1578.81	653194		High	High	0.0002412	0.001296	2.16	54.2	R.HVNYISMEFLIGR.L	[61-73]	Used	Used
	FALSE	2.09232e+06	High	[R].HNEALDVQVGIGGK.[V]		0.00214052	0.000524928	1	1	2	A0A140N753	A0A140N753 [172-185]		0	1436.75	2.09232e+06		High	High	0.0002412	0.0002187	3.08	40.44	R.HNEALDVQVGIGGK.V	[172-185]	Used	Used
	FALSE	606131	High	[R].HMQIINEINTR.[F]		0.022769	0.000524928	1	1	1	A0A140N753	A0A140N753 [368-378]		0	1368.71	606131		High	High	0.0002412	0.004896	1.51	39.9	R.HMQIINEINTR.F	[368-378]	Used	Used
High	A0A140N3T4	Translation initiation factor IF-2 OS=Escherichia coli (strain B / BL21-DE3) OX=469008 GN=infB PE=3 SV=1	0	63.287	30	19	20	19	890	97.3	6.07	19	20	1.84682e+07	10	1.84682e+07		0
	Checked	Abundances (Normalized): F1: Sample, hsp3	Confidence	Annotated Sequence	Modifications	Qvality PEP	Qvality q-value	# Protein Groups	# Proteins	# PSMs	Master Protein Accessions	Positions in Master Proteins	Modifications in Master Proteins	# Missed Cleavages	Theo. MH+ [Da]	Abundance: F1: Sample, hsp3	Quan Info	Found in Sample: [S1] F1: Sample, hsp3	Confidence (by Search Engine): A2 Sequest HT	Percolator q-Value (by Search Engine): A2 Sequest HT	Percolator PEP (by Search Engine): A2 Sequest HT	XCorr (by Search Engine): A2 Sequest HT	Top Apex RT [min]	Sequence in Protein	Positions in Proteins	Quan Usage	Quan Ratio Usage
	FALSE		High	[R].NELGQEVLEAGPSIPVEILGLSGVPAAGDEVTVVR.[D]		0.00199719	0.000524928	1	1	1	A0A140N3T4	A0A140N3T4 [611-645]		0	3514.86		No Quan Values	High	High	0.0002412	0.0001998	1.87		R.NELGQEVLEAGPSIPVEILGLSGVPAAGDEVTVVR.D	[611-645]	Not Used	Not Used
	FALSE	2.42227e+06	High	[R].LVQQFADAGIR.[K]		0.00191964	0.000524928	1	1	1	A0A140N3T4	A0A140N3T4 [20-30]		0	1217.66	2.42227e+06		High	High	0.0002412	0.0001904	2.37	43.59	R.LVQQFADAGIR.K	[20-30]	Used	Used
	FALSE	769107	High	[K].WTDNAEPTEDSSDYHVTTSQHAR.[Q]		0.123463	0.00368476	1	1	1	A0A140N3T4	A0A140N3T4 [215-237]		0	2647.13	769107		High	High	0.001748	0.04698	1.03	34.76	K.WTDNAEPTEDSSDYHVTTSQHAR.Q	[215-237]	Used	Used
	FALSE	1.27855e+06	High	[K].RDPQEAER.[L]		0.038191	0.000524928	1	1	1	A0A140N3T4	A0A140N3T4 [94-101]		1	1000.48	1.27855e+06		High	High	0.0002412	0.009655	2.34	25.27	K.RDPQEAER.L	[94-101]	Used	Used
	FALSE	2.04034e+06	High	[R].STLNIPGTGGK.[S]		0.0270235	0.000524928	1	1	1	A0A140N3T4	A0A140N3T4 [67-77]		0	1044.57	2.04034e+06		High	High	0.0002412	0.006133	1.58	40.01	R.STLNIPGTGGK.S	[67-77]	Used	Used
	FALSE	2.43575e+06	High	[K].TSLLDYIR.[S]		0.0124989	0.000524928	1	1	1	A0A140N3T4	A0A140N3T4 [405-412]		0	980.541	2.43575e+06		High	High	0.0002412	0.002213	1.56	56.46	K.TSLLDYIR.S	[405-412]	Used	Used
	FALSE		High	[R].TGDVIEVFEIIEIQR.[T]		8.06692e-05	0.000524928	1	1	1	A0A140N3T4	A0A140N3T4 [873-887]		0	1760.94		No Quan Values	High	High	0.0002412	2.994e-06	3.49		R.TGDVIEVFEIIEIQR.T	[873-887]	Not Used	Not Used
	FALSE	1.58379e+06	High	[R].DTGAAAEPR.[A]		0.0302357	0.000524928	1	1	1	A0A140N3T4	A0A140N3T4 [382-390]		0	887.422	1.58379e+06		High	High	0.0002412	0.00709	1.88	27.32	R.DTGAAAEPR.A	[382-390]	Used	Used
	FALSE	1.87902e+06	High	[R].DNVVIYEGELESLRR.[F]		0.18104	0.00620111	1	1	1	A0A140N3T4	A0A140N3T4 [833-847]		1	1791.92	1.87902e+06		High	High	0.002617	0.07959	2.21	50.05	R.DNVVIYEGELESLRR.F	[833-847]	Used	Used
	FALSE		High	[R].DNVVIYEGELESLR.[R]		0.00267456	0.000524928	1	1	1	A0A140N3T4	A0A140N3T4 [833-846]		0	1635.82		No Quan Values	High	High	0.0002412	0.0002942	1.84		R.DNVVIYEGELESLR.R	[833-846]	Not Used	Not Used
	FALSE	1.53239e+06	High	[R].FKDDVNEVR.[N]		0.0286552	0.000524928	1	1	1	A0A140N3T4	A0A140N3T4 [848-856]		1	1121.56	1.53239e+06		High	High	0.0002412	0.006639	1.26	31.9	R.FKDDVNEVR.N	[848-856]	Used	Used
	FALSE	1.68899e+06	High	[R].EVALYR.[Q]		0.147858	0.00472553	1	1	1	A0A140N3T4	A0A140N3T4 [652-657]		0	750.414	1.68899e+06		High	High	0.001932	0.05982	1.31	36.79	R.EVALYR.Q	[652-657]	Used	Used
	FALSE		High	[K].ADVQGSVEAISDSLLK.[L]	1xDeamidated [Q4]	0.0204404	0.000524928	1	1	1	A0A140N3T4	A0A140N3T4 [695-710]		0	1632.83		No Quan Values	High	High	0.0002412	0.00425	2.38		K.ADVQGSVEAISDSLLK.L	[695-710]	Not Used	Not Used
	FALSE		High	[K].ADVQGSVEAISDSLLK.[L]		6.04919e-06	0.000524928	1	1	1	A0A140N3T4	A0A140N3T4 [695-710]		0	1631.85		No Quan Values	High	High	0.0002412	1.004e-07	3.69		K.ADVQGSVEAISDSLLK.L	[695-710]	Not Used	Not Used
	FALSE		High	[R].APVVTIMGHVDHGK.[T]		0.00206761	0.000524928	1	1	1	A0A140N3T4	A0A140N3T4 [391-404]		0	1460.77		No Quan Values	High	High	0.0002412	0.0002091	3.09		R.APVVTIMGHVDHGK.T	[391-404]	Not Used	Not Used
	FALSE	2838012	High	[R].LAAEEQAQR.[E]		0.00288066	0.000524928	1	1	1	A0A140N3T4	A0A140N3T4 [102-110]		0	1015.52	2838012		High	High	0.0002412	0.0003244	1.74	28.92	R.LAAEEQAQR.E	[102-110]	Used	Used
	FALSE		High	[R].KGMASGAVIESFLDK.[G]		0.0317465	0.000524928	1	1	1	A0A140N3T4	A0A140N3T4 [562-576]		1	1552.8		No Quan Values	High	High	0.0002412	0.00756	2.22		R.KGMASGAVIESFLDK.G	[562-576]	Not Used	Not Used
	FALSE		High	[K].LENMFANMTEGEVHEVNIVLK.[A]		0.00948252	0.000524928	1	1	1	A0A140N3T4	A0A140N3T4 [674-694]		0	2417.18		No Quan Values	High	High	0.0002412	0.001547	2.79		K.LENMFANMTEGEVHEVNIVLK.A	[674-694]	Not Used	Not Used
	FALSE		High	[K].LGAMATINQVIDQETAQLVAEEMGHK.[V]		4.74563e-06	0.000524928	1	1	1	A0A140N3T4	A0A140N3T4 [339-364]		0	2797.39		No Quan Values	High	High	0.0002412	7.338e-08	7.16		K.LGAMATINQVIDQETAQLVAEEMGHK.V	[339-364]	Not Used	Not Used
	FALSE		High	[R].YYSVIYNLIDEVK.[A]		0.00370756	0.000524928	1	1	1	A0A140N3T4	A0A140N3T4 [767-779]		0	1618.84		No Quan Values	High	High	0.0002412	0.0004494	2.4		R.YYSVIYNLIDEVK.A	[767-779]	Not Used	Not Used
High	A0A140N5I1	GTP cyclohydrolase 1 OS=Escherichia coli (strain B / BL21-DE3) OX=469008 GN=folE PE=3 SV=1	0	51.654	67	11	19	11	222	24.8	7.33	11	19	8.02356e+07	12	8.02356e+07		0
	Checked	Abundances (Normalized): F1: Sample, hsp3	Confidence	Annotated Sequence	Modifications	Qvality PEP	Qvality q-value	# Protein Groups	# Proteins	# PSMs	Master Protein Accessions	Positions in Master Proteins	Modifications in Master Proteins	# Missed Cleavages	Theo. MH+ [Da]	Abundance: F1: Sample, hsp3	Quan Info	Found in Sample: [S1] F1: Sample, hsp3	Confidence (by Search Engine): A2 Sequest HT	Percolator q-Value (by Search Engine): A2 Sequest HT	Percolator PEP (by Search Engine): A2 Sequest HT	XCorr (by Search Engine): A2 Sequest HT	Top Apex RT [min]	Sequence in Protein	Positions in Proteins	Quan Usage	Quan Ratio Usage
	FALSE	4.73911e+06	High	[K].MYVDEIFSGLDYANFPK.[I]		0.00011696	0.000524928	1	1	2	A0A140N5I1	A0A140N5I1 [70-86]		0	2008.94	4.73911e+06		High	High	0.0002412	4.861e-06	5.13	61.46	K.MYVDEIFSGLDYANFPK.I	[70-86]	Used	Used
	FALSE	11727653	High	[R].IVQFFAQRPQVQER.[L]		0.135783	0.00368476	1	1	1	A0A140N5I1	A0A140N5I1 [141-154]		0	1745.94	11727653		High	High	0.001748	0.05351	1.43	43.09	R.IVQFFAQRPQVQER.L	[141-154]	Used	Used
	FALSE		High	[K].VDEMVTVR.[D]	1xOxidation [M4]	0.0245048	0.000524928	1	1	1	A0A140N5I1	A0A140N5I1 [96-103]		0	964.477		No Quan Values	High	High	0.0002412	0.005391	2.03		K.VDEMVTVR.D	[96-103]	Not Used	Not Used
	FALSE	4.11179e+06	High	[K].VDEMVTVR.[D]		0.00193875	0.000524928	1	1	1	A0A140N5I1	A0A140N5I1 [96-103]		0	948.482	4.11179e+06		High	High	0.0002412	0.0001924	2.28	37.58	K.VDEMVTVR.D	[96-103]	Used	Used
	FALSE	1.52373e+06	High	[K].SLIAGHMTEIMQLLNLDLADDSLMETPHR.[I]		0.000258345	0.000524928	1	1	1	A0A140N5I1	A0A140N5I1 [38-66]		0	3264.61	1.52373e+06		High	High	0.0002412	1.373e-05	4.2	61.52	K.SLIAGHMTEIMQLLNLDLADDSLMETPHR.I	[38-66]	Used	Used
	FALSE	1.48692e+06	High	[K].SLIAGHMTEIMQLLNLDLADDSLMETPHR.[I]	2xOxidation [M11; M24]	0.000193839	0.000524928	1	1	1	A0A140N5I1	A0A140N5I1 [38-66]		0	3296.6	1.48692e+06		High	High	0.0002412	9.425e-06	3.54	60.65	K.SLIAGHMTEIMQLLNLDLADDSLMETPHR.I	[38-66]	Used	Used
	FALSE	13336462	High	[K].EAALVHEALVAR.[G]		0.0012791	0.000524928	1	1	2	A0A140N5I1	A0A140N5I1 [7-18]		0	1278.72	13336462		High	High	0.0002412	0.0001115	2.58	40.54	K.EAALVHEALVAR.G	[7-18]	Used	Used
	FALSE	7261286	High	[K].DSVIGLSK.[I]		0.0606491	0.00174403	1	1	1	A0A140N5I1	A0A140N5I1 [130-137]		0	818.462	7261286		High	High	0.0006856	0.01798	1.79	40.24	K.DSVIGLSK.I	[130-137]	Used	Used
	FALSE	1.1877e+07	High	[R].DITLTSTCEHHFVTIDGK.[A]	1xCarbamidomethyl [C8]	0.000665307	0.000524928	1	1	2	A0A140N5I1	A0A140N5I1 [104-121]		0	2073.99	1.1877e+07		High	High	0.0002412	4.739e-05	3.28	43.72	R.DITLTSTCEHHFVTIDGK.A	[104-121]	Used	Used
	FALSE	10579633	High	[R].DATSATTTTSLGGLFK.[S]		9.97598e-06	0.000524928	1	1	2	A0A140N5I1	A0A140N5I1 [190-205]		0	1570.8	10579633		High	High	0.0002412	1.931e-07	3.79	54.34	R.DATSATTTTSLGGLFK.S	[190-205]	Used	Used
	FALSE	6.86704e+06	High	[K].ATVAYIPK.[D]		0.027289	0.000524928	1	1	2	A0A140N5I1	A0A140N5I1 [122-129]		0	862.503	6.86704e+06		High	High	0.0002412	0.006199	1.4	37.83	K.ATVAYIPK.D	[122-129]	Used	Used
	FALSE	3.24101e+06	High	[R].GLETPLRPPVHEMDNETR.[K]		0.0435277	0.000524928	1	1	1	A0A140N5I1	A0A140N5I1 [19-36]		0	2091.03	3.24101e+06		High	High	0.0002412	0.01156	1.71	39.91	R.GLETPLRPPVHEMDNETR.K	[19-36]	Used	Used
	FALSE	3.48398e+06	High	[R].GLETPLRPPVHEMDNETRK.[S]		0.0414716	0.000524928	1	1	2	A0A140N5I1	A0A140N5I1 [19-37]		1	2219.12	3.48398e+06		High	High	0.0002412	0.0108	1.75	37.11	R.GLETPLRPPVHEMDNETRK.S	[19-37]	Used	Used
High	A0A140NFV3	Chaperone protein DnaK OS=Escherichia coli (strain B / BL21-DE3) OX=469008 GN=dnaK PE=2 SV=1	0	68.773	29	15	19	15	638	69.1	4.97	15	19	2.56024e+08	14	2.56024e+08		0
	Checked	Abundances (Normalized): F1: Sample, hsp3	Confidence	Annotated Sequence	Modifications	Qvality PEP	Qvality q-value	# Protein Groups	# Proteins	# PSMs	Master Protein Accessions	Positions in Master Proteins	Modifications in Master Proteins	# Missed Cleavages	Theo. MH+ [Da]	Abundance: F1: Sample, hsp3	Quan Info	Found in Sample: [S1] F1: Sample, hsp3	Confidence (by Search Engine): A2 Sequest HT	Percolator q-Value (by Search Engine): A2 Sequest HT	Percolator PEP (by Search Engine): A2 Sequest HT	XCorr (by Search Engine): A2 Sequest HT	Top Apex RT [min]	Sequence in Protein	Positions in Proteins	Quan Usage	Quan Ratio Usage
	FALSE	3.67473e+06	High	[K].MQELAQVSQK.[L]		0.0186198	0.000524928	1	1	1	A0A140NFV3	A0A140NFV3 [588-597]		0	1161.59	3.67473e+06		High	High	0.0002412	0.003747	2.11	35.2	K.MQELAQVSQK.L	[588-597]	Used	Used
	FALSE	2053068	High	[R].NQGDHLLHSTR.[K]		0.020642	0.000524928	1	1	2	A0A140NFV3	A0A140NFV3 [537-547]		0	1277.63	2053068		High	High	0.0002412	0.004283	1.03	29.79	R.NQGDHLLHSTR.K	[537-547]	Used	Used
	FALSE	217695808	High	[K].NTTIPTK.[H]		0.103231	0.00270856	1	1	1	A0A140NFV3	A0A140NFV3 [415-421]		0	774.436	217695808		High	High	0.001036	0.03673	1.7	30.85	K.NTTIPTK.H	[415-421]	Used	Used
	FALSE	5141112	High	[K].LMEIAQQQHAQQQTAGADASANNAK.[D]		1.48916e-06	0.000524928	1	1	1	A0A140NFV3	A0A140NFV3 [598-622]		0	2624.25	5141112		High	High	0.0002412	1.599e-08	4.35	34.67	K.LMEIAQQQHAQQQTAGADASANNAK.D	[598-622]	Used	Used
	FALSE	807339	High	[R].VLENAEGDR.[T]		0.0380061	0.000524928	1	1	1	A0A140NFV3	A0A140NFV3 [26-34]		0	1002.49	807339		High	High	0.0002412	0.009615	1.03	30.13	R.VLENAEGDR.T	[26-34]	Used	Used
	FALSE		High	[K].SLGQFNLDGINPAPR.[G]	1xDeamidated [N6]	0.000891076	0.000524928	1	1	1	A0A140NFV3	A0A140NFV3 [453-467]		0	1599.81		No Quan Values	High	High	0.0002412	6.941e-05	3.31		K.SLGQFNLDGINPAPR.G	[453-467]	Not Used	Not Used
	FALSE	5664133	High	[K].TAIESALTALETALKGEDK.[A]		0.00231694	0.000524928	1	1	1	A0A140NFV3	A0A140NFV3 [563-581]		1	1961.04	5664133		High	High	0.0002412	0.0002427	3.88	61.39	K.TAIESALTALETALKGEDK.A	[563-581]	Used	Used
	FALSE	697979	High	[K].TAIESALTALETALK.[G]		5.39787e-06	0.000524928	1	1	2	A0A140NFV3	A0A140NFV3 [563-577]		0	1531.86	697979		High	High	0.0002412	8.68e-08	4.67	61.8	K.TAIESALTALETALK.G	[563-577]	Used	Used
	FALSE	3.94962e+06	High	[K].FEELVQTR.[N]		0.0185286	0.000524928	1	1	1	A0A140NFV3	A0A140NFV3 [529-536]		0	1021.53	3.94962e+06		High	High	0.0002412	0.003713	2.08	40.01	K.FEELVQTR.N	[529-536]	Used	Used
	FALSE	1.98707e+06	High	[R].DAEANAEADRK.[F]		0.00385724	0.000524928	1	1	1	A0A140NFV3	A0A140NFV3 [518-528]		1	1189.54	1.98707e+06		High	High	0.0002412	0.0004753	2.16	26.44	R.DAEANAEADRK.F	[518-528]	Used	Used
	FALSE	6055172	High	[K].ASSGLNEDEIQK.[M]		0.000461169	0.000524928	1	1	1	A0A140NFV3	A0A140NFV3 [503-514]		0	1290.62	6055172		High	High	0.0002412	2.926e-05	2.39	33.94	K.ASSGLNEDEIQK.M	[503-514]	Used	Used
	FALSE	382797	High	[R].KFEELVQTR.[N]		0.00498856	0.000524928	1	1	2	A0A140NFV3	A0A140NFV3 [528-536]		1	1149.63	382797		High	High	0.0002412	0.0006644	1.75	36.37	R.KFEELVQTR.N	[528-536]	Used	Used
	FALSE	657169	High	[K].IELSSAQQTDVNLPYITADATGPK.[H]		0.0113254	0.000524928	1	1	1	A0A140NFV3	A0A140NFV3 [271-294]		0	2532.28	657169		High	High	0.0002412	0.001948	1.29	54.67	K.IELSSAQQTDVNLPYITADATGPK.H	[271-294]	Used	Used
	FALSE	952930	High	[K].LESLVEDLVNR.[S]		0.00101855	0.000524928	1	1	1	A0A140NFV3	A0A140NFV3 [305-315]		0	1286.7	952930		High	High	0.0002412	8.257e-05	2.51	55.09	K.LESLVEDLVNR.S	[305-315]	Used	Used
	FALSE	6.30474e+06	High	[K].HSQVFSTAEDNQSAVTIHVLQGER.[K]		4.62955e-06	0.000524928	1	1	2	A0A140NFV3	A0A140NFV3 [422-445]		0	2653.3	6.30474e+06		High	High	0.0002412	7.103e-08	3.87	43.72	K.HSQVFSTAEDNQSAVTIHVLQGER.K	[422-445]	Used	Used
High	A0A140NBB3	Pyruvate kinase OS=Escherichia coli (strain B / BL21-DE3) OX=469008 GN=ECBD_1784 PE=3 SV=1	0	60.301	41	16	18	16	480	51.3	6.68	16	18	3.69327e+07	13	3.69327e+07		0
	Checked	Abundances (Normalized): F1: Sample, hsp3	Confidence	Annotated Sequence	Modifications	Qvality PEP	Qvality q-value	# Protein Groups	# Proteins	# PSMs	Master Protein Accessions	Positions in Master Proteins	Modifications in Master Proteins	# Missed Cleavages	Theo. MH+ [Da]	Abundance: F1: Sample, hsp3	Quan Info	Found in Sample: [S1] F1: Sample, hsp3	Confidence (by Search Engine): A2 Sequest HT	Percolator q-Value (by Search Engine): A2 Sequest HT	Percolator PEP (by Search Engine): A2 Sequest HT	XCorr (by Search Engine): A2 Sequest HT	Top Apex RT [min]	Sequence in Protein	Positions in Proteins	Quan Usage	Quan Ratio Usage
	FALSE	3.51614e+06	High	[K].IPSINVSK.[H]		0.0190828	0.000524928	1	1	1	A0A140NBB3	A0A140NBB3 [344-351]		0	857.509	3.51614e+06		High	High	0.0002412	0.003865	2.4	38.78	K.IPSINVSK.H	[344-351]	Used	Used
	FALSE	2.31542e+06	High	[R].ISSGLPIFAMSR.[H]		0.0168767	0.000524928	1	1	2	A0A140NBB3	A0A140NBB3 [398-409]		0	1278.69	2.31542e+06		High	High	0.0002412	0.003298	1.96	55.76	R.ISSGLPIFAMSR.H	[398-409]	Used	Used
	FALSE	1.766e+06	High	[K].IVTTLGPATDR.[D]		0.0144182	0.000524928	1	1	1	A0A140NBB3	A0A140NBB3 [10-20]		0	1143.64	1.766e+06		High	High	0.0002412	0.002681	1.65	39.45	K.IVTTLGPATDR.D	[10-20]	Used	Used
	FALSE	1.7795e+06	High	[K].VLEVQGMK.[V]		0.0450254	0.000524928	1	1	1	A0A140NBB3	A0A140NBB3 [138-145]		0	903.497	1.7795e+06		High	High	0.0002412	0.01207	1.85	37.95	K.VLEVQGMK.V	[138-145]	Used	Used
	FALSE		High	[K].VFTEVTVGGPLSNNK.[G]		0.000327677	0.000524928	1	1	1	A0A140NBB3	A0A140NBB3 [146-160]		0	1561.82		No Quan Values	High	High	0.0002412	1.879e-05	2.76		K.VFTEVTVGGPLSNNK.G	[146-160]	Not Used	Not Used
	FALSE	3878235	High	[K].VFLNIGDK.[F]		0.0195571	0.000524928	1	1	1	A0A140NBB3	A0A140NBB3 [86-93]		0	905.509	3878235		High	High	0.0002412	0.004003	1.62	45.83	K.VFLNIGDK.F	[86-93]	Used	Used
	FALSE	2598289	High	[R].TLNLTALYR.[G]		0.00604941	0.000524928	1	1	1	A0A140NBB3	A0A140NBB3 [413-421]		0	1064.61	2598289		High	High	0.0002412	0.0008531	1.99	50.4	R.TLNLTALYR.G	[413-421]	Used	Used
	FALSE		High	[K].TAALIGVDYLAVSFPR.[C]		2.43304e-05	0.000524928	1	1	1	A0A140NBB3	A0A140NBB3 [184-199]		0	1692.93		No Quan Values	High	High	0.0002412	6.229e-07	3.79		K.TAALIGVDYLAVSFPR.C	[184-199]	Not Used	Not Used
	FALSE	694182	High	[K].LGGGLSAEALTEKDK.[A]		0.0414716	0.000524928	1	1	1	A0A140NBB3	A0A140NBB3 [165-179]		1	1488.79	694182		High	High	0.0002412	0.01083	1.42	39.31	K.LGGGLSAEALTEKDK.A	[165-179]	Used	Used
	FALSE	3.67401e+06	High	[K].LGGGLSAEALTEK.[D]		0.000262212	0.000524928	1	1	1	A0A140NBB3	A0A140NBB3 [165-177]		0	1245.67	3.67401e+06		High	High	0.0002412	1.396e-05	3.59	43.51	K.LGGGLSAEALTEK.D	[165-177]	Used	Used
	FALSE	2.63388e+06	High	[K].GLPADVVPGDILLLDDGR.[V]		5.8978e-07	0.000524928	1	1	1	A0A140NBB3	A0A140NBB3 [116-133]		0	1834.99	2.63388e+06		High	High	0.0002412	4.759e-09	3.39	61.35	K.GLPADVVPGDILLLDDGR.V	[116-133]	Used	Used
	FALSE	3.85107e+06	High	[K].FLLDANLGK.[G]		0.018168	0.000524928	1	1	1	A0A140NBB3	A0A140NBB3 [94-102]		0	990.562	3.85107e+06		High	High	0.0002412	0.003636	1.35	50.61	K.FLLDANLGK.G	[94-102]	Used	Used
	FALSE	4213948	High	[R].GDLGVEIGDPELVGIQK.[A]		0.000993639	0.000524928	1	1	1	A0A140NBB3	A0A140NBB3 [251-267]		0	1738.92	4213948		High	High	0.0002412	8.03e-05	3.84	55.46	R.GDLGVEIGDPELVGIQK.A	[251-267]	Used	Used
	FALSE	3.24279e+06	High	[R].HVAILGDLQGPK.[I]		0.000931688	0.000524928	1	1	2	A0A140NBB3	A0A140NBB3 [64-75]		0	1247.71	3.24279e+06		High	High	0.0002412	7.372e-05	2.43	42.91	R.HVAILGDLQGPK.I	[64-75]	Used	Used
	FALSE		High	[R].GVTPVHFDSANDGVAAASEAVNLLR.[D]	1xDeamidated [N11]	0.00247093	0.000524928	1	1	1	A0A140NBB3	A0A140NBB3 [422-446]		0	2511.25		No Quan Values	High	High	0.0002412	0.0002653	3.54		R.GVTPVHFDSANDGVAAASEAVNLLR.D	[422-446]	Not Used	Not Used
	FALSE	2.7692e+06	High	[K].GVTAIITMTESGR.[T]		0.00201707	0.000524928	1	1	1	A0A140NBB3	A0A140NBB3 [378-390]		0	1335.69	2.7692e+06		High	High	0.0002412	0.0002029	2.79	49.17	K.GVTAIITMTESGR.T	[378-390]	Used	Used
High	A0A140N9C3	Glucokinase OS=Escherichia coli (strain B / BL21-DE3) OX=469008 GN=glk PE=3 SV=1	0	60.982	65	14	18	14	321	34.7	6.52	14	18	64035096	13	64035096		0
	Checked	Abundances (Normalized): F1: Sample, hsp3	Confidence	Annotated Sequence	Modifications	Qvality PEP	Qvality q-value	# Protein Groups	# Proteins	# PSMs	Master Protein Accessions	Positions in Master Proteins	Modifications in Master Proteins	# Missed Cleavages	Theo. MH+ [Da]	Abundance: F1: Sample, hsp3	Quan Info	Found in Sample: [S1] F1: Sample, hsp3	Confidence (by Search Engine): A2 Sequest HT	Percolator q-Value (by Search Engine): A2 Sequest HT	Percolator PEP (by Search Engine): A2 Sequest HT	XCorr (by Search Engine): A2 Sequest HT	Top Apex RT [min]	Sequence in Protein	Positions in Proteins	Quan Usage	Quan Ratio Usage
	FALSE		High	[K].NLGFSHLEIINDFTAVSMAIPMLK.[K]	1xOxidation [M18]	0.000642638	0.000524928	1	1	1	A0A140N9C3	A0A140N9C3 [89-112]		0	2677.37		No Quan Values	High	High	0.0002412	4.54e-05	3.36		K.NLGFSHLEIINDFTAVSMAIPMLK.K	[89-112]	Not Used	Not Used
	FALSE	1.99261e+06	High	[K].NLGFSHLEIINDFTAVSMAIPMLK.[K]		0.000155882	0.000524928	1	1	1	A0A140N9C3	A0A140N9C3 [89-112]		0	2661.38	1.99261e+06		High	High	0.0002412	7.068e-06	4.04	61.79	K.NLGFSHLEIINDFTAVSMAIPMLK.K	[89-112]	Used	Used
	FALSE	10452212	High	[R].VLSGPGLVNLYR.[A]		3.24274e-05	0.000524928	1	1	2	A0A140N9C3	A0A140N9C3 [189-200]		0	1287.74	10452212		High	High	0.0002412	9.062e-07	2.82	50.84	R.VLSGPGLVNLYR.A	[189-200]	Used	Used
	FALSE	6.59775e+06	High	[K].TYSGLDYPSLEAVIR.[V]		0.00411345	0.000524928	1	1	1	A0A140N9C3	A0A140N9C3 [32-46]		0	1683.86	6.59775e+06		High	High	0.0002412	0.0005169	3.7	57.53	K.TYSGLDYPSLEAVIR.V	[32-46]	Used	Used
	FALSE	8718534	High	[R].WVSLPGEGGHVDFAPNSEEEAIILEILR.[A]		7.33819e-06	0.000524928	1	1	1	A0A140N9C3	A0A140N9C3 [151-178]		0	3077.56	8718534		High	High	0.0002412	1.299e-07	4.06	61.67	R.WVSLPGEGGHVDFAPNSEEEAIILEILR.A	[151-178]	Used	Used
	FALSE	819687	High	[K].EHLIQFGGAEPVEGKPIAVYGAGTGLGVAHLVHVDKR.[W]	1xDeamidated [Q5]	0.0172119	0.000524928	1	1	1	A0A140N9C3	A0A140N9C3 [114-150]		1	3823.03	819687		High	High	0.0002412	0.003375	2.35	47.82	K.EHLIQFGGAEPVEGKPIAVYGAGTGLGVAHLVHVDKR.W	[114-150]	Used	Used
	FALSE	1.07627e+07	High	[K].EYVHDIPVYLIVHDNPGLLGSGAHLR.[Q]		2.08673e-05	0.000524928	1	1	2	A0A140N9C3	A0A140N9C3 [289-314]		0	2884.51	1.07627e+07		High	High	0.0002412	5.09e-07	6.27	53.41	K.EYVHDIPVYLIVHDNPGLLGSGAHLR.Q	[289-314]	Used	Used
	FALSE		High	[R].FKEYVHDIPVYLIVHDNPGLLGSGAHLR.[Q]	1xDeamidated [N17]	0.0439506	0.000524928	1	1	1	A0A140N9C3	A0A140N9C3 [287-314]		1	3160.66		No Quan Values	High	High	0.0002412	0.01168	2.68		R.FKEYVHDIPVYLIVHDNPGLLGSGAHLR.Q	[287-314]	Not Used	Not Used
	FALSE	5.27416e+06	High	[R].FKEYVHDIPVYLIVHDNPGLLGSGAHLR.[Q]		0.00321198	0.000524928	1	1	1	A0A140N9C3	A0A140N9C3 [287-314]		1	3159.67	5.27416e+06		High	High	0.0002412	0.0003727	2.89	51.56	R.FKEYVHDIPVYLIVHDNPGLLGSGAHLR.Q	[287-314]	Used	Used
	FALSE	4077085	High	[R].ALADSCTDCR.[R]	2xCarbamidomethyl [C6; C9]	0.0147775	0.000524928	1	1	1	A0A140N9C3	A0A140N9C3 [222-231]		0	1168.47	4077085		High	High	0.0002412	0.00277	1.23	30.07	R.ALADSCTDCR.R	[222-231]	Used	Used
	FALSE	3377641	High	[R].AEIGHVSAER.[V]		0.0211546	0.000524928	1	1	1	A0A140N9C3	A0A140N9C3 [179-188]		0	1068.54	3377641		High	High	0.0002412	0.004429	2.14	30.24	R.AEIGHVSAER.V	[179-188]	Used	Used
	FALSE	2821988	High	[K].ADNRLPENLKPK.[D]		0.0124375	0.000524928	1	1	1	A0A140N9C3	A0A140N9C3 [205-216]		1	1394.78	2821988		High	High	0.0002412	0.00221	2.47	32.08	K.ADNRLPENLKPK.D	[205-216]	Used	Used
	FALSE	4.51354e+06	High	[R].ALSLFCVIMGR.[F]	1xCarbamidomethyl [C6]	0.00139833	0.000524928	1	1	1	A0A140N9C3	A0A140N9C3 [233-243]		0	1266.67	4.51354e+06		High	High	0.0002412	0.0001252	2.37	61.39	R.ALSLFCVIMGR.F	[233-243]	Used	Used
	FALSE		High	[R].LALCDIASGEISQAK.[T]	1xCarbamidomethyl [C4]	0.00854874	0.000524928	1	1	1	A0A140N9C3	A0A140N9C3 [17-31]		0	1575.8		No Quan Values	High	High	0.0002412	0.001349	2.87		R.LALCDIASGEISQAK.T	[17-31]	Not Used	Not Used
	FALSE	769340	High	[K].KEHLIQFGGAEPVEGKPIAVYGAGTGLGVAHLVHVDKR.[W]		0.0218934	0.000524928	1	1	1	A0A140N9C3	A0A140N9C3 [113-150]		2	3950.14	769340		High	High	0.0002412	0.004651	1.53	46.02	K.KEHLIQFGGAEPVEGKPIAVYGAGTGLGVAHLVHVDKR.W	[113-150]	Used	Used
	FALSE	3.85786e+06	High	[R].FLEFFK.[A]		0.0467981	0.000524928	1	1	1	A0A140N9C3	A0A140N9C3 [268-273]		0	830.445	3.85786e+06		High	High	0.0002412	0.01268	1.74	55.16	R.FLEFFK.A	[268-273]	Used	Used
High	A0A140NFM7	50S ribosomal protein L1 OS=Escherichia coli (strain B / BL21-DE3) OX=469008 GN=rplA PE=3 SV=1	0	50.787	49	10	17	10	234	24.7	9.64	10	17	5.49473e+07	10	5.49473e+07		0
	Checked	Abundances (Normalized): F1: Sample, hsp3	Confidence	Annotated Sequence	Modifications	Qvality PEP	Qvality q-value	# Protein Groups	# Proteins	# PSMs	Master Protein Accessions	Positions in Master Proteins	Modifications in Master Proteins	# Missed Cleavages	Theo. MH+ [Da]	Abundance: F1: Sample, hsp3	Quan Info	Found in Sample: [S1] F1: Sample, hsp3	Confidence (by Search Engine): A2 Sequest HT	Percolator q-Value (by Search Engine): A2 Sequest HT	Percolator PEP (by Search Engine): A2 Sequest HT	XCorr (by Search Engine): A2 Sequest HT	Top Apex RT [min]	Sequence in Protein	Positions in Proteins	Quan Usage	Quan Ratio Usage
	FALSE	2.20719e+06	High	[K].NGIIHTTIGK.[V]		0.00139833	0.000524928	1	1	1	A0A140NFM7	A0A140NFM7 [168-177]		0	1053.61	2.20719e+06		High	High	0.0002412	0.0001253	2.21	34.58	K.NGIIHTTIGK.V	[168-177]	Used	Used
	FALSE	2.53805e+06	High	[K].NGIIHTTIGK.[V]	1xDeamidated [N1]	0.0315921	0.000524928	1	1	2	A0A140NFM7	A0A140NFM7 [168-177]		0	1054.59	2.53805e+06		High	High	0.0002412	0.007547	2.42	39.64	K.NGIIHTTIGK.V	[168-177]	Used	Used
	FALSE	6109406	High	[K].QYDINEAIALLK.[E]		0.0104145	0.000524928	1	1	1	A0A140NFM7	A0A140NFM7 [20-31]		0	1390.76	6109406		High	High	0.0002412	0.001749	3.12	59.62	K.QYDINEAIALLK.E	[20-31]	Used	Used
	FALSE	1.55554e+06	High	[K].VDFDADKLKENLEALLVALK.[K]		0.00111903	0.000524928	1	1	1	A0A140NFM7	A0A140NFM7 [178-197]		2	2244.25	1.55554e+06		High	High	0.0002412	9.355e-05	3.2	61.65	K.VDFDADKLKENLEALLVALK.K	[178-197]	Used	Used
	FALSE	8549784	High	[R].VAVFTQGANAEAAK.[A]		0.00188201	0.000524928	1	1	2	A0A140NFM7	A0A140NFM7 [75-88]		0	1376.72	8549784		High	High	0.0002412	0.0001856	1.85	38.21	R.VAVFTQGANAEAAK.A	[75-88]	Used	Used
	FALSE	11117646	High	[R].VVGQLGQVLGPR.[G]		0.00242249	0.000524928	1	1	1	A0A140NFM7	A0A140NFM7 [123-134]		0	1222.73	11117646		High	High	0.0002412	0.0002571	3.3	45.83	R.VVGQLGQVLGPR.G	[123-134]	Used	Used
	FALSE	3.84436e+06	High	[K].ENLEALLVALKK.[A]		0.00850664	0.000524928	1	1	2	A0A140NFM7	A0A140NFM7 [187-198]		1	1340.81	3.84436e+06		High	High	0.0002412	0.001334	2.32	53.86	K.ENLEALLVALKK.A	[187-198]	Used	Used
	FALSE		High	[K].ENLEALLVALK.[K]		0.00604941	0.000524928	1	1	1	A0A140NFM7	A0A140NFM7 [187-197]		0	1212.72		No Quan Values	High	High	0.0002412	0.0008532	3.06		K.ENLEALLVALK.K	[187-197]	Not Used	Not Used
	FALSE	8.88137e+06	High	[K].AAGAELVGMEDLADQIK.[K]		2.23656e-05	0.000524928	1	1	3	A0A140NFM7	A0A140NFM7 [89-105]		0	1730.86	8.88137e+06		High	High	0.0002412	5.558e-07	3.46	56.77	K.AAGAELVGMEDLADQIK.K	[89-105]	Used	Used
	FALSE	2986716	High	[K].KGEMNFDVVIASPDAMR.[V]		5.67522e-05	0.000524928	1	1	2	A0A140NFM7	A0A140NFM7 [106-122]		1	1879.9	2986716		High	High	0.0002412	1.885e-06	2.55	50.01	K.KGEMNFDVVIASPDAMR.V	[106-122]	Used	Used
	FALSE	7.15721e+06	High	[R].GATVLPHGTGR.[S]		0.0118393	0.000524928	1	1	1	A0A140NFM7	A0A140NFM7 [61-71]		0	1065.58	7.15721e+06		High	High	0.0002412	0.00207	2.32	31.02	R.GATVLPHGTGR.S	[61-71]	Used	Used
High	A0A140NB96	Transcriptional regulator, LacI family OS=Escherichia coli (strain B / BL21-DE3) OX=469008 GN=ECBD_2908 PE=4 SV=1	0	58.111	47	13	17	13	363	38.9	6.89	13	17	5.24223e+07	12	5.24223e+07		0
	Checked	Abundances (Normalized): F1: Sample, hsp3	Confidence	Annotated Sequence	Modifications	Qvality PEP	Qvality q-value	# Protein Groups	# Proteins	# PSMs	Master Protein Accessions	Positions in Master Proteins	Modifications in Master Proteins	# Missed Cleavages	Theo. MH+ [Da]	Abundance: F1: Sample, hsp3	Quan Info	Found in Sample: [S1] F1: Sample, hsp3	Confidence (by Search Engine): A2 Sequest HT	Percolator q-Value (by Search Engine): A2 Sequest HT	Percolator PEP (by Search Engine): A2 Sequest HT	XCorr (by Search Engine): A2 Sequest HT	Top Apex RT [min]	Sequence in Protein	Positions in Proteins	Quan Usage	Quan Ratio Usage
	FALSE		High	[K].QSLLIGVATSSLALHAPSQIVAAIK.[S]	1xDeamidated [Q19]	0.019366	0.000524928	1	1	1	A0A140NB96	A0A140NB96 [63-87]		0	2489.43		No Quan Values	High	High	0.0002412	0.003947	4.66		K.QSLLIGVATSSLALHAPSQIVAAIK.S	[63-87]	Not Used	Not Used
	FALSE	5868471	High	[R].NQIQPIAER.[E]		0.0467981	0.000524928	1	1	1	A0A140NB96	A0A140NB96 [211-219]		0	1068.58	5868471		High	High	0.0002412	0.01269	2	34.6	R.NQIQPIAER.E	[211-219]	Used	Used
	FALSE	5624000	High	[R].LLQLSQGQAVK.[G]		0.00744468	0.000524928	1	1	1	A0A140NB96	A0A140NB96 [307-317]		0	1184.7	5624000		High	High	0.0002412	0.001125	1.57	40.78	R.LLQLSQGQAVK.G	[307-317]	Used	Used
	FALSE	2.62231e+06	High	[R].VAQQLAGK.[Q]		0.0737	0.00219903	1	1	1	A0A140NB96	A0A140NB96 [55-62]		0	814.478	2.62231e+06		High	High	0.0008377	0.02328	1.55	29.42	R.VAQQLAGK.Q	[55-62]	Used	Used
	FALSE	1.37807e+06	High	[R].VVNQASHVSAK.[T]		0.000434559	0.000524928	1	1	2	A0A140NB96	A0A140NB96 [26-36]		0	1139.62	1.37807e+06		High	High	0.0002412	2.708e-05	3.24	26.93	R.VVNQASHVSAK.T	[26-36]	Used	Used
	FALSE	519329	High	[K].SRADQLGASVVVSMVER.[S]		0.0370946	0.000524928	1	1	1	A0A140NB96	A0A140NB96 [88-104]		1	1803.94	519329		High	High	0.0002412	0.00931	1.9	50.24	K.SRADQLGASVVVSMVER.S	[88-104]	Used	Used
	FALSE	6936498	High	[K].TTLAPNTQTASPR.[A]		7.48931e-05	0.000524928	1	1	1	A0A140NB96	A0A140NB96 [331-343]		0	1357.71	6936498		High	High	0.0002412	2.722e-06	2.67	33.34	K.TTLAPNTQTASPR.A	[331-343]	Used	Used
	FALSE	4.45073e+06	High	[R].ALADSLMQLAR.[Q]		0.000623824	0.000524928	1	1	2	A0A140NB96	A0A140NB96 [344-354]		0	1188.64	4.45073e+06		High	High	0.0002412	4.351e-05	1.76	56.35	R.ALADSLMQLAR.Q	[344-354]	Used	Used
	FALSE	848766	High	[R].ALADSLMQLAR.[Q]	1xOxidation [M7]	0.0500641	0.00115854	1	1	1	A0A140NB96	A0A140NB96 [344-354]		0	1204.64	848766		High	High	0.0004769	0.01391	1.05	49.66	R.ALADSLMQLAR.Q	[344-354]	Used	Used
	FALSE	4.46444e+06	High	[K].AAVHNLLAQR.[V]		0.00572926	0.000524928	1	1	1	A0A140NB96	A0A140NB96 [112-121]		0	1092.63	4.46444e+06		High	High	0.0002412	0.0007951	1.77	34.92	K.AAVHNLLAQR.V	[112-121]	Used	Used
	FALSE	4.33553e+06	High	[R].AITESGLR.[V]		0.0213631	0.000524928	1	1	1	A0A140NB96	A0A140NB96 [259-266]		0	846.468	4.33553e+06		High	High	0.0002412	0.004488	2.45	33.74	R.AITESGLR.V	[259-266]	Used	Used
	FALSE		High	[R].LLGQTSVDR.[L]		0.02586	0.000524928	1	1	1	A0A140NB96	A0A140NB96 [298-306]		0	988.542		No Quan Values	High	High	0.0002412	0.005777	1.46		R.LLGQTSVDR.L	[298-306]	Not Used	Not Used
	FALSE	9074840	High	[R].LGVEHLVALGHQQIALLAGPLSSVSAR.[L]		4.859e-08	0.000524928	1	1	2	A0A140NB96	A0A140NB96 [172-198]		0	2736.55	9074840		High	High	0.0002412	1.82e-10	6.1	58.84	R.LGVEHLVALGHQQIALLAGPLSSVSAR.L	[172-198]	Used	Used
	FALSE	6299316	High	[K].GNQLLPVSLVK.[R]		0.00454117	0.000524928	1	1	1	A0A140NB96	A0A140NB96 [318-328]		0	1167.71	6299316		High	High	0.0002412	0.0005862	2.36	51.53	K.GNQLLPVSLVK.R	[318-328]	Used	Used
High	A0A140N9B6	Succinylornithine transaminase OS=Escherichia coli (strain B / BL21-DE3) OX=469008 GN=astC PE=3 SV=1	0	61.751	48	12	16	12	406	43.6	6.35	12	16	2.81692e+07	10	2.81692e+07		0
	Checked	Abundances (Normalized): F1: Sample, hsp3	Confidence	Annotated Sequence	Modifications	Qvality PEP	Qvality q-value	# Protein Groups	# Proteins	# PSMs	Master Protein Accessions	Positions in Master Proteins	Modifications in Master Proteins	# Missed Cleavages	Theo. MH+ [Da]	Abundance: F1: Sample, hsp3	Quan Info	Found in Sample: [S1] F1: Sample, hsp3	Confidence (by Search Engine): A2 Sequest HT	Percolator q-Value (by Search Engine): A2 Sequest HT	Percolator PEP (by Search Engine): A2 Sequest HT	XCorr (by Search Engine): A2 Sequest HT	Top Apex RT [min]	Sequence in Protein	Positions in Proteins	Quan Usage	Quan Ratio Usage
	FALSE	1528543	High	[K].QISQEAAK.[A]		0.00971941	0.000524928	1	1	1	A0A140N9B6	A0A140N9B6 [353-360]		0	874.463	1528543		High	High	0.0002412	0.001597	2.49	26.99	K.QISQEAAK.A	[353-360]	Used	Used
	FALSE	2.67855e+06	High	[R].LNTINHR.[Y]		0.0282384	0.000524928	1	1	1	A0A140N9B6	A0A140N9B6 [319-325]		0	867.48	2.67855e+06		High	High	0.0002412	0.006506	2.38	27.71	R.LNTINHR.Y	[319-325]	Used	Used
	FALSE	4.15695e+06	High	[R].VMTVGTHGTTYGGNPLASAVAGK.[V]		0.00172155	0.000524928	1	1	2	A0A140N9B6	A0A140N9B6 [272-294]		0	2189.1	4.15695e+06		High	High	0.0002412	0.0001643	2.51	44.06	R.VMTVGTHGTTYGGNPLASAVAGK.V	[272-294]	Used	Used
	FALSE	2.67216e+06	High	[R].VFFCNSGAEANEAALK.[L]	1xCarbamidomethyl [C4]	0.00065875	0.000524928	1	1	1	A0A140N9B6	A0A140N9B6 [99-114]		0	1727.81	2.67216e+06		High	High	0.0002412	4.668e-05	1.88	45.52	R.VFFCNSGAEANEAALK.L	[99-114]	Used	Used
	FALSE	3.43212e+06	High	[R].TLFTVSAGGQPAYSQDFAPLPADIR.[H]		0.00474787	0.000524928	1	1	3	A0A140N9B6	A0A140N9B6 [142-166]		0	2622.32	3.43212e+06		High	High	0.0002412	0.0006244	2.73	59.93	R.TLFTVSAGGQPAYSQDFAPLPADIR.H	[142-166]	Used	Used
	FALSE	2975202	High	[R].TGELYAYMHYGVTPDLLTTAK.[A]		0.00508821	0.000524928	1	1	1	A0A140N9B6	A0A140N9B6 [232-252]		0	2344.15	2975202		High	High	0.0002412	0.0006836	3.02	55.68	R.TGELYAYMHYGVTPDLLTTAK.A	[232-252]	Used	Used
	FALSE		High	[R].FAPALNVSEEEVTTGLDR.[F]	1xDeamidated [N6]	4.44969e-06	0.000524928	1	1	1	A0A140N9B6	A0A140N9B6 [375-392]		0	1948.95		No Quan Values	High	High	0.0002412	6.713e-08	3.41		R.FAPALNVSEEEVTTGLDR.F	[375-392]	Not Used	Not Used
	FALSE	1.15132e+06	High	[R].FAAACEHFVSR.[G]	1xCarbamidomethyl [C5]	0.000104885	0.000524928	1	1	1	A0A140N9B6	A0A140N9B6 [393-403]		0	1294.6	1.15132e+06		High	High	0.0002412	4.223e-06	2.25	36.11	R.FAAACEHFVSR.G	[393-403]	Used	Used
	FALSE		High	[K].AGVMVLIAGGNVVR.[F]		0.000543049	0.000524928	1	1	1	A0A140N9B6	A0A140N9B6 [361-374]		0	1355.78		No Quan Values	High	High	0.0002412	3.631e-05	3.35		K.AGVMVLIAGGNVVR.F	[361-374]	Not Used	Not Used
	FALSE	2.40938e+06	High	[K].ALGGGFPVGALLATEECAR.[V]	1xCarbamidomethyl [C17]	1.85285e-05	0.000524928	1	1	1	A0A140N9B6	A0A140N9B6 [253-271]		0	1888.96	2.40938e+06		High	High	0.0002412	4.345e-07	3.68	59.77	K.ALGGGFPVGALLATEECAR.V	[253-271]	Used	Used
	FALSE	1778495	High	[K].FWHTGNGYTNEPVLR.[L]	1xDeamidated [N6]	0.0305321	0.000524928	1	1	1	A0A140N9B6	A0A140N9B6 [71-85]		0	1791.84	1778495		High	High	0.0002412	0.00719	2.3	45.42	K.FWHTGNGYTNEPVLR.L	[71-85]	Used	Used
	FALSE	5.3865e+06	High	[R].HNALLIFDEVQTGVGR.[T]		5.31518e-07	0.000524928	1	1	2	A0A140N9B6	A0A140N9B6 [216-231]		0	1768.93	5.3865e+06		High	High	0.0002412	4.17e-09	4.55	53.4	R.HNALLIFDEVQTGVGR.T	[216-231]	Used	Used
High	A0A140NCW1	Deoxyguanosinetriphosphate triphosphohydrolase OS=Escherichia coli (strain B / BL21-DE3) OX=469008 GN=dgt PE=3 SV=1	0	61.149	33	12	16	12	505	59.3	7.31	12	16	3.79115e+07	11	3.79115e+07		0
	Checked	Abundances (Normalized): F1: Sample, hsp3	Confidence	Annotated Sequence	Modifications	Qvality PEP	Qvality q-value	# Protein Groups	# Proteins	# PSMs	Master Protein Accessions	Positions in Master Proteins	Modifications in Master Proteins	# Missed Cleavages	Theo. MH+ [Da]	Abundance: F1: Sample, hsp3	Quan Info	Found in Sample: [S1] F1: Sample, hsp3	Confidence (by Search Engine): A2 Sequest HT	Percolator q-Value (by Search Engine): A2 Sequest HT	Percolator PEP (by Search Engine): A2 Sequest HT	XCorr (by Search Engine): A2 Sequest HT	Top Apex RT [min]	Sequence in Protein	Positions in Proteins	Quan Usage	Quan Ratio Usage
	FALSE	3.40969e+06	High	[R].MNLTWAQVGGILK.[Y]		0.00417495	0.000524928	1	1	1	A0A140NCW1	A0A140NCW1 [199-211]		0	1430.78	3.40969e+06		High	High	0.0002412	0.0005247	2.06	58.54	R.MNLTWAQVGGILK.Y	[199-211]	Used	Used
	FALSE	2.15986e+06	High	[R].QDLCHFEGNAQGIR.[L]	1xCarbamidomethyl [C4]	0.0981012	0.00219903	1	1	1	A0A140NCW1	A0A140NCW1 [178-191]		0	1644.75	2.15986e+06		High	High	0.0008377	0.03429	1.25	38.24	R.QDLCHFEGNAQGIR.L	[178-191]	Used	Used
	FALSE	603557	High	[K].LPSDSPEFPLWEYYYR.[C]		3.50815e-06	0.000524928	1	1	1	A0A140NCW1	A0A140NCW1 [462-477]		0	2061.96	603557		High	High	0.0002412	4.915e-08	5.04	60.77	K.LPSDSPEFPLWEYYYR.C	[462-477]	Used	Used
	FALSE		High	[K].IRQDLCHFEGNAQGIR.[L]	1xCarbamidomethyl [C6]	0.105157	0.00270856	1	1	2	A0A140NCW1	A0A140NCW1 [176-191]		1	1913.94		No Quan Values	High	High	0.001222	0.0377	1.6		K.IRQDLCHFEGNAQGIR.L	[176-191]	Not Used	Not Used
	FALSE	3.33955e+06	High	[R].IINSPAIR.[R]		0.00766863	0.000524928	1	1	1	A0A140NCW1	A0A140NCW1 [39-46]		0	883.536	3.33955e+06		High	High	0.0002412	0.001165	2	36.59	R.IINSPAIR.R	[39-46]	Used	Used
	FALSE	2600538	High	[R].LTHSMEVQQVGR.[Y]		0.0424876	0.000524928	1	1	1	A0A140NCW1	A0A140NCW1 [67-78]		0	1384.7	2600538		High	High	0.0002412	0.01113	1.87	33.09	R.LTHSMEVQQVGR.Y	[67-78]	Used	Used
	FALSE	2.65989e+06	High	[R].STEDQFFMYLR.[V]		0.00648281	0.000524928	1	1	1	A0A140NCW1	A0A140NCW1 [327-337]		0	1436.65	2.65989e+06		High	High	0.0002412	0.0009358	2.51	58.33	R.STEDQFFMYLR.V	[327-337]	Used	Used
	FALSE	3.773e+06	High	[R].FIDNLPAIFAGTFNHALLEDASECSDLLK.[L]	1xCarbamidomethyl [C24]	1.27646e-07	0.000524928	1	1	1	A0A140NCW1	A0A140NCW1 [352-380]		0	3221.58	3.773e+06		High	High	0.0002412	6.411e-10	6.11	61.82	R.FIDNLPAIFAGTFNHALLEDASECSDLLK.L	[352-380]	Used	Used
	FALSE	2.92416e+06	High	[K].KPGYYLSEEAYIAR.[L]		2.27004e-05	0.000524928	1	1	2	A0A140NCW1	A0A140NCW1 [232-245]		0	1659.84	2.92416e+06		High	High	0.0002412	5.669e-07	2.53	43.25	K.KPGYYLSEEAYIAR.L	[232-245]	Used	Used
	FALSE	1.17105e+07	High	[R].IFTVEQLYHHLHEAWGQHEK.[G]		0.000716611	0.000524928	1	1	2	A0A140NCW1	A0A140NCW1 [285-304]		0	2502.23	1.17105e+07		High	High	0.0002412	5.239e-05	3.59	49.62	R.IFTVEQLYHHLHEAWGQHEK.G	[285-304]	Used	Used
	FALSE	1.74909e+06	High	[K].HVFSHPDVEQLELQGYR.[V]	1xDeamidated [Q10]	0.00128545	0.000524928	1	1	1	A0A140NCW1	A0A140NCW1 [389-405]		0	2054.99	1.74909e+06		High	High	0.0002412	0.000112	4.5	43.84	K.HVFSHPDVEQLELQGYR.V	[389-405]	Used	Used
	FALSE	2981689	High	[R].GETPETHHYLMK.[K]		0.00238678	0.000524928	1	1	2	A0A140NCW1	A0A140NCW1 [220-231]		0	1442.67	2981689		High	High	0.0002412	0.0002526	2.46	31.54	R.GETPETHHYLMK.K	[220-231]	Used	Used
High	A0A140NFE9	Outer membrane chaperone Skp (OmpH) OS=Escherichia coli (strain B / BL21-DE3) OX=469008 GN=ECBD_3441 PE=3 SV=1	0	38.176	52	7	16	7	161	17.7	9.7	7	16	1.16159e+08	8	1.16159e+08		0
	Checked	Abundances (Normalized): F1: Sample, hsp3	Confidence	Annotated Sequence	Modifications	Qvality PEP	Qvality q-value	# Protein Groups	# Proteins	# PSMs	Master Protein Accessions	Positions in Master Proteins	Modifications in Master Proteins	# Missed Cleavages	Theo. MH+ [Da]	Abundance: F1: Sample, hsp3	Quan Info	Found in Sample: [S1] F1: Sample, hsp3	Confidence (by Search Engine): A2 Sequest HT	Percolator q-Value (by Search Engine): A2 Sequest HT	Percolator PEP (by Search Engine): A2 Sequest HT	XCorr (by Search Engine): A2 Sequest HT	Top Apex RT [min]	Sequence in Protein	Positions in Proteins	Quan Usage	Quan Ratio Usage
	FALSE	19651386	High	[R].METDLQAK.[M]		0.0465729	0.000524928	1	1	1	A0A140NFE9	A0A140NFE9 [60-67]		0	935.45	19651386		High	High	0.0002412	0.01262	2.29	32.1	R.METDLQAK.M	[60-67]	Used	Used
	FALSE	1.5382e+06	High	[R].RSNEER.[G]		0.089792	0.00219903	1	1	1	A0A140NFE9	A0A140NFE9 [108-113]		1	790.38	1.5382e+06		High	High	0.0008377	0.03047	1.87	21.54	R.RSNEER.G	[108-113]	Used	Used
	FALSE	1.1137e+07	High	[K].SVANSQDIDLVVDANAVAYNSSDVK.[D]		0.000409485	0.000524928	1	1	5	A0A140NFE9	A0A140NFE9 [126-150]		0	2594.26	1.1137e+07		High	High	0.0002412	2.518e-05	2.07	54.84	K.SVANSQDIDLVVDANAVAYNSSDVK.D	[126-150]	Used	Used
	FALSE		High	[K].TGVSNTLENEFK.[G]	1xDeamidated [N5]	0.000756732	0.000524928	1	1	1	A0A140NFE9	A0A140NFE9 [40-51]		0	1339.64		No Quan Values	High	High	0.0002412	5.609e-05	2.18		K.TGVSNTLENEFK.G	[40-51]	Not Used	Not Used
	FALSE	26685364	High	[K].TGVSNTLENEFK.[G]		0.000242235	0.000524928	1	1	1	A0A140NFE9	A0A140NFE9 [40-51]		0	1338.65	26685364		High	High	0.0002412	1.263e-05	2.18	44.15	K.TGVSNTLENEFK.G	[40-51]	Used	Used
	FALSE	9466369	High	[K].DITADVLK.[Q]		0.109108	0.00270856	1	1	2	A0A140NFE9	A0A140NFE9 [151-158]		0	874.488	9466369		High	High	0.001222	0.0397	1.86	46.88	K.DITADVLK.Q	[151-158]	Used	Used
	FALSE	18537198	High	[K].AQAFEQDR.[A]		0.0190828	0.000524928	1	1	2	A0A140NFE9	A0A140NFE9 [98-105]		0	964.448	18537198		High	High	0.0002412	0.003882	1.72	30.66	K.AQAFEQDR.A	[98-105]	Used	Used
	FALSE	1.46129e+06	High	[K].IAIVNMGSLFQQVAQK.[T]	1xOxidation [M6]	0.00715619	0.000524928	1	1	1	A0A140NFE9	A0A140NFE9 [24-39]		0	1762.95	1.46129e+06		High	High	0.0002412	0.001067	1.98	52.02	K.IAIVNMGSLFQQVAQK.T	[24-39]	Used	Used
	FALSE	27682591	High	[K].IAIVNMGSLFQQVAQK.[T]		2.05595e-05	0.000524928	1	1	2	A0A140NFE9	A0A140NFE9 [24-39]		0	1746.96	27682591		High	High	0.0002412	4.997e-07	3.41	60.68	K.IAIVNMGSLFQQVAQK.T	[24-39]	Used	Used
High	A0A140N6T7	50S ribosomal protein L19 OS=Escherichia coli (strain B / BL21-DE3) OX=469008 GN=rplS PE=3 SV=1	0	36.018	68	9	16	9	115	13.1	10.62	9	16	1.11034e+08	9	1.11034e+08		0
	Checked	Abundances (Normalized): F1: Sample, hsp3	Confidence	Annotated Sequence	Modifications	Qvality PEP	Qvality q-value	# Protein Groups	# Proteins	# PSMs	Master Protein Accessions	Positions in Master Proteins	Modifications in Master Proteins	# Missed Cleavages	Theo. MH+ [Da]	Abundance: F1: Sample, hsp3	Quan Info	Found in Sample: [S1] F1: Sample, hsp3	Confidence (by Search Engine): A2 Sequest HT	Percolator q-Value (by Search Engine): A2 Sequest HT	Percolator PEP (by Search Engine): A2 Sequest HT	XCorr (by Search Engine): A2 Sequest HT	Top Apex RT [min]	Sequence in Protein	Positions in Proteins	Quan Usage	Quan Ratio Usage
	FALSE	2.34175e+07	High	[K].QDVPSFRPGDTVEVK.[V]		0.00185426	0.000524928	1	1	3	A0A140N6T7	A0A140N6T7 [15-29]		0	1673.85	2.34175e+07		High	High	0.0002412	0.0001816	2.55	42.02	K.QDVPSFRPGDTVEVK.V	[15-29]	Used	Used
	FALSE	14007018	High	[K].QLEQEQMK.[Q]		0.0211546	0.000524928	1	1	1	A0A140N6T7	A0A140N6T7 [7-14]		0	1033.5	14007018		High	High	0.0002412	0.004442	1.65	30.64	K.QLEQEQMK.Q	[7-14]	Used	Used
	FALSE	4298241	High	[R].LQAFEGVVIAIR.[N]		0.000311843	0.000524928	1	1	3	A0A140N6T7	A0A140N6T7 [40-51]		0	1315.77	4298241		High	High	0.0002412	1.761e-05	2.94	56.46	R.LQAFEGVVIAIR.N	[40-51]	Used	Used
	FALSE	4.10088e+06	High	[K].ISNGEGVER.[V]		0.00274157	0.000524928	1	1	1	A0A140N6T7	A0A140N6T7 [64-72]		0	960.475	4.10088e+06		High	High	0.0002412	0.0003025	1.99	28.84	K.ISNGEGVER.V	[64-72]	Used	Used
	FALSE		High	[R].VFQTHSPVVDSISVK.[R]	1xDeamidated [Q3]	2.28132e-05	0.000524928	1	1	1	A0A140N6T7	A0A140N6T7 [73-87]		0	1643.86		No Quan Values	High	High	0.0002412	5.716e-07	4.8		R.VFQTHSPVVDSISVK.R	[73-87]	Not Used	Not Used
	FALSE	22722166	High	[R].VFQTHSPVVDSISVK.[R]		0.00701616	0.000524928	1	1	2	A0A140N6T7	A0A140N6T7 [73-87]		0	1642.88	22722166		High	High	0.0002412	0.001041	4.25	42.49	R.VFQTHSPVVDSISVK.R	[73-87]	Used	Used
	FALSE	29690770	High	[K].VWVVEGSK.[K]		0.00876241	0.000524928	1	1	1	A0A140N6T7	A0A140N6T7 [30-37]		0	903.493	29690770		High	High	0.0002412	0.00139	1.75	39.87	K.VWVVEGSK.K	[30-37]	Used	Used
	FALSE	4579096	High	[K].RLQAFEGVVIAIR.[N]		0.002375	0.000524928	1	1	2	A0A140N6T7	A0A140N6T7 [39-51]		1	1471.87	4579096		High	High	0.0002412	0.0002518	3.06	50.02	K.RLQAFEGVVIAIR.N	[39-51]	Used	Used
	FALSE	1.32495e+06	High	[R].KISNGEGVER.[V]		0.0320574	0.000524928	1	1	1	A0A140N6T7	A0A140N6T7 [63-72]		1	1088.57	1.32495e+06		High	High	0.0002412	0.007686	1.54	27.1	R.KISNGEGVER.V	[63-72]	Used	Used
	FALSE	6.8937e+06	High	[R].GLHSAFTVR.[K]		0.0287954	0.000524928	1	1	1	A0A140N6T7	A0A140N6T7 [54-62]		0	987.537	6.8937e+06		High	High	0.0002412	0.006673	2.15	35.42	R.GLHSAFTVR.K	[54-62]	Used	Used
High	A0A140NDE6	Acetyl-coenzyme A carboxylase carboxyl transferase subunit alpha OS=Escherichia coli (strain B / BL21-DE3) OX=469008 GN=accA PE=3 SV=1	0	57.579	54	13	16	13	319	35.3	6.04	13	16	3.68596e+07	13	3.68596e+07	Met-loss+Acetyl [N-Term]	0
	Checked	Abundances (Normalized): F1: Sample, hsp3	Confidence	Annotated Sequence	Modifications	Qvality PEP	Qvality q-value	# Protein Groups	# Proteins	# PSMs	Master Protein Accessions	Positions in Master Proteins	Modifications in Master Proteins	# Missed Cleavages	Theo. MH+ [Da]	Abundance: F1: Sample, hsp3	Quan Info	Found in Sample: [S1] F1: Sample, hsp3	Confidence (by Search Engine): A2 Sequest HT	Percolator q-Value (by Search Engine): A2 Sequest HT	Percolator PEP (by Search Engine): A2 Sequest HT	XCorr (by Search Engine): A2 Sequest HT	Top Apex RT [min]	Sequence in Protein	Positions in Proteins	Quan Usage	Quan Ratio Usage
	FALSE	260401	High	[-].MSLNFLDFEQPIAELEAK.[I]	1xMet-loss+Acetyl [N-Term]	0.000137728	0.000524928	1	1	1	A0A140NDE6	A0A140NDE6 [1-18]	A0A140NDE6 1xMet-loss+Acetyl [N-Term]	0	2006.01	260401		High	High	0.0002412	6.028e-06	2.71	62.75	-.MSLNFLDFEQPIAELEAK.I	[1-18]	Used	Used
	FALSE	905051	High	[R].NFGMPAPEGYR.[K]		0.138873	0.00368476	1	1	1	A0A140NDE6	A0A140NDE6 [131-141]		0	1238.56	905051		High	High	0.001748	0.05495	1.78	44.42	R.NFGMPAPEGYR.K	[131-141]	Used	Used
	FALSE	1.90504e+06	High	[K].MPIITFIDTPGAYPGVGAEER.[G]		0.0025963	0.000524928	1	1	2	A0A140NDE6	A0A140NDE6 [155-175]		0	2234.12	1.90504e+06		High	High	0.0002412	0.0002824	1.79	60.88	K.MPIITFIDTPGAYPGVGAEER.G	[155-175]	Used	Used
	FALSE	2.23172e+06	High	[R].NPEAMAASLK.[A]		0.0054529	0.000524928	1	1	1	A0A140NDE6	A0A140NDE6 [278-287]		0	1031.52	2.23172e+06		High	High	0.0002412	0.0007457	1.92	38.5	R.NPEAMAASLK.A	[278-287]	Used	Used
	FALSE	2763250	High	[K].SADKAPLAAEAMGIIAPR.[L]		0.000447667	0.000524928	1	1	1	A0A140NDE6	A0A140NDE6 [240-257]		1	1781.96	2763250		High	High	0.0002412	2.822e-05	4.78	51.38	K.SADKAPLAAEAMGIIAPR.L	[240-257]	Used	Used
	FALSE	724216	High	[R].FKMPIITFIDTPGAYPGVGAEER.[G]		0.0404793	0.000524928	1	1	1	A0A140NDE6	A0A140NDE6 [153-175]		1	2509.28	724216		High	High	0.0002412	0.01046	1.63	59.72	R.FKMPIITFIDTPGAYPGVGAEER.G	[153-175]	Used	Used
	FALSE	3.68983e+06	High	[K].AIVGGIAR.[L]		0.0881282	0.00219903	1	1	1	A0A140NDE6	A0A140NDE6 [100-107]		0	756.473	3.68983e+06		High	High	0.0008377	0.02958	1.26	36.48	K.AIVGGIAR.L	[100-107]	Used	Used
	FALSE	6.44421e+06	High	[K].AQLLADLADLDVLSTEDLK.[N]		1.27015e-07	0.000524928	1	1	2	A0A140NDE6	A0A140NDE6 [288-306]		0	2043.09	6.44421e+06		High	High	0.0002412	6.406e-10	5.51	61.69	K.AQLLADLADLDVLSTEDLK.N	[288-306]	Used	Used
	FALSE	5.19594e+06	High	[R].LAFDEFDELAGDR.[A]		3.72513e-05	0.000524928	1	1	1	A0A140NDE6	A0A140NDE6 [81-93]		0	1497.69	5.19594e+06		High	High	0.0002412	1.089e-06	3.26	58.27	R.LAFDEFDELAGDR.A	[81-93]	Used	Used
	FALSE	1663299	High	[R].LDGRPVMIIGHQK.[G]		0.0837001	0.00219903	1	1	1	A0A140NDE6	A0A140NDE6 [108-120]		0	1463.82	1663299		High	High	0.0008377	0.02759	1.34	36.46	R.LDGRPVMIIGHQK.G	[108-120]	Used	Used
	FALSE	5146581	High	[K].LIDSIIPEPLGGAHR.[N]		0.0348234	0.000524928	1	1	2	A0A140NDE6	A0A140NDE6 [263-277]		0	1587.89	5146581		High	High	0.0002412	0.008567	1.74	50.2	K.LIDSIIPEPLGGAHR.N	[263-277]	Used	Used
	FALSE	3.78286e+06	High	[K].IDSLTAVSR.[Q]		0.00409315	0.000524928	1	1	1	A0A140NDE6	A0A140NDE6 [19-27]		0	961.531	3.78286e+06		High	High	0.0002412	0.0005135	2.21	38.15	K.IDSLTAVSR.Q	[19-27]	Used	Used
	FALSE	2147181	High	[K].IFADLGAWQIAQLAR.[H]		2.50499e-06	0.000524928	1	1	1	A0A140NDE6	A0A140NDE6 [54-68]		0	1672.92	2147181		High	High	0.0002412	3.163e-08	3.93	61.32	K.IFADLGAWQIAQLAR.H	[54-68]	Used	Used
High	A0A140NF01	Transcription termination factor Rho OS=Escherichia coli (strain B / BL21-DE3) OX=469008 GN=rho PE=3 SV=1	0	50.749	35	13	15	13	419	47	7.25	13	15	3.44086e+07	12	3.44086e+07		0
	Checked	Abundances (Normalized): F1: Sample, hsp3	Confidence	Annotated Sequence	Modifications	Qvality PEP	Qvality q-value	# Protein Groups	# Proteins	# PSMs	Master Protein Accessions	Positions in Master Proteins	Modifications in Master Proteins	# Missed Cleavages	Theo. MH+ [Da]	Abundance: F1: Sample, hsp3	Quan Info	Found in Sample: [S1] F1: Sample, hsp3	Confidence (by Search Engine): A2 Sequest HT	Percolator q-Value (by Search Engine): A2 Sequest HT	Percolator PEP (by Search Engine): A2 Sequest HT	XCorr (by Search Engine): A2 Sequest HT	Top Apex RT [min]	Sequence in Protein	Positions in Proteins	Quan Usage	Quan Ratio Usage
	FALSE	1.55522e+06	High	[K].QDIIFAILK.[Q]		0.00322791	0.000524928	1	1	1	A0A140NF01	A0A140NF01 [32-40]		0	1060.64	1.55522e+06		High	High	0.0002412	0.0003754	2.62	60.51	K.QDIIFAILK.Q	[32-40]	Used	Used
	FALSE	1.4221e+06	High	[K].NTPVSELITLGENMGLENLAR.[M]		2.09709e-05	0.000524928	1	1	2	A0A140NF01	A0A140NF01 [8-28]		0	2271.16	1.4221e+06		High	High	0.0002412	5.13e-07	4.16	62.03	K.NTPVSELITLGENMGLENLAR.M	[8-28]	Used	Used
	FALSE	2.9361e+06	High	[K].MDEVIYEEFK.[G]		0.000940961	0.000524928	1	1	1	A0A140NF01	A0A140NF01 [327-336]		0	1302.59	2.9361e+06		High	High	0.0002412	7.479e-05	2.99	50.21	K.MDEVIYEEFK.G	[327-336]	Used	Used
	FALSE	4.02241e+06	High	[R].VLDLASPIGR.[G]		0.00224914	0.000524928	1	1	1	A0A140NF01	A0A140NF01 [161-170]		0	1040.61	4.02241e+06		High	High	0.0002412	0.000234	1.9	48.81	R.VLDLASPIGR.G	[161-170]	Used	Used
	FALSE	3.62224e+06	High	[K].VLTGGVDANALHRPK.[R]		0.000432413	0.000524928	1	1	1	A0A140NF01	A0A140NF01 [284-298]		0	1547.87	3.62224e+06		High	High	0.0002412	2.7e-05	2.48	34.68	K.VLTGGVDANALHRPK.R	[284-298]	Used	Used
	FALSE	5.09341e+06	High	[K].VNEVNFDKPENAR.[N]		0.00121129	0.000524928	1	1	2	A0A140NF01	A0A140NF01 [116-128]		0	1531.75	5.09341e+06		High	High	0.0002412	0.0001039	3.06	33.78	K.VNEVNFDKPENAR.N	[116-128]	Used	Used
	FALSE	1.41975e+06	High	[R].VFPAIDYNR.[S]		0.0254833	0.000524928	1	1	1	A0A140NF01	A0A140NF01 [354-362]		0	1094.56	1.41975e+06		High	High	0.0002412	0.005679	1.28	45.75	R.VFPAIDYNR.S	[354-362]	Used	Used
	FALSE	2.02328e+06	High	[R].YFALLK.[V]		0.0864933	0.00219903	1	1	1	A0A140NF01	A0A140NF01 [110-115]		0	754.45	2.02328e+06		High	High	0.0008377	0.02883	1.46	47.98	R.YFALLK.V	[110-115]	Used	Used
	FALSE		High	[K].TNDDFFEMMK.[R]		0.010211	0.000524928	1	1	1	A0A140NF01	A0A140NF01 [408-417]		0	1277.52		No Quan Values	High	High	0.0002412	0.001697	2.65		K.TNDDFFEMMK.R	[408-417]	Not Used	Not Used
	FALSE	4.06318e+06	High	[R].AYNTVVPASGK.[V]		0.00859106	0.000524928	1	1	1	A0A140NF01	A0A140NF01 [273-283]		0	1106.58	4.06318e+06		High	High	0.0002412	0.001354	1.95	34.55	R.AYNTVVPASGK.V	[273-283]	Used	Used
	FALSE	1.87252e+06	High	[K].KDVIILLDSITR.[L]		0.000514256	0.000524928	1	1	1	A0A140NF01	A0A140NF01 [258-269]		1	1385.84	1.87252e+06		High	High	0.0002412	3.387e-05	3.39	53.56	K.KDVIILLDSITR.L	[258-269]	Used	Used
	FALSE	2.41448e+06	High	[K].GEVVASTFDEPASR.[H]		0.00139143	0.000524928	1	1	1	A0A140NF01	A0A140NF01 [225-238]		0	1464.7	2.41448e+06		High	High	0.0002412	0.0001249	2.89	41	K.GEVVASTFDEPASR.H	[225-238]	Used	Used
	FALSE	3.96386e+06	High	[R].GLIVAPPK.[A]		0.0445924	0.000524928	1	1	1	A0A140NF01	A0A140NF01 [174-181]		0	794.513	3.96386e+06		High	High	0.0002412	0.01191	1.93	40.91	R.GLIVAPPK.A	[174-181]	Used	Used
High	A0A140N9X7	Peptidase U32 OS=Escherichia coli (strain B / BL21-DE3) OX=469008 GN=ECBD_2204 PE=4 SV=1	0	39.895	26	13	15	13	653	72.7	7.17	13	15	1.57798e+07	11	1.57798e+07		0
	Checked	Abundances (Normalized): F1: Sample, hsp3	Confidence	Annotated Sequence	Modifications	Qvality PEP	Qvality q-value	# Protein Groups	# Proteins	# PSMs	Master Protein Accessions	Positions in Master Proteins	Modifications in Master Proteins	# Missed Cleavages	Theo. MH+ [Da]	Abundance: F1: Sample, hsp3	Quan Info	Found in Sample: [S1] F1: Sample, hsp3	Confidence (by Search Engine): A2 Sequest HT	Percolator q-Value (by Search Engine): A2 Sequest HT	Percolator PEP (by Search Engine): A2 Sequest HT	XCorr (by Search Engine): A2 Sequest HT	Top Apex RT [min]	Sequence in Protein	Positions in Proteins	Quan Usage	Quan Ratio Usage
	FALSE	1.06101e+06	High	[R].QMLDAIIEER.[G]		0.015988	0.000524928	1	1	1	A0A140N9X7	A0A140N9X7 [260-269]		0	1217.62	1.06101e+06		High	High	0.0002412	0.003056	1.74	50.56	R.QMLDAIIEER.G	[260-269]	Used	Used
	FALSE	1.52226e+06	High	[R].TEHFFVPSTEK.[T]		0.0378221	0.000524928	1	1	2	A0A140N9X7	A0A140N9X7 [280-290]		0	1321.64	1.52226e+06		High	High	0.0002412	0.009571	2.64	38.97	R.TEHFFVPSTEK.T	[280-290]	Used	Used
	FALSE		High	[R].EAILHGADAVYIGGPGFGAR.[H]		0.00105971	0.000524928	1	1	1	A0A140N9X7	A0A140N9X7 [22-41]		0	1971.01		No Quan Values	High	High	0.0002412	8.713e-05	2.99		R.EAILHGADAVYIGGPGFGAR.H	[22-41]	Not Used	Not Used
	FALSE	1.37111e+06	High	[R].EAADMLDAAR.[L]		0.0149973	0.000524928	1	1	1	A0A140N9X7	A0A140N9X7 [495-504]		0	1062.49	1.37111e+06		High	High	0.0002412	0.002812	1.76	40.45	R.EAADMLDAAR.L	[495-504]	Used	Used
	FALSE	1.03423e+06	High	[K].DIAELVPFAHR.[Y]		0.0406759	0.000524928	1	1	1	A0A140N9X7	A0A140N9X7 [50-60]		0	1267.68	1.03423e+06		High	High	0.0002412	0.01055	2.13	53.49	K.DIAELVPFAHR.Y	[50-60]	Used	Used
	FALSE	404581	High	[K].DHLDVAVTEPLANGDGLNVLIK.[R]	1xDeamidated [N13]	0.0670318	0.00219903	1	1	1	A0A140N9X7	A0A140N9X7 [330-351]		0	2304.21	404581		High	High	0.0008377	0.02056	1.34	58.94	K.DHLDVAVTEPLANGDGLNVLIK.R	[330-351]	Used	Used
	FALSE	1.47283e+06	High	[R].FAFNLCPK.[Q]	1xCarbamidomethyl [C6]	0.0118393	0.000524928	1	1	1	A0A140N9X7	A0A140N9X7 [575-582]		0	996.497	1.47283e+06		High	High	0.0002412	0.002071	1.77	48.87	R.FAFNLCPK.Q	[575-582]	Used	Used
	FALSE	1741902	High	[R].ELNLDQIR.[A]		0.0306814	0.000524928	1	1	1	A0A140N9X7	A0A140N9X7 [143-150]		0	1000.54	1741902		High	High	0.0002412	0.007238	2.01	44.72	R.ELNLDQIR.A	[143-150]	Used	Used
	FALSE	1.75835e+06	High	[R].KGDIGAFDSPK.[F]		5.50904e-05	0.000524928	1	1	1	A0A140N9X7	A0A140N9X7 [305-315]		1	1134.58	1.75835e+06		High	High	0.0002412	1.815e-06	2.95	33.76	R.KGDIGAFDSPK.F	[305-315]	Used	Used
	FALSE	2.2284e+06	High	[R].KPVADPAPVYPQTHLSFLANVYNQK.[A]		0.000499199	0.000524928	1	1	2	A0A140N9X7	A0A140N9X7 [514-538]		0	2797.47	2.2284e+06		High	High	0.0002412	3.26e-05	4.41	48.87	R.KPVADPAPVYPQTHLSFLANVYNQK.A	[514-538]	Used	Used
	FALSE	1.45759e+06	High	[R].LELLSPAR.[D]		0.110117	0.00270856	1	1	1	A0A140N9X7	A0A140N9X7 [8-15]		0	898.536	1.45759e+06		High	High	0.001222	0.03999	2.24	44.56	R.LELLSPAR.D	[8-15]	Used	Used
	FALSE		High	[K].FLSDVGFTQIVLAR.[E]		0.00104926	0.000524928	1	1	1	A0A140N9X7	A0A140N9X7 [129-142]		0	1565.87		No Quan Values	High	High	0.0002412	8.634e-05	2.09		K.FLSDVGFTQIVLAR.E	[129-142]	Not Used	Not Used
	FALSE	1.72752e+06	High	[R].GSTDYFVNAR.[K]		0.00726305	0.000524928	1	1	1	A0A140N9X7	A0A140N9X7 [295-304]		0	1129.53	1.72752e+06		High	High	0.0002412	0.001089	1.66	40.7	R.GSTDYFVNAR.K	[295-304]	Used	Used
High	A0A140SS69	Iron-containing alcohol dehydrogenase OS=Escherichia coli (strain B / BL21-DE3) OX=469008 GN=ECBD_4078 PE=4 SV=1	0	48.678	36	8	13	8	367	38.7	4.88	8	13	2.7611e+07	8	2.7611e+07		0
	Checked	Abundances (Normalized): F1: Sample, hsp3	Confidence	Annotated Sequence	Modifications	Qvality PEP	Qvality q-value	# Protein Groups	# Proteins	# PSMs	Master Protein Accessions	Positions in Master Proteins	Modifications in Master Proteins	# Missed Cleavages	Theo. MH+ [Da]	Abundance: F1: Sample, hsp3	Quan Info	Found in Sample: [S1] F1: Sample, hsp3	Confidence (by Search Engine): A2 Sequest HT	Percolator q-Value (by Search Engine): A2 Sequest HT	Percolator PEP (by Search Engine): A2 Sequest HT	XCorr (by Search Engine): A2 Sequest HT	Top Apex RT [min]	Sequence in Protein	Positions in Proteins	Quan Usage	Quan Ratio Usage
	FALSE	4848324	High	[K].IVAGAPAR.[L]		0.021051	0.000524928	1	1	1	A0A140SS69	A0A140SS69 [156-163]		0	754.457	4848324		High	High	0.0002412	0.004405	1.77	30.47	K.IVAGAPAR.L	[156-163]	Used	Used
	FALSE	2.03552e+06	High	[R].IVAEAACAEGETIHNMPGGATPDQVYAALLVADQYGQR.[F]	1xCarbamidomethyl [C7]; 1xDeamidated [N15]	0.00012978	0.000524928	1	1	1	A0A140SS69	A0A140SS69 [324-361]		0	3987.89	2.03552e+06		High	High	0.0002412	5.592e-06	4.24	59.62	R.IVAEAACAEGETIHNMPGGATPDQVYAALLVADQYGQR.F	[324-361]	Used	Used
	FALSE		High	[R].IVAEAACAEGETIHNMPGGATPDQVYAALLVADQYGQR.[F]	1xCarbamidomethyl [C7]	0.00215114	0.000524928	1	1	1	A0A140SS69	A0A140SS69 [324-361]		0	3986.9		No Quan Values	High	High	0.0002412	0.0002203	2.18		R.IVAEAACAEGETIHNMPGGATPDQVYAALLVADQYGQR.F	[324-361]	Not Used	Not Used
	FALSE	1.82309e+06	High	[R].WLVVGDK.[F]		0.0355074	0.000524928	1	1	1	A0A140SS69	A0A140SS69 [32-38]		0	816.461	1.82309e+06		High	High	0.0002412	0.008812	1.76	45.07	R.WLVVGDK.F	[32-38]	Used	Used
	FALSE		High	[R].YLLLPNNPNMVIVDTK.[I]	1xOxidation [M10]	0.0852857	0.00219903	1	1	1	A0A140SS69	A0A140SS69 [140-155]		0	1859.99		No Quan Values	High	High	0.0008377	0.02827	0.78		R.YLLLPNNPNMVIVDTK.I	[140-155]	Not Used	Not Used
	FALSE	3859022	High	[R].YLLLPNNPNMVIVDTK.[I]		0.0135909	0.000524928	1	1	1	A0A140SS69	A0A140SS69 [140-155]		0	1844	3859022		High	High	0.0002412	0.002482	2.13	58	R.YLLLPNNPNMVIVDTK.I	[140-155]	Used	Used
	FALSE	4577577	High	[K].AMLAAEQHVVTPALER.[V]		0.014137	0.000524928	1	1	1	A0A140SS69	A0A140SS69 [217-232]		0	1735.92	4577577		High	High	0.0002412	0.002607	2.15	42.82	K.AMLAAEQHVVTPALER.V	[217-232]	Used	Used
	FALSE		High	[K].AMLAAEQHVVTPALER.[V]	1xDeamidated [Q7]; 1xOxidation [M2]	0.0448084	0.000524928	1	1	1	A0A140SS69	A0A140SS69 [217-232]		0	1752.89		No Quan Values	High	High	0.0002412	0.01194	1.42		K.AMLAAEQHVVTPALER.V	[217-232]	Not Used	Not Used
	FALSE	1.84174e+06	High	[R].LLAAGIGDALATWFEAR.[A]		1.81545e-06	0.000524928	1	1	2	A0A140SS69	A0A140SS69 [164-180]		0	1774.95	1.84174e+06		High	High	0.0002412	2.082e-08	5.6	61.76	R.LLAAGIGDALATWFEAR.A	[164-180]	Used	Used
	FALSE	3.96535e+06	High	[R].GIAETAQCGAILGIGGGK.[T]	1xCarbamidomethyl [C8]	1.00255e-05	0.000524928	1	1	2	A0A140SS69	A0A140SS69 [78-95]		0	1672.87	3.96535e+06		High	High	0.0002412	1.946e-07	3.53	48.71	R.GIAETAQCGAILGIGGGK.T	[78-95]	Used	Used
	FALSE	4660397	High	[K].FVLGFAQSTVEK.[S]		0.00524143	0.000524928	1	1	1	A0A140SS69	A0A140SS69 [39-50]		0	1325.71	4660397		High	High	0.0002412	0.0007091	2.37	50.72	K.FVLGFAQSTVEK.S	[39-50]	Used	Used
High	A0A140N1V2	DNA ligase B OS=Escherichia coli (strain B / BL21-DE3) OX=469008 GN=ligB PE=3 SV=1	0	2.356	1	1	13	1	560	63.2	9	1	13	3.33428e+08	2	3.33428e+08		0
	Checked	Abundances (Normalized): F1: Sample, hsp3	Confidence	Annotated Sequence	Modifications	Qvality PEP	Qvality q-value	# Protein Groups	# Proteins	# PSMs	Master Protein Accessions	Positions in Master Proteins	Modifications in Master Proteins	# Missed Cleavages	Theo. MH+ [Da]	Abundance: F1: Sample, hsp3	Quan Info	Found in Sample: [S1] F1: Sample, hsp3	Confidence (by Search Engine): A2 Sequest HT	Percolator q-Value (by Search Engine): A2 Sequest HT	Percolator PEP (by Search Engine): A2 Sequest HT	XCorr (by Search Engine): A2 Sequest HT	Top Apex RT [min]	Sequence in Protein	Positions in Proteins	Quan Usage	Quan Ratio Usage
	FALSE	7.82125e+07	High	[K].VAGLMMR.[Q]	1xOxidation [M]	0.122344	0.00368476	1	1	10	A0A140N1V2	A0A140N1V2 [202-208]		0	793.406	7.82125e+07		High	High	0.001748	0.04625	1.52	40.1	K.VAGLMMR.Q	[202-208]	Used	Used
	FALSE	255215520	High	[K].VAGLMMR.[Q]		0.205912	0.00763956	1	1	3	A0A140N1V2	A0A140N1V2 [202-208]		0	777.411	255215520		High	High	0.003311	0.09531	1.75	43.12	K.VAGLMMR.Q	[202-208]	Used	Used
High	A0A140NCU2	Acyl-[acyl-carrier-protein]--UDP-N-acetylglucosamine O-acyltransferase OS=Escherichia coli (strain B / BL21-DE3) OX=469008 GN=lpxA PE=3 SV=1	0	28.362	20	4	13	4	262	28.1	7.12	4	13	7.04087e+07	4	7.04087e+07		0
	Checked	Abundances (Normalized): F1: Sample, hsp3	Confidence	Annotated Sequence	Modifications	Qvality PEP	Qvality q-value	# Protein Groups	# Proteins	# PSMs	Master Protein Accessions	Positions in Master Proteins	Modifications in Master Proteins	# Missed Cleavages	Theo. MH+ [Da]	Abundance: F1: Sample, hsp3	Quan Info	Found in Sample: [S1] F1: Sample, hsp3	Confidence (by Search Engine): A2 Sequest HT	Percolator q-Value (by Search Engine): A2 Sequest HT	Percolator PEP (by Search Engine): A2 Sequest HT	XCorr (by Search Engine): A2 Sequest HT	Top Apex RT [min]	Sequence in Protein	Positions in Proteins	Quan Usage	Quan Ratio Usage
	FALSE	2.42141e+07	High	[K].TLDEVKPEIAELAETYPEVK.[A]		7.82624e-06	0.000524928	1	1	6	A0A140NCU2	A0A140NCU2 [228-247]		0	2274.18	2.42141e+07		High	High	0.0002412	1.412e-07	4.18	53.6	K.TLDEVKPEIAELAETYPEVK.A	[228-247]	Used	Used
	FALSE	25921140	High	[R].EAITAIR.[N]		0.0589348	0.00174403	1	1	3	A0A140NCU2	A0A140NCU2 [210-216]		0	773.452	25921140		High	High	0.0006856	0.01728	2.12	36.09	R.EAITAIR.N	[210-216]	Used	Used
	FALSE	2.25055e+06	High	[R].DNEIYQFASIGEVNQDLK.[Y]		7.44374e-07	0.000524928	1	1	2	A0A140NCU2	A0A140NCU2 [59-76]		0	2083	2.25055e+06		High	High	0.0002412	6.474e-09	4.07	59.55	R.DNEIYQFASIGEVNQDLK.Y	[59-76]	Used	Used
	FALSE	18022926	High	[K].AFTDFFAR.[S]		0.0270235	0.000524928	1	1	2	A0A140NCU2	A0A140NCU2 [248-255]		0	974.473	18022926		High	High	0.0002412	0.006141	1.6	54.36	K.AFTDFFAR.S	[248-255]	Used	Used
High	A0A140N3L9	50S ribosomal protein L28 OS=Escherichia coli (strain B / BL21-DE3) OX=469008 GN=rpmB PE=3 SV=1	0	21.675	72	8	13	8	78	9	11.41	8	13	1.8648e+08	9	1.8648e+08		0
	Checked	Abundances (Normalized): F1: Sample, hsp3	Confidence	Annotated Sequence	Modifications	Qvality PEP	Qvality q-value	# Protein Groups	# Proteins	# PSMs	Master Protein Accessions	Positions in Master Proteins	Modifications in Master Proteins	# Missed Cleavages	Theo. MH+ [Da]	Abundance: F1: Sample, hsp3	Quan Info	Found in Sample: [S1] F1: Sample, hsp3	Confidence (by Search Engine): A2 Sequest HT	Percolator q-Value (by Search Engine): A2 Sequest HT	Percolator PEP (by Search Engine): A2 Sequest HT	XCorr (by Search Engine): A2 Sequest HT	Top Apex RT [min]	Sequence in Protein	Positions in Proteins	Quan Usage	Quan Ratio Usage
	FALSE	19889116	High	[R].VCQVTGK.[R]	1xCarbamidomethyl [C2]	0.0873072	0.00219903	1	1	2	A0A140N3L9	A0A140N3L9 [4-10]		0	791.408	19889116		High	High	0.0008377	0.02928	1.82	26.99	R.VCQVTGK.R	[4-10]	Used	Used
	FALSE	39315904	High	[R].SHALNATK.[R]		0.00337491	0.000524928	1	1	1	A0A140N3L9	A0A140N3L9 [19-26]		0	841.453	39315904		High	High	0.0002412	0.0003971	2.22	26.39	R.SHALNATK.R	[19-26]	Used	Used
	FALSE	21996976	High	[K].RFVTLR.[V]		0.20943	0.00763956	1	1	2	A0A140N3L9	A0A140N3L9 [45-50]		1	791.489	21996976		High	High	0.003311	0.09752	2.39	34.63	K.RFVTLR.V	[45-50]	Used	Used
	FALSE	4216648	High	[K].RPVTGNNR.[S]	1xDeamidated [N6]	0.080233	0.00219903	1	1	1	A0A140N3L9	A0A140N3L9 [11-18]		0	914.48	4216648		High	High	0.0008377	0.0261	2.2	25.26	K.RPVTGNNR.S	[11-18]	Used	Used
	FALSE	20632596	High	[K].RPVTGNNR.[S]		0.00911538	0.000524928	1	1	1	A0A140N3L9	A0A140N3L9 [11-18]		0	913.496	20632596		High	High	0.0002412	0.001465	2.29	25.19	K.RPVTGNNR.S	[11-18]	Used	Used
	FALSE	6.57164e+06	High	[K].KGIDTVLAELR.[A]		0.0486383	0.00115854	1	1	2	A0A140N3L9	A0A140N3L9 [62-72]		1	1214.71	6.57164e+06		High	High	0.0004769	0.01334	1.87	49.33	K.KGIDTVLAELR.A	[62-72]	Used	Used
	FALSE	47371300	High	[K].GIDTVLAELR.[A]		0.000567801	0.000524928	1	1	2	A0A140N3L9	A0A140N3L9 [63-72]		0	1086.62	47371300		High	High	0.0002412	3.845e-05	2.15	56.49	K.GIDTVLAELR.A	[63-72]	Used	Used
	FALSE	12260245	High	[R].FLPNLHSHR.[F]		0.0108873	0.000524928	1	1	1	A0A140N3L9	A0A140N3L9 [29-37]		0	1120.6	12260245		High	High	0.0002412	0.001854	1.67	33.47	R.FLPNLHSHR.F	[29-37]	Used	Used
	FALSE	14225990	High	[R].FWVESEK.[R]		0.155273	0.00524205	1	1	1	A0A140N3L9	A0A140N3L9 [38-44]		0	924.446	14225990		High	High	0.002293	0.06426	1.52	41.39	R.FWVESEK.R	[38-44]	Used	Used
High	A0A140N4K1	30S ribosomal protein S3 OS=Escherichia coli (strain B / BL21-DE3) OX=469008 GN=rpsC PE=3 SV=1	0	35.701	54	10	12	10	233	26	10.27	10	12	4.30173e+07	8	4.30173e+07		0
	Checked	Abundances (Normalized): F1: Sample, hsp3	Confidence	Annotated Sequence	Modifications	Qvality PEP	Qvality q-value	# Protein Groups	# Proteins	# PSMs	Master Protein Accessions	Positions in Master Proteins	Modifications in Master Proteins	# Missed Cleavages	Theo. MH+ [Da]	Abundance: F1: Sample, hsp3	Quan Info	Found in Sample: [S1] F1: Sample, hsp3	Confidence (by Search Engine): A2 Sequest HT	Percolator q-Value (by Search Engine): A2 Sequest HT	Percolator PEP (by Search Engine): A2 Sequest HT	XCorr (by Search Engine): A2 Sequest HT	Top Apex RT [min]	Sequence in Protein	Positions in Proteins	Quan Usage	Quan Ratio Usage
	FALSE	7889702	High	[K].LVADSITSQLER.[R]		0.000235142	0.000524928	1	1	1	A0A140N4K1	A0A140N4K1 [115-126]		0	1331.72	7889702		High	High	0.0002412	1.212e-05	2.98	47.2	K.LVADSITSQLER.R	[115-126]	Used	Used
	FALSE	2.01344e+06	High	[R].IVIERPAK.[S]		0.154585	0.00524205	1	1	1	A0A140N4K1	A0A140N4K1 [55-62]		0	925.583	2.01344e+06		High	High	0.002293	0.06373	1.56	31.78	R.IVIERPAK.S	[55-62]	Used	Used
	FALSE	687734	High	[R].VTIHTARPGIVIGK.[K]		0.114763	0.00368476	1	1	1	A0A140N4K1	A0A140N4K1 [66-79]		0	1461.89	687734		High	High	0.001618	0.04252	0.93	36.87	R.VTIHTARPGIVIGK.K	[66-79]	Used	Used
	FALSE	4.08603e+06	High	[R].VPLHTLR.[A]		0.0885415	0.00219903	1	1	1	A0A140N4K1	A0A140N4K1 [173-179]		0	835.515	4.08603e+06		High	High	0.0008377	0.02977	1.6	32.03	R.VPLHTLR.A	[173-179]	Used	Used
	FALSE	1.8123e+07	High	[K].VVADIAGVPAQINIAEVR.[K]		0.000166249	0.000524928	1	1	2	A0A140N4K1	A0A140N4K1 [90-107]		0	1835.04	1.8123e+07		High	High	0.0002412	7.719e-06	3.73	55.48	K.VVADIAGVPAQINIAEVR.K	[90-107]	Used	Used
	FALSE		High	[K].EFADNLDSDFK.[V]		0.00104408	0.000524928	1	1	1	A0A140N4K1	A0A140N4K1 [28-38]		0	1300.57		No Quan Values	High	High	0.0002412	8.556e-05	2.13		K.EFADNLDSDFK.V	[28-38]	Not Used	Not Used
	FALSE		High	[R].ADIDYNTSEAHTTYGVIGVK.[V]	1xDeamidated [N6]	0.0016303	0.000524928	1	1	1	A0A140N4K1	A0A140N4K1 [180-199]		0	2155.02		No Quan Values	High	High	0.0002412	0.0001529	2.82		R.ADIDYNTSEAHTTYGVIGVK.V	[180-199]	Not Used	Not Used
	FALSE	2.29792e+06	High	[K].KGEDVEK.[L]		0.0328478	0.000524928	1	1	1	A0A140N4K1	A0A140N4K1 [80-86]		1	804.41	2.29792e+06		High	High	0.0002412	0.00794	1.65	25.09	K.KGEDVEK.L	[80-86]	Used	Used
	FALSE	5.24553e+06	High	[R].LGGAEIAR.[T]		0.0247459	0.000524928	1	1	1	A0A140N4K1	A0A140N4K1 [157-164]		0	786.447	5.24553e+06		High	High	0.0002412	0.005453	1.86	33.05	R.LGGAEIAR.T	[157-164]	Used	Used
	FALSE		High	[K].GEILGGMAAVEQPEKPAAQPK.[K]	1xDeamidated [Q12]	0.0208455	0.000524928	1	1	1	A0A140N4K1	A0A140N4K1 [205-225]		0	2122.08		No Quan Values	High	High	0.0002412	0.004339	1.45		K.GEILGGMAAVEQPEKPAAQPK.K	[205-225]	Not Used	Not Used
	FALSE	2.67395e+06	High	[K].GEILGGMAAVEQPEKPAAQPK.[K]		0.0104145	0.000524928	1	1	1	A0A140N4K1	A0A140N4K1 [205-225]		0	2121.1	2.67395e+06		High	High	0.0002412	0.001746	3.07	42.64	K.GEILGGMAAVEQPEKPAAQPK.K	[205-225]	Used	Used
High	A0A140N7K3	Acetyl-coenzyme A carboxylase carboxyl transferase subunit beta OS=Escherichia coli (strain B / BL21-DE3) OX=469008 GN=accD PE=3 SV=1	0	37.653	38	10	12	10	304	33.3	7.68	10	12	2.99592e+07	10	2.99592e+07		0
	Checked	Abundances (Normalized): F1: Sample, hsp3	Confidence	Annotated Sequence	Modifications	Qvality PEP	Qvality q-value	# Protein Groups	# Proteins	# PSMs	Master Protein Accessions	Positions in Master Proteins	Modifications in Master Proteins	# Missed Cleavages	Theo. MH+ [Da]	Abundance: F1: Sample, hsp3	Quan Info	Found in Sample: [S1] F1: Sample, hsp3	Confidence (by Search Engine): A2 Sequest HT	Percolator q-Value (by Search Engine): A2 Sequest HT	Percolator PEP (by Search Engine): A2 Sequest HT	XCorr (by Search Engine): A2 Sequest HT	Top Apex RT [min]	Sequence in Protein	Positions in Proteins	Quan Usage	Quan Ratio Usage
	FALSE	1.03209e+06	High	[R].MQEALMSLMQMAK.[T]		0.00590173	0.000524928	1	1	1	A0A140N7K3	A0A140N7K3 [167-179]		0	1511.71	1.03209e+06		High	High	0.0002412	0.0008268	2.5	59.09	R.MQEALMSLMQMAK.T	[167-179]	Used	Used
	FALSE	3.91569e+06	High	[R].NLEVCPK.[C]	1xCarbamidomethyl [C5]	0.068643	0.00219903	1	1	1	A0A140N7K3	A0A140N7K3 [42-48]		0	859.434	3.91569e+06		High	High	0.0008377	0.02112	1.46	33.71	R.NLEVCPK.C	[42-48]	Used	Used
	FALSE	3.00041e+06	High	[K].LMNLPAPNPEAPR.[E]		3.63401e-05	0.000524928	1	1	1	A0A140N7K3	A0A140N7K3 [277-289]		0	1419.74	3.00041e+06		High	High	0.0002412	1.054e-06	2.66	45.86	K.LMNLPAPNPEAPR.E	[277-289]	Used	Used
	FALSE	3.14768e+06	High	[R].VIEQTVR.[E]		0.20943	0.00763956	1	1	1	A0A140N7K3	A0A140N7K3 [232-238]		0	844.489	3.14768e+06		High	High	0.003311	0.09707	1.25	30.82	R.VIEQTVR.E	[232-238]	Used	Used
	FALSE	3.37643e+06	High	[R].SEFLIEK.[G]		0.0719764	0.00219903	1	1	1	A0A140N7K3	A0A140N7K3 [248-254]		0	865.467	3.37643e+06		High	High	0.0008377	0.02253	1.65	42.69	R.SEFLIEK.G	[248-254]	Used	Used
	FALSE	4322199	High	[K].ALIGFAGPR.[V]		0.0130657	0.000524928	1	1	1	A0A140N7K3	A0A140N7K3 [223-231]		0	901.525	4322199		High	High	0.0002412	0.002344	1.65	46.16	K.ALIGFAGPR.V	[223-231]	Used	Used
	FALSE	535517	High	[K].CDSCGQVLYR.[A]	2xCarbamidomethyl [C1; C4]	0.0569934	0.00174403	1	1	1	A0A140N7K3	A0A140N7K3 [27-36]		0	1257.54	535517		High	High	0.0006856	0.01647	1.28	36.2	K.CDSCGQVLYR.A	[27-36]	Used	Used
	FALSE		High	[R].AVEQALEDNCPLICFSASGGAR.[M]	2xCarbamidomethyl [C10; C14]; 1xDeamidated [N9]	2.84927e-06	0.000524928	1	1	1	A0A140N7K3	A0A140N7K3 [145-166]		0	2366.08		No Quan Values	High	High	0.0002412	3.748e-08	3.38		R.AVEQALEDNCPLICFSASGGAR.M	[145-166]	Not Used	Not Used
	FALSE	2.45154e+06	High	[R].AVEQALEDNCPLICFSASGGAR.[M]	2xCarbamidomethyl [C10; C14]	0.00470114	0.000524928	1	1	1	A0A140N7K3	A0A140N7K3 [145-166]		0	2365.09	2.45154e+06		High	High	0.0002412	0.0006164	3.07	54.84	R.AVEQALEDNCPLICFSASGGAR.M	[145-166]	Used	Used
	FALSE	4.91391e+06	High	[R].LHSLLDEGSLVELGSELEPK.[D]		3.14779e-05	0.000524928	1	1	2	A0A140N7K3	A0A140N7K3 [61-80]		0	2165.13	4.91391e+06		High	High	0.0002412	8.719e-07	5.15	59.99	R.LHSLLDEGSLVELGSELEPK.D	[61-80]	Used	Used
	FALSE	3263766	High	[K].GAIDMIVR.[R]		0.00524143	0.000524928	1	1	1	A0A140N7K3	A0A140N7K3 [255-262]		0	874.481	3263766		High	High	0.0002412	0.0007107	1.72	46.1	K.GAIDMIVR.R	[255-262]	Used	Used
High	A0A140N711	50S ribosomal protein L15 OS=Escherichia coli (strain B / BL21-DE3) OX=469008 GN=rplO PE=3 SV=1	0	23.312	49	7	12	7	144	15	11.18	7	12	1.00687e+08	7	1.00687e+08		0
	Checked	Abundances (Normalized): F1: Sample, hsp3	Confidence	Annotated Sequence	Modifications	Qvality PEP	Qvality q-value	# Protein Groups	# Proteins	# PSMs	Master Protein Accessions	Positions in Master Proteins	Modifications in Master Proteins	# Missed Cleavages	Theo. MH+ [Da]	Abundance: F1: Sample, hsp3	Quan Info	Found in Sample: [S1] F1: Sample, hsp3	Confidence (by Search Engine): A2 Sequest HT	Percolator q-Value (by Search Engine): A2 Sequest HT	Percolator PEP (by Search Engine): A2 Sequest HT	XCorr (by Search Engine): A2 Sequest HT	Top Apex RT [min]	Sequence in Protein	Positions in Proteins	Quan Usage	Quan Ratio Usage
	FALSE	20266496	High	[R].LNTLSPAEGSK.[K]		0.00511344	0.000524928	1	1	3	A0A140N711	A0A140N711 [3-13]		0	1116.59	20266496		High	High	0.0002412	0.0006855	1.87	34.02	R.LNTLSPAEGSK.K	[3-13]	Used	Used
	FALSE	21056084	High	[K].VILAGEVTTPVTVR.[G]		0.00719164	0.000524928	1	1	2	A0A140N711	A0A140N711 [110-123]		0	1454.86	21056084		High	High	0.0002412	0.00107	3.13	48.5	K.VILAGEVTTPVTVR.G	[110-123]	Used	Used
	FALSE	22278606	High	[K].VEGGVVDLNTLK.[A]		0.000811058	0.000524928	1	1	2	A0A140N711	A0A140N711 [85-96]		0	1243.69	22278606		High	High	0.0002412	6.142e-05	3.07	46.75	K.VEGGVVDLNTLK.A	[85-96]	Used	Used
	FALSE	3.20569e+06	High	[R].RGFEGGQMPLYR.[R]		0.0185286	0.000524928	1	1	1	A0A140N711	A0A140N711 [48-59]		1	1410.69	3.20569e+06		High	High	0.0002412	0.003732	2.84	40.74	R.RGFEGGQMPLYR.R	[48-59]	Used	Used
	FALSE	5190506	High	[K].AANIIGIQIEFAK.[V]		0.00307207	0.000524928	1	1	1	A0A140N711	A0A140N711 [97-109]		0	1387.79	5190506		High	High	0.0002412	0.0003526	2.58	56.67	K.AANIIGIQIEFAK.V	[97-109]	Used	Used
	FALSE	14456899	High	[K].AAITAEVR.[L]		0.0202407	0.000524928	1	1	2	A0A140N711	A0A140N711 [71-78]		0	830.473	14456899		High	High	0.0002412	0.00419	1.87	33.92	K.AAITAEVR.L	[71-78]	Used	Used
	FALSE	14232582	High	[R].GFEGGQMPLYR.[R]		0.0319016	0.000524928	1	1	1	A0A140N711	A0A140N711 [49-59]		0	1254.59	14232582		High	High	0.0002412	0.007609	1.42	45.58	R.GFEGGQMPLYR.R	[49-59]	Used	Used
High	A0A140NDY4	Guanosine-5'-triphosphate,3'-diphosphate pyrophosphatase OS=Escherichia coli (strain B / BL21-DE3) OX=469008 GN=gppA PE=3 SV=1	0	36.048	25	10	12	10	494	54.9	6.48	10	12	1.90095e+07	10	1.90095e+07		0
	Checked	Abundances (Normalized): F1: Sample, hsp3	Confidence	Annotated Sequence	Modifications	Qvality PEP	Qvality q-value	# Protein Groups	# Proteins	# PSMs	Master Protein Accessions	Positions in Master Proteins	Modifications in Master Proteins	# Missed Cleavages	Theo. MH+ [Da]	Abundance: F1: Sample, hsp3	Quan Info	Found in Sample: [S1] F1: Sample, hsp3	Confidence (by Search Engine): A2 Sequest HT	Percolator q-Value (by Search Engine): A2 Sequest HT	Percolator PEP (by Search Engine): A2 Sequest HT	XCorr (by Search Engine): A2 Sequest HT	Top Apex RT [min]	Sequence in Protein	Positions in Proteins	Quan Usage	Quan Ratio Usage
	FALSE	1.42935e+06	High	[R].NLDLPGFTPAQK.[K]		0.0194613	0.000524928	1	1	1	A0A140NDY4	A0A140NDY4 [383-394]		0	1300.69	1.42935e+06		High	High	0.0002412	0.003968	2.1	50.69	R.NLDLPGFTPAQK.K	[383-394]	Used	Used
	FALSE	1.02698e+06	High	[K].QAPQHAAYLVR.[N]		0.11529	0.00368476	1	1	1	A0A140NDY4	A0A140NDY4 [372-382]		0	1253.67	1.02698e+06		High	High	0.001618	0.04277	1.48	33.45	K.QAPQHAAYLVR.N	[372-382]	Used	Used
	FALSE	1.63155e+06	High	[R].LIYQGVAHTTGGADQR.[L]		0.0225469	0.000524928	1	1	1	A0A140NDY4	A0A140NDY4 [119-134]		0	1686.86	1.63155e+06		High	High	0.0002412	0.004826	1.8	35.02	R.LIYQGVAHTTGGADQR.L	[119-134]	Used	Used
	FALSE	3.28886e+06	High	[R].VVATATLR.[L]		0.120133	0.00368476	1	1	1	A0A140NDY4	A0A140NDY4 [81-88]		0	830.509	3.28886e+06		High	High	0.001748	0.04501	0.97	34	R.VVATATLR.L	[81-88]	Used	Used
	FALSE	2.67554e+06	High	[R].EVLRPVADELR.[Y]		0.00620077	0.000524928	1	1	2	A0A140NDY4	A0A140NDY4 [191-201]		0	1296.73	2.67554e+06		High	High	0.0002412	0.0008851	1.76	40.47	R.EVLRPVADELR.Y	[191-201]	Used	Used
	FALSE	2.26968e+06	High	[R].EVAGSIQTLTR.[I]		0.00281025	0.000524928	1	1	1	A0A140NDY4	A0A140NDY4 [25-35]		0	1174.64	2.26968e+06		High	High	0.0002412	0.0003136	1.98	40.87	R.EVAGSIQTLTR.I	[25-35]	Used	Used
	FALSE	1.69274e+06	High	[K].AQEILGCPVQVISGEEEAR.[L]	1xCarbamidomethyl [C7]	0.000436717	0.000524928	1	1	2	A0A140NDY4	A0A140NDY4 [100-118]		0	2085.03	1.69274e+06		High	High	0.0002412	2.735e-05	2.4	51.69	K.AQEILGCPVQVISGEEEAR.L	[100-118]	Used	Used
	FALSE	1.19931e+06	High	[R].LAIIFASR.[R]		0.00929715	0.000524928	1	1	1	A0A140NDY4	A0A140NDY4 [433-440]		0	890.546	1.19931e+06		High	High	0.0002412	0.001504	2.02	49.8	R.LAIIFASR.R	[433-440]	Used	Used
	FALSE	940121	High	[R].LAAGLNSENALSNEAMER.[G]		0.000238662	0.000524928	1	1	1	A0A140NDY4	A0A140NDY4 [42-59]		0	1889.9	940121		High	High	0.0002412	1.241e-05	2.75	44.99	R.LAAGLNSENALSNEAMER.G	[42-59]	Used	Used
	FALSE	2.85536e+06	High	[R].LAVNAGDFIAK.[A]		0.00244659	0.000524928	1	1	1	A0A140NDY4	A0A140NDY4 [89-99]		0	1118.62	2.85536e+06		High	High	0.0002412	0.0002617	2.83	47.3	R.LAVNAGDFIAK.A	[89-99]	Used	Used
High	A0A140NEV1	Probable cytosol aminopeptidase OS=Escherichia coli (strain B / BL21-DE3) OX=469008 GN=pepA PE=3 SV=1	0	36.83	35	11	12	11	503	54.8	7.23	11	12	2.9882e+07	11	2.9882e+07		0
	Checked	Abundances (Normalized): F1: Sample, hsp3	Confidence	Annotated Sequence	Modifications	Qvality PEP	Qvality q-value	# Protein Groups	# Proteins	# PSMs	Master Protein Accessions	Positions in Master Proteins	Modifications in Master Proteins	# Missed Cleavages	Theo. MH+ [Da]	Abundance: F1: Sample, hsp3	Quan Info	Found in Sample: [S1] F1: Sample, hsp3	Confidence (by Search Engine): A2 Sequest HT	Percolator q-Value (by Search Engine): A2 Sequest HT	Percolator PEP (by Search Engine): A2 Sequest HT	XCorr (by Search Engine): A2 Sequest HT	Top Apex RT [min]	Sequence in Protein	Positions in Proteins	Quan Usage	Quan Ratio Usage
	FALSE	1.94716e+06	High	[K].MVFNVPTR.[R]		0.083308	0.00219903	1	1	1	A0A140NEV1	A0A140NEV1 [157-164]		0	963.508	1.94716e+06		High	High	0.0008377	0.02754	1.36	44.71	K.MVFNVPTR.R	[157-164]	Used	Used
	FALSE	1.10533e+06	High	[R].QLADSYSK.[N]		0.166632	0.0057182	1	1	1	A0A140NEV1	A0A140NEV1 [209-216]		0	911.447	1.10533e+06		High	High	0.00246	0.0708	1.27	30.98	R.QLADSYSK.N	[209-216]	Used	Used
	FALSE	5440340	High	[K].ISDGYISALLR.[R]		0.00789929	0.000524928	1	1	1	A0A140NEV1	A0A140NEV1 [38-48]		0	1207.67	5440340		High	High	0.0002412	0.001215	2.35	55.34	K.ISDGYISALLR.R	[38-48]	Used	Used
	FALSE	2.2959e+06	High	[R].LSPIAEQLDK.[I]		0.00196775	0.000524928	1	1	1	A0A140NEV1	A0A140NEV1 [28-37]		0	1113.62	2.2959e+06		High	High	0.0002412	0.0001961	2.41	42.73	R.LSPIAEQLDK.I	[28-37]	Used	Used
	FALSE	2.28016e+06	High	[R].SACIVVGVFEPR.[R]	1xCarbamidomethyl [C3]	0.0080172	0.000524928	1	1	1	A0A140NEV1	A0A140NEV1 [15-26]		0	1333.69	2.28016e+06		High	High	0.0002412	0.00124	2.54	51.59	R.SACIVVGVFEPR.R	[15-26]	Used	Used
	FALSE	3.04746e+06	High	[R].RGELEGKPGQTLLLHHVPNVLSER.[I]		0.000709549	0.000524928	1	1	1	A0A140NEV1	A0A140NEV1 [49-72]		1	2679.47	3.04746e+06		High	High	0.0002412	5.167e-05	3.55	42.75	R.RGELEGKPGQTLLLHHVPNVLSER.I	[49-72]	Used	Used
	FALSE	3.46474e+06	High	[K].TINTLNDTGSMEAVCFLTELHVK.[G]	1xCarbamidomethyl [C15]	6.71612e-05	0.000524928	1	1	1	A0A140NEV1	A0A140NEV1 [96-118]		0	2593.26	3.46474e+06		High	High	0.0002412	2.351e-06	4.47	59.77	K.TINTLNDTGSMEAVCFLTELHVK.G	[96-118]	Used	Used
	FALSE	3.7671e+06	High	[R].AYRPGDVLTTMSGQTVEVLNTDAEGR.[L]		0.000521954	0.000524928	1	1	1	A0A140NEV1	A0A140NEV1 [331-356]		0	2780.35	3.7671e+06		High	High	0.0002412	3.447e-05	3.19	54.12	R.AYRPGDVLTTMSGQTVEVLNTDAEGR.L	[331-356]	Used	Used
	FALSE	1305599	High	[K].GLTFDSGGISIKPSEGMDEMK.[Y]		0.0353351	0.000524928	1	1	1	A0A140NEV1	A0A140NEV1 [271-291]		0	2199.03	1305599		High	High	0.0002412	0.008749	1.93	49.88	K.GLTFDSGGISIKPSEGMDEMK.Y	[271-291]	Used	Used
	FALSE	2.44643e+06	High	[K].GATGRPVALLAQFLLNR.[A]		0.00146931	0.000524928	1	1	1	A0A140NEV1	A0A140NEV1 [480-496]		0	1797.05	2.44643e+06		High	High	0.0002412	0.0001336	3.25	60.02	K.GATGRPVALLAQFLLNR.A	[480-496]	Used	Used
	FALSE	2.78181e+06	High	[K].GNASEDARPIVLVGK.[G]		0.0295069	0.000524928	1	1	2	A0A140NEV1	A0A140NEV1 [256-270]		0	1525.83	2.78181e+06		High	High	0.0002412	0.006864	1.81	39.03	K.GNASEDARPIVLVGK.G	[256-270]	Used	Used
High	A0A140NFF8	Molybdopterin-guanine dinucleotide biosynthesis protein B OS=Escherichia coli (strain B / BL21-DE3) OX=469008 GN=ECBD_4174 PE=4 SV=1	0	28.81	51	8	12	8	175	19.4	5.59	8	12	5.6384e+07	8	5.6384e+07		0
	Checked	Abundances (Normalized): F1: Sample, hsp3	Confidence	Annotated Sequence	Modifications	Qvality PEP	Qvality q-value	# Protein Groups	# Proteins	# PSMs	Master Protein Accessions	Positions in Master Proteins	Modifications in Master Proteins	# Missed Cleavages	Theo. MH+ [Da]	Abundance: F1: Sample, hsp3	Quan Info	Found in Sample: [S1] F1: Sample, hsp3	Confidence (by Search Engine): A2 Sequest HT	Percolator q-Value (by Search Engine): A2 Sequest HT	Percolator PEP (by Search Engine): A2 Sequest HT	XCorr (by Search Engine): A2 Sequest HT	Top Apex RT [min]	Sequence in Protein	Positions in Proteins	Quan Usage	Quan Ratio Usage
	FALSE	12144105	High	[K].LIPALCAR.[G]	1xCarbamidomethyl [C6]	0.0331693	0.000524928	1	1	1	A0A140NFF8	A0A140NFF8 [27-34]		0	913.529	12144105		High	High	0.0002412	0.008015	1.66	43.36	K.LIPALCAR.G	[27-34]	Used	Used
	FALSE		High	[R].WALMTETPDEEELDLQFLASR.[M]		0.0919128	0.00219903	1	1	1	A0A140NFF8	A0A140NFF8 [76-96]		0	2494.18		No Quan Values	High	High	0.0008377	0.03143	1.21		R.WALMTETPDEEELDLQFLASR.M	[76-96]	Not Used	Not Used
	FALSE	833482	High	[K].TMIPLLAFAAWSGTGK.[T]	1xOxidation [M2]	0.02586	0.000524928	1	1	1	A0A140NFF8	A0A140NFF8 [5-20]		0	1679.88	833482		High	High	0.0002412	0.005795	1.39	61.4	K.TMIPLLAFAAWSGTGK.T	[5-20]	Used	Used
	FALSE	978343	High	[K].TMIPLLAFAAWSGTGK.[T]		0.0274226	0.000524928	1	1	1	A0A140NFF8	A0A140NFF8 [5-20]		0	1663.89	978343		High	High	0.0002412	0.00623	1.77	61.49	K.TMIPLLAFAAWSGTGK.T	[5-20]	Used	Used
	FALSE	20486801	High	[K].AGAAQTIVASQQR.[W]		5.03914e-05	0.000524928	1	1	3	A0A140NFF8	A0A140NFF8 [63-75]		0	1300.7	20486801		High	High	0.0002412	1.617e-06	2.55	33.95	K.AGAAQTIVASQQR.W	[63-75]	Used	Used
	FALSE	855500	High	[R].KAGAAQTIVASQQR.[W]		0.0186198	0.000524928	1	1	1	A0A140NFF8	A0A140NFF8 [62-75]		1	1428.79	855500		High	High	0.0002412	0.003759	1.7	30.99	R.KAGAAQTIVASQQR.W	[62-75]	Used	Used
	FALSE	6.69757e+06	High	[K].LDLILVEGFK.[H]		0.000395532	0.000524928	1	1	1	A0A140NFF8	A0A140NFF8 [102-111]		0	1146.68	6.69757e+06		High	High	0.0002412	2.399e-05	3.04	60.51	K.LDLILVEGFK.H	[102-111]	Used	Used
	FALSE	10426099	High	[R].GIRPGLIK.[H]		0.20943	0.00763956	1	1	1	A0A140NFF8	A0A140NFF8 [35-42]		0	853.562	10426099		High	High	0.003311	0.0976	1.79	34.64	R.GIRPGLIK.H	[35-42]	Used	Used
	FALSE	3962098	High	[K].HTHHDMDVDKPGK.[D]		0.00169617	0.000524928	1	1	2	A0A140NFF8	A0A140NFF8 [43-55]		0	1516.7	3962098		High	High	0.0002412	0.000162	2.32	26.45	K.HTHHDMDVDKPGK.D	[43-55]	Used	Used
High	A0A140N319	RNase adapter protein RapZ OS=Escherichia coli (strain B / BL21-DE3) OX=469008 GN=rapZ PE=3 SV=1	0	55.66	50	9	12	9	284	32.5	7.24	9	12	2.83588e+07	7	2.83588e+07		0
	Checked	Abundances (Normalized): F1: Sample, hsp3	Confidence	Annotated Sequence	Modifications	Qvality PEP	Qvality q-value	# Protein Groups	# Proteins	# PSMs	Master Protein Accessions	Positions in Master Proteins	Modifications in Master Proteins	# Missed Cleavages	Theo. MH+ [Da]	Abundance: F1: Sample, hsp3	Quan Info	Found in Sample: [S1] F1: Sample, hsp3	Confidence (by Search Engine): A2 Sequest HT	Percolator q-Value (by Search Engine): A2 Sequest HT	Percolator PEP (by Search Engine): A2 Sequest HT	XCorr (by Search Engine): A2 Sequest HT	Top Apex RT [min]	Sequence in Protein	Positions in Proteins	Quan Usage	Quan Ratio Usage
	FALSE	2.88166e+06	High	[-].MVLMIVSGR.[S]		0.00198733	0.000524928	1	1	1	A0A140N319	A0A140N319 [1-9]		0	1005.56	2.88166e+06		High	High	0.0002412	0.0001988	2.03	50.15	-.MVLMIVSGR.S	[1-9]	Used	Used
	FALSE	7035270	High	[K].NLSLESAIDKESDLLEPLR.[S]		0.000545745	0.000524928	1	1	2	A0A140N319	A0A140N319 [109-127]		1	2142.13	7035270		High	High	0.0002412	3.662e-05	3.55	57.82	K.NLSLESAIDKESDLLEPLR.S	[109-127]	Used	Used
	FALSE	3.33948e+06	High	[K].LRPMTGLDKPVAAFLDR.[H]		0.000506672	0.000524928	1	1	1	A0A140N319	A0A140N319 [195-211]		0	1900.05	3.33948e+06		High	High	0.0002412	3.317e-05	3.73	48.56	K.LRPMTGLDKPVAAFLDR.H	[195-211]	Used	Used
	FALSE	3.53826e+06	High	[R].SYLELWLPMLETNNR.[S]		0.000210867	0.000524928	1	1	1	A0A140N319	A0A140N319 [224-238]		0	1878.94	3.53826e+06		High	High	0.0002412	1.051e-05	3.93	61.87	R.SYLELWLPMLETNNR.S	[224-238]	Used	Used
	FALSE		High	[R].SVYIAEQLADYFR.[S]		1.33619e-05	0.000524928	1	1	1	A0A140N319	A0A140N319 [254-266]		0	1574.78		No Quan Values	High	High	0.0002412	2.838e-07	2.9		R.SVYIAEQLADYFR.S	[254-266]	Not Used	Not Used
	FALSE		High	[R].ALEDMGFYCVDNLPVVLLPDLAR.[T]	1xCarbamidomethyl [C9]	8.55109e-07	0.000524928	1	1	2	A0A140N319	A0A140N319 [20-42]		0	2620.31		No Quan Values	High	High	0.0002412	7.749e-09	4.04		R.ALEDMGFYCVDNLPVVLLPDLAR.T	[20-42]	Not Used	Not Used
	FALSE	2.19513e+06	High	[R].ADLIVDTSEMSVHELAEMLR.[T]		0.083308	0.00219903	1	1	1	A0A140N319	A0A140N319 [130-149]		0	2259.1	2.19513e+06		High	High	0.0008377	0.02751	1.26	61.41	R.ADLIVDTSEMSVHELAEMLR.T	[130-149]	Used	Used
	FALSE	2.09613e+06	High	[K].HGIPIDADYVFDVR.[F]		0.000470396	0.000524928	1	1	1	A0A140N319	A0A140N319 [171-184]		0	1616.81	2.09613e+06		High	High	0.0002412	3.01e-05	2.55	51.82	K.HGIPIDADYVFDVR.F	[171-184]	Used	Used
	FALSE	7.27288e+06	High	[R].HTEVHNFIYQTR.[S]		0.000107515	0.000524928	1	1	2	A0A140N319	A0A140N319 [212-223]		0	1544.76	7.27288e+06		High	High	0.0002412	4.35e-06	3.64	35.08	R.HTEVHNFIYQTR.S	[212-223]	Used	Used
High	A0A140N340	50S ribosomal protein L27 OS=Escherichia coli (strain B / BL21-DE3) OX=469008 GN=rpmA PE=3 SV=1	0	13.773	39	4	12	4	85	9.1	10.58	4	12	1.15933e+08	4	1.15933e+08		0
	Checked	Abundances (Normalized): F1: Sample, hsp3	Confidence	Annotated Sequence	Modifications	Qvality PEP	Qvality q-value	# Protein Groups	# Proteins	# PSMs	Master Protein Accessions	Positions in Master Proteins	Modifications in Master Proteins	# Missed Cleavages	Theo. MH+ [Da]	Abundance: F1: Sample, hsp3	Quan Info	Found in Sample: [S1] F1: Sample, hsp3	Confidence (by Search Engine): A2 Sequest HT	Percolator q-Value (by Search Engine): A2 Sequest HT	Percolator PEP (by Search Engine): A2 Sequest HT	XCorr (by Search Engine): A2 Sequest HT	Top Apex RT [min]	Sequence in Protein	Positions in Proteins	Quan Usage	Quan Ratio Usage
	FALSE	6.13313e+06	High	[K].RFGGESVLAGSIIVR.[Q]		0.0035461	0.000524928	1	1	2	A0A140N340	A0A140N340 [25-39]		1	1560.89	6.13313e+06		High	High	0.0002412	0.0004251	3.21	47.36	K.RFGGESVLAGSIIVR.Q	[25-39]	Used	Used
	FALSE	4.01328e+07	High	[R].DHTLFAK.[A]		0.0412713	0.000524928	1	1	4	A0A140N340	A0A140N340 [56-62]		0	831.436	4.01328e+07		High	High	0.0002412	0.01073	2.66	34.51	R.DHTLFAK.A	[56-62]	Used	Used
	FALSE	34964036	High	[K].FHAGANVGCGR.[D]	1xCarbamidomethyl [C9]	0.0205409	0.000524928	1	1	2	A0A140N340	A0A140N340 [45-55]		0	1145.53	34964036		High	High	0.0002412	0.004255	1.6	30.28	K.FHAGANVGCGR.D	[45-55]	Used	Used
	FALSE	34702780	High	[R].FGGESVLAGSIIVR.[Q]		3.13223e-05	0.000524928	1	1	4	A0A140N340	A0A140N340 [26-39]		0	1404.78	34702780		High	High	0.0002412	8.692e-07	3.49	53.53	R.FGGESVLAGSIIVR.Q	[26-39]	Used	Used
High	A0A140NBG7	Fumarate hydratase class II OS=Escherichia coli (strain B / BL21-DE3) OX=469008 GN=fumC PE=3 SV=1	0	41.654	43	10	11	10	467	50.5	6.58	10	11	3.10788e+07	9	3.10788e+07		0
	Checked	Abundances (Normalized): F1: Sample, hsp3	Confidence	Annotated Sequence	Modifications	Qvality PEP	Qvality q-value	# Protein Groups	# Proteins	# PSMs	Master Protein Accessions	Positions in Master Proteins	Modifications in Master Proteins	# Missed Cleavages	Theo. MH+ [Da]	Abundance: F1: Sample, hsp3	Quan Info	Found in Sample: [S1] F1: Sample, hsp3	Confidence (by Search Engine): A2 Sequest HT	Percolator q-Value (by Search Engine): A2 Sequest HT	Percolator PEP (by Search Engine): A2 Sequest HT	XCorr (by Search Engine): A2 Sequest HT	Top Apex RT [min]	Sequence in Protein	Positions in Proteins	Quan Usage	Quan Ratio Usage
	FALSE	11734690	High	[R].QAADEVLAGQHDDEFPLAIWQTGSGTQSNMNMNEVLANR.[A]	1xDeamidated [Q27]	1.8713e-05	0.000524928	1	1	1	A0A140NBG7	A0A140NBG7 [75-113]		0	4258.94	11734690		High	High	0.0002412	4.421e-07	3.38	60.87	R.QAADEVLAGQHDDEFPLAIWQTGSGTQSNMNMNEVLANR.A	[75-113]	Used	Used
	FALSE	2.29367e+06	High	[R].INQLLNESLMLVTALNTHIGYDK.[A]		0.000423931	0.000524928	1	1	1	A0A140NBG7	A0A140NBG7 [398-420]		0	2600.38	2.29367e+06		High	High	0.0002412	2.632e-05	5.24	61.57	R.INQLLNESLMLVTALNTHIGYDK.A	[398-420]	Used	Used
	FALSE	624905	High	[K].SQSSNDVFPTAMHVAALLALR.[K]		0.000121086	0.000524928	1	1	1	A0A140NBG7	A0A140NBG7 [137-157]		0	2228.15	624905		High	High	0.0002412	5.091e-06	3.47	60.54	K.SQSSNDVFPTAMHVAALLALR.K	[137-157]	Used	Used
	FALSE	1.95018e+06	High	[R].THLQDATPLTLGQEISGWVAMLEHNLK.[H]	1xOxidation [M21]	0.00159044	0.000524928	1	1	1	A0A140NBG7	A0A140NBG7 [187-213]		0	3018.54	1.95018e+06		High	High	0.0002412	0.0001481	3.56	61.79	R.THLQDATPLTLGQEISGWVAMLEHNLK.H	[187-213]	Used	Used
	FALSE	2.00287e+06	High	[K].DSMGAIDVPADK.[L]		0.00301186	0.000524928	1	1	1	A0A140NBG7	A0A140NBG7 [9-20]		0	1218.57	2.00287e+06		High	High	0.0002412	0.000342	2.41	43.06	K.DSMGAIDVPADK.L	[9-20]	Used	Used
	FALSE		High	[K].FEALATCDALVQAHGALK.[G]	1xCarbamidomethyl [C7]	1.16893e-05	0.000524928	1	1	1	A0A140NBG7	A0A140NBG7 [265-282]		0	1914.97		No Quan Values	High	High	0.0002412	2.384e-07	4.69		K.FEALATCDALVQAHGALK.G	[265-282]	Not Used	Not Used
	FALSE	3.23527e+06	High	[R].LLADGMESFNK.[H]		0.00748155	0.000524928	1	1	1	A0A140NBG7	A0A140NBG7 [375-385]		0	1224.59	3.23527e+06		High	High	0.0002412	0.00113	2.07	45.92	R.LLADGMESFNK.H	[375-385]	Used	Used
	FALSE	1.97442e+06	High	[K].GLAASLMK.[I]		0.11216	0.00270856	1	1	1	A0A140NBG7	A0A140NBG7 [283-290]		0	790.449	1.97442e+06		High	High	0.001222	0.04114	1.92	41.82	K.GLAASLMK.I	[283-290]	Used	Used
	FALSE	4677582	High	[K].HIEYSLPHVAELALGGTAVGTGLNTHPEYAR.[R]		0.00677763	0.000524928	1	1	2	A0A140NBG7	A0A140NBG7 [214-244]		0	3273.67	4677582		High	High	0.0002412	0.0009905	2.19	52.01	K.HIEYSLPHVAELALGGTAVGTGLNTHPEYAR.R	[214-244]	Used	Used
	FALSE	2.58524e+06	High	[K].HCAVGIEPNR.[E]	1xCarbamidomethyl [C2]	0.00825831	0.000524928	1	1	1	A0A140NBG7	A0A140NBG7 [386-395]		0	1152.56	2.58524e+06		High	High	0.0002412	0.001291	2.23	31.04	K.HCAVGIEPNR.E	[386-395]	Used	Used
High	A0A140NDV1	50S ribosomal protein L9 OS=Escherichia coli (strain B / BL21-DE3) OX=469008 GN=rplI PE=3 SV=1	0	25.041	73	10	11	10	149	15.8	6.58	10	11	2.63423e+07	10	2.63423e+07		0
	Checked	Abundances (Normalized): F1: Sample, hsp3	Confidence	Annotated Sequence	Modifications	Qvality PEP	Qvality q-value	# Protein Groups	# Proteins	# PSMs	Master Protein Accessions	Positions in Master Proteins	Modifications in Master Proteins	# Missed Cleavages	Theo. MH+ [Da]	Abundance: F1: Sample, hsp3	Quan Info	Found in Sample: [S1] F1: Sample, hsp3	Confidence (by Search Engine): A2 Sequest HT	Percolator q-Value (by Search Engine): A2 Sequest HT	Percolator PEP (by Search Engine): A2 Sequest HT	XCorr (by Search Engine): A2 Sequest HT	Top Apex RT [min]	Sequence in Protein	Positions in Proteins	Quan Usage	Quan Ratio Usage
	FALSE	2611767	High	[R].NFLVPQGK.[A]		0.0510369	0.00174403	1	1	1	A0A140NDV1	A0A140NDV1 [28-35]		0	902.509	2611767		High	High	0.0006856	0.01427	2.3	41.74	R.NFLVPQGK.A	[28-35]	Used	Used
	FALSE	3.29836e+06	High	[-].MQVILLDK.[V]		0.0157538	0.000524928	1	1	1	A0A140NDV1	A0A140NDV1 [1-8]		0	959.559	3.29836e+06		High	High	0.0002412	0.003014	2.44	47.92	-.MQVILLDK.V	[1-8]	Used	Used
	FALSE	1.64043e+06	High	[R].RAELEAK.[L]		0.0228808	0.000524928	1	1	1	A0A140NDV1	A0A140NDV1 [51-57]		1	816.457	1.64043e+06		High	High	0.0002412	0.004927	2.53	26.98	R.RAELEAK.L	[51-57]	Used	Used
	FALSE	917149	High	[R].LPNGVLR.[T]	1xDeamidated [N3]	0.20417	0.00763956	1	1	1	A0A140NDV1	A0A140NDV1 [117-123]		0	769.457	917149		High	High	0.003311	0.09403	1.02	40.29	R.LPNGVLR.T	[117-123]	Used	Used
	FALSE	2.42115e+06	High	[K].INALETVTIASK.[A]		0.00575765	0.000524928	1	1	1	A0A140NDV1	A0A140NDV1 [72-83]		0	1259.72	2.42115e+06		High	High	0.0002412	0.0008024	2.6	47.01	K.INALETVTIASK.A	[72-83]	Used	Used
	FALSE	5480749	High	[K].VANLGSLGDQVNVK.[A]		0.00991317	0.000524928	1	1	2	A0A140NDV1	A0A140NDV1 [9-22]		0	1413.77	5480749		High	High	0.0002412	0.001637	1.27	44.58	K.VANLGSLGDQVNVK.A	[9-22]	Used	Used
	FALSE	1593372	High	[R].TTGEHEVSFQVHSEVFAK.[V]		0.0247459	0.000524928	1	1	1	A0A140NDV1	A0A140NDV1 [124-141]		0	2031.98	1593372		High	High	0.0002412	0.005439	1.75	40.32	R.TTGEHEVSFQVHSEVFAK.V	[124-141]	Used	Used
	FALSE	3.14399e+06	High	[R].DIADAVTAAGVEVAK.[S]		0.000159001	0.000524928	1	1	1	A0A140NDV1	A0A140NDV1 [98-112]		0	1429.75	3.14399e+06		High	High	0.0002412	7.277e-06	4.39	53.38	R.DIADAVTAAGVEVAK.S	[98-112]	Used	Used
	FALSE	4206582	High	[K].LAEVLAAANAR.[A]		0.00774476	0.000524928	1	1	1	A0A140NDV1	A0A140NDV1 [58-68]		0	1098.63	4206582		High	High	0.0002412	0.001181	2.68	41.59	K.LAEVLAAANAR.A	[58-68]	Used	Used
	FALSE	1.02879e+06	High	[K].KNIEFFEAR.[R]		0.172575	0.00620111	1	1	1	A0A140NDV1	A0A140NDV1 [42-50]		1	1153.6	1.02879e+06		High	High	0.002617	0.07443	2.6	40.75	K.KNIEFFEAR.R	[42-50]	Used	Used
High	A0A140NDG8	Primosomal protein N' OS=Escherichia coli (strain B / BL21-DE3) OX=469008 GN=priA PE=3 SV=1	0	29.076	22	10	10	10	732	81.6	8.84	10	10	4.81851e+06	4	4.81851e+06		0
	Checked	Abundances (Normalized): F1: Sample, hsp3	Confidence	Annotated Sequence	Modifications	Qvality PEP	Qvality q-value	# Protein Groups	# Proteins	# PSMs	Master Protein Accessions	Positions in Master Proteins	Modifications in Master Proteins	# Missed Cleavages	Theo. MH+ [Da]	Abundance: F1: Sample, hsp3	Quan Info	Found in Sample: [S1] F1: Sample, hsp3	Confidence (by Search Engine): A2 Sequest HT	Percolator q-Value (by Search Engine): A2 Sequest HT	Percolator PEP (by Search Engine): A2 Sequest HT	XCorr (by Search Engine): A2 Sequest HT	Top Apex RT [min]	Sequence in Protein	Positions in Proteins	Quan Usage	Quan Ratio Usage
	FALSE	412683	High	[K].NGEAAIVIGTR.[S]		0.0355074	0.000524928	1	1	1	A0A140NDG8	A0A140NDG8 [294-304]		0	1100.61	412683		High	High	0.0002412	0.00881	1.38	40.8	K.NGEAAIVIGTR.S	[294-304]	Used	Used
	FALSE	1.98488e+06	High	[R].NLILSSPLADEK.[L]		0.00193875	0.000524928	1	1	1	A0A140NDG8	A0A140NDG8 [658-669]		0	1299.72	1.98488e+06		High	High	0.0002412	0.0001924	2.16	49.6	R.NLILSSPLADEK.L	[658-669]	Used	Used
	FALSE		High	[K].NLGVIVIDEEHDSSYK.[Q]		0.00821763	0.000524928	1	1	1	A0A140NDG8	A0A140NDG8 [313-328]		0	1817.89		No Quan Values	High	High	0.0002412	0.001277	1.82		K.NLGVIVIDEEHDSSYK.Q	[313-328]	Not Used	Not Used
	FALSE		High	[R].LQHIINGTLALINTIPDSR.[K]		0.0120157	0.000524928	1	1	1	A0A140NDG8	A0A140NDG8 [701-719]		0	2089.18		No Quan Values	High	High	0.0002412	0.0021	1.69		R.LQHIINGTLALINTIPDSR.K	[701-719]	Not Used	Not Used
	FALSE		High	[R].LNTEQATAVGAIHSAADTFSAWLLAGVTGSGK.[T]		0.000662021	0.000524928	1	1	1	A0A140NDG8	A0A140NDG8 [199-230]		0	3144.6		No Quan Values	High	High	0.0002412	4.723e-05	3.49		R.LNTEQATAVGAIHSAADTFSAWLLAGVTGSGK.T	[199-230]	Not Used	Not Used
	FALSE		High	[K].LWVLGPVPALAPK.[R]		0.00733516	0.000524928	1	1	1	A0A140NDG8	A0A140NDG8 [670-682]		0	1360.84		No Quan Values	High	High	0.0002412	0.001104	2.19		K.LWVLGPVPALAPK.R	[670-682]	Not Used	Not Used
	FALSE	777619	High	[R].TNYAVSGER.[L]		0.072318	0.00219903	1	1	1	A0A140NDG8	A0A140NDG8 [188-196]		0	996.475	777619		High	High	0.0008377	0.02272	0.95	30.85	R.TNYAVSGER.L	[188-196]	Used	Used
	FALSE		High	[R].AEDHNNQHAPLFLQQLR.[N]		0.0172967	0.000524928	1	1	1	A0A140NDG8	A0A140NDG8 [641-657]		0	2031.02		No Quan Values	High	High	0.0002412	0.003405	2.19		R.AEDHNNQHAPLFLQQLR.N	[641-657]	Not Used	Not Used
	FALSE	1.64333e+06	High	[R].FNAPVEVLHSGLNDSER.[L]		0.0600725	0.00174403	1	1	1	A0A140NDG8	A0A140NDG8 [269-285]		0	1883.92	1.64333e+06		High	High	0.0006856	0.01766	2.41	45.82	R.FNAPVEVLHSGLNDSER.L	[269-285]	Used	Used
	FALSE		High	[K].GYDAFAEQALAER.[R]		0.000419752	0.000524928	1	1	1	A0A140NDG8	A0A140NDG8 [613-625]		0	1440.68		No Quan Values	High	High	0.0002412	2.592e-05	2.59		K.GYDAFAEQALAER.R	[613-625]	Not Used	Not Used
High	A0A140N5C4	Uncharacterized protein OS=Escherichia coli (strain B / BL21-DE3) OX=469008 GN=ECBD_0739 PE=4 SV=1	0	22.072	80	9	10	9	95	11	9.13	9	10	2.8752e+07	9	2.8752e+07		0
	Checked	Abundances (Normalized): F1: Sample, hsp3	Confidence	Annotated Sequence	Modifications	Qvality PEP	Qvality q-value	# Protein Groups	# Proteins	# PSMs	Master Protein Accessions	Positions in Master Proteins	Modifications in Master Proteins	# Missed Cleavages	Theo. MH+ [Da]	Abundance: F1: Sample, hsp3	Quan Info	Found in Sample: [S1] F1: Sample, hsp3	Confidence (by Search Engine): A2 Sequest HT	Percolator q-Value (by Search Engine): A2 Sequest HT	Percolator PEP (by Search Engine): A2 Sequest HT	XCorr (by Search Engine): A2 Sequest HT	Top Apex RT [min]	Sequence in Protein	Positions in Proteins	Quan Usage	Quan Ratio Usage
	FALSE	1.89156e+06	High	[-].MNNHFGK.[G]		0.0798562	0.00219903	1	1	1	A0A140N5C4	A0A140N5C4 [1-7]		0	847.388	1.89156e+06		High	High	0.0008377	0.02601	2.08	27.85	-.MNNHFGK.G	[1-7]	Used	Used
	FALSE	3.58965e+06	High	[R].QLSAWEAGILTR.[R]		0.000243438	0.000524928	1	1	1	A0A140N5C4	A0A140N5C4 [51-62]		0	1344.73	3.58965e+06		High	High	0.0002412	1.273e-05	3.5	53.12	R.QLSAWEAGILTR.R	[51-62]	Used	Used
	FALSE	854915	High	[R].YGLDKEMVMDFFR.[E]		0.0182575	0.000524928	1	1	1	A0A140N5C4	A0A140N5C4 [64-76]		1	1650.77	854915		High	High	0.0002412	0.003648	2.74	58.82	R.YGLDKEMVMDFFR.E	[64-76]	Used	Used
	FALSE	2.65036e+06	High	[K].YCADYK.[R]	1xCarbamidomethyl [C2]	0.137011	0.00368476	1	1	1	A0A140N5C4	A0A140N5C4 [27-32]		0	819.334	2.65036e+06		High	High	0.001748	0.05402	1.52	30.25	K.YCADYK.R	[27-32]	Used	Used
	FALSE	2.96166e+06	High	[K].RGFVLGYSHR.[M]		0.0339865	0.000524928	1	1	1	A0A140N5C4	A0A140N5C4 [33-42]		1	1191.64	2.96166e+06		High	High	0.0002412	0.0083	2.85	34.99	K.RGFVLGYSHR.M	[33-42]	Used	Used
	FALSE	1.52324e+06	High	[R].FFMAGYR.[L]		0.208546	0.00763956	1	1	1	A0A140N5C4	A0A140N5C4 [86-92]		0	891.418	1.52324e+06		High	High	0.003311	0.09677	1.62	45.48	R.FFMAGYR.L	[86-92]	Used	Used
	FALSE	4.01465e+06	High	[R].ENNSCSTLR.[F]	1xCarbamidomethyl [C5]	0.00148393	0.000524928	1	1	2	A0A140N5C4	A0A140N5C4 [77-85]		0	1080.47	4.01465e+06		High	High	0.0002412	0.0001352	2.07	28.1	R.ENNSCSTLR.F	[77-85]	Used	Used
	FALSE	1.57532e+06	High	[K].EMVMDFFR.[E]	1xOxidation [M2]	0.0397021	0.000524928	1	1	1	A0A140N5C4	A0A140N5C4 [69-76]		0	1090.47	1.57532e+06		High	High	0.0002412	0.0102	1.61	54.24	K.EMVMDFFR.E	[69-76]	Used	Used
	FALSE	9690672	High	[K].ATHADSAVNVTK.[Y]		0.00766863	0.000524928	1	1	1	A0A140N5C4	A0A140N5C4 [15-26]		0	1213.62	9690672		High	High	0.0002412	0.001171	2.1	28.95	K.ATHADSAVNVTK.Y	[15-26]	Used	Used
High	A0A140SS99	Tyrosine recombinase XerC OS=Escherichia coli (strain B / BL21-DE3) OX=469008 GN=xerC PE=3 SV=1	0	32.735	32	9	10	9	298	33.8	9.39	9	10	1.76766e+07	7	1.76766e+07		0
	Checked	Abundances (Normalized): F1: Sample, hsp3	Confidence	Annotated Sequence	Modifications	Qvality PEP	Qvality q-value	# Protein Groups	# Proteins	# PSMs	Master Protein Accessions	Positions in Master Proteins	Modifications in Master Proteins	# Missed Cleavages	Theo. MH+ [Da]	Abundance: F1: Sample, hsp3	Quan Info	Found in Sample: [S1] F1: Sample, hsp3	Confidence (by Search Engine): A2 Sequest HT	Percolator q-Value (by Search Engine): A2 Sequest HT	Percolator PEP (by Search Engine): A2 Sequest HT	XCorr (by Search Engine): A2 Sequest HT	Top Apex RT [min]	Sequence in Protein	Positions in Proteins	Quan Usage	Quan Ratio Usage
	FALSE		High	[R].NAVAWIEHWLDLR.[D]		2.02563e-05	0.000524928	1	1	2	A0A140SS99	A0A140SS99 [184-196]		0	1622.84		No Quan Values	High	High	0.0002412	4.906e-07	4.23		R.NAVAWIEHWLDLR.D	[184-196]	Not Used	Not Used
	FALSE	1.58644e+06	High	[-].MTDLHTDVER.[Y]		0.198171	0.00669092	1	1	1	A0A140SS99	A0A140SS99 [1-10]		0	1216.56	1.58644e+06		High	High	0.00297	0.09001	0.95	32.98	-.MTDLHTDVER.Y	[1-10]	Used	Used
	FALSE	2188835	High	[K].NIDVDDMNR.[L]		0.019366	0.000524928	1	1	1	A0A140SS99	A0A140SS99 [113-121]		0	1091.48	2188835		High	High	0.0002412	0.003942	1.78	38.06	K.NIDVDDMNR.L	[113-121]	Used	Used
	FALSE	3.54476e+06	High	[R].LSELVGLDIK.[H]		0.0437386	0.000524928	1	1	1	A0A140SS99	A0A140SS99 [149-158]		0	1086.64	3.54476e+06		High	High	0.0002412	0.01161	1.92	51.4	R.LSELVGLDIK.H	[149-158]	Used	Used
	FALSE	2255450	High	[R].YLSVER.[Q]		0.136396	0.00368476	1	1	1	A0A140SS99	A0A140SS99 [14-19]		0	766.409	2255450		High	High	0.001748	0.05382	1.54	34.62	R.YLSVER.Q	[14-19]	Used	Used
	FALSE	2.56255e+06	High	[R].SFFDWLVSQNELK.[A]		0.000685373	0.000524928	1	1	1	A0A140SS99	A0A140SS99 [82-94]		0	1612.8	2.56255e+06		High	High	0.0002412	4.931e-05	3.36	61.75	R.SFFDWLVSQNELK.A	[82-94]	Used	Used
	FALSE	2.84001e+06	High	[R].DLFGSEDDALFLSK.[L]		0.000201674	0.000524928	1	1	1	A0A140SS99	A0A140SS99 [197-210]		0	1556.75	2.84001e+06		High	High	0.0002412	9.945e-06	3.35	61.36	R.DLFGSEDDALFLSK.L	[197-210]	Used	Used
	FALSE		High	[R].FAEWGIK.[Q]		0.0463487	0.000524928	1	1	1	A0A140SS99	A0A140SS99 [224-230]		0	850.446		No Quan Values	High	High	0.0002412	0.01253	1.62		R.FAEWGIK.Q	[224-230]	Not Used	Not Used
	FALSE	2.69857e+06	High	[R].LLDIDINDPLAVR.[D]		0.000178186	0.000524928	1	1	1	A0A140SS99	A0A140SS99 [122-134]		0	1466.82	2.69857e+06		High	High	0.0002412	8.445e-06	2.65	60.22	R.LLDIDINDPLAVR.D	[122-134]	Used	Used
High	A0A140N4M0	50S ribosomal protein L17 OS=Escherichia coli (strain B / BL21-DE3) OX=469008 GN=rplQ PE=3 SV=1	0	20.496	46	7	10	7	127	14.4	11.05	7	10	26263062	7	26263062		0
	Checked	Abundances (Normalized): F1: Sample, hsp3	Confidence	Annotated Sequence	Modifications	Qvality PEP	Qvality q-value	# Protein Groups	# Proteins	# PSMs	Master Protein Accessions	Positions in Master Proteins	Modifications in Master Proteins	# Missed Cleavages	Theo. MH+ [Da]	Abundance: F1: Sample, hsp3	Quan Info	Found in Sample: [S1] F1: Sample, hsp3	Confidence (by Search Engine): A2 Sequest HT	Percolator q-Value (by Search Engine): A2 Sequest HT	Percolator PEP (by Search Engine): A2 Sequest HT	XCorr (by Search Engine): A2 Sequest HT	Top Apex RT [min]	Sequence in Protein	Positions in Proteins	Quan Usage	Quan Ratio Usage
	FALSE	4.94692e+06	High	[R].NMAGSLVR.[H]		0.0262423	0.000524928	1	1	1	A0A140N4M0	A0A140N4M0 [23-30]		0	847.445	4.94692e+06		High	High	0.0002412	0.005883	2	36.69	R.NMAGSLVR.H	[23-30]	Used	Used
	FALSE	4.2229e+06	High	[R].RVVEPLITLAK.[T]		0.0215737	0.000524928	1	1	2	A0A140N4M0	A0A140N4M0 [46-56]		1	1238.78	4.2229e+06		High	High	0.0002412	0.004556	2.42	43.86	R.RVVEPLITLAK.T	[46-56]	Used	Used
	FALSE	1.29047e+06	High	[R].TRDNEIVAK.[L]		0.0470244	0.000524928	1	1	2	A0A140N4M0	A0A140N4M0 [70-78]		1	1045.56	1.29047e+06		High	High	0.0002412	0.01277	1.26	28.22	R.TRDNEIVAK.L	[70-78]	Used	Used
	FALSE	3.87012e+06	High	[K].TDSVANR.[R]		0.014137	0.000524928	1	1	1	A0A140N4M0	A0A140N4M0 [57-63]		0	762.374	3.87012e+06		High	High	0.0002412	0.002603	1.96	26.4	K.TDSVANR.R	[57-63]	Used	Used
	FALSE	1.37729e+06	High	[R].DNEIVAK.[L]		0.0142769	0.000524928	1	1	1	A0A140N4M0	A0A140N4M0 [72-78]		0	788.415	1.37729e+06		High	High	0.0002412	0.002648	1.63	30.86	R.DNEIVAK.L	[72-78]	Used	Used
	FALSE	4.48313e+06	High	[R].AGDNAPMAYIELVDR.[S]		0.00101855	0.000524928	1	1	1	A0A140N4M0	A0A140N4M0 [104-118]		0	1634.78	4.48313e+06		High	High	0.0002412	8.266e-05	3.47	56.93	R.AGDNAPMAYIELVDR.S	[104-118]	Used	Used
	FALSE	6072230	High	[K].LFNELGPR.[F]		0.0111042	0.000524928	1	1	2	A0A140N4M0	A0A140N4M0 [79-86]		0	945.515	6072230		High	High	0.0002412	0.001895	2.34	43.86	K.LFNELGPR.F	[79-86]	Used	Used
High	A0A140N9J6	UPF0115 protein YfcN OS=Escherichia coli (strain B / BL21-DE3) OX=469008 GN=yfcN PE=3 SV=1	0	26.878	62	8	9	8	183	21	8.29	8	9	1.79804e+07	4	1.79804e+07		0
	Checked	Abundances (Normalized): F1: Sample, hsp3	Confidence	Annotated Sequence	Modifications	Qvality PEP	Qvality q-value	# Protein Groups	# Proteins	# PSMs	Master Protein Accessions	Positions in Master Proteins	Modifications in Master Proteins	# Missed Cleavages	Theo. MH+ [Da]	Abundance: F1: Sample, hsp3	Quan Info	Found in Sample: [S1] F1: Sample, hsp3	Confidence (by Search Engine): A2 Sequest HT	Percolator q-Value (by Search Engine): A2 Sequest HT	Percolator PEP (by Search Engine): A2 Sequest HT	XCorr (by Search Engine): A2 Sequest HT	Top Apex RT [min]	Sequence in Protein	Positions in Proteins	Quan Usage	Quan Ratio Usage
	FALSE	1.42331e+06	High	[K].QQTPLWLAQHPHVMAFHQAPK.[E]		5.61927e-05	0.000524928	1	1	1	A0A140N9J6	A0A140N9J6 [140-160]		0	2465.27	1.42331e+06		High	High	0.0002412	1.869e-06	3.92	43.11	K.QQTPLWLAQHPHVMAFHQAPK.E	[140-160]	Used	Used
	FALSE		High	[K].QELGALIAACR.[R]	1xCarbamidomethyl [C10]	0.00460906	0.000524928	1	1	1	A0A140N9J6	A0A140N9J6 [110-120]		0	1201.64		No Quan Values	High	High	0.0002412	0.0005994	2.8		K.QELGALIAACR.R	[110-120]	Not Used	Not Used
	FALSE	1.1748e+06	High	[K].ISEVPVK.[R]		0.140757	0.00368476	1	1	1	A0A140N9J6	A0A140N9J6 [39-45]		0	771.461	1.1748e+06		High	High	0.001748	0.05598	1.06	33.66	K.ISEVPVK.R	[39-45]	Used	Used
	FALSE	7659094	High	[R].LIQEQADASHYFSDEFQPLLNTEGPVK.[Y]	1xDeamidated [Q]	0.0201416	0.000524928	1	1	2	A0A140N9J6	A0A140N9J6 [47-73]		0	3077.47	7659094		High	High	0.0002412	0.004159	2	57.09	R.LIQEQADASHYFSDEFQPLLNTEGPVK.Y	[47-73]	Used	Used
	FALSE		High	[K].YVRPDVSHFEAK.[K]		0.00224914	0.000524928	1	1	1	A0A140N9J6	A0A140N9J6 [74-85]		0	1447.73		No Quan Values	High	High	0.0002412	0.0002332	3.13		K.YVRPDVSHFEAK.K	[74-85]	Not Used	Not Used
	FALSE	7723186	High	[R].RGDYSPELFLDLHGLTQLQAK.[Q]		2.01562e-05	0.000524928	1	1	1	A0A140N9J6	A0A140N9J6 [89-109]		1	2401.25	7723186		High	High	0.0002412	4.876e-07	5	55.33	R.RGDYSPELFLDLHGLTQLQAK.Q	[89-109]	Used	Used
	FALSE		High	[K].KTTLSEEDQALFR.[Q]		0.0179022	0.000524928	1	1	1	A0A140N9J6	A0A140N9J6 [4-16]		1	1537.79		No Quan Values	High	High	0.0002412	0.003556	2.28		K.KTTLSEEDQALFR.Q	[4-16]	Not Used	Not Used
	FALSE		High	[K].KISEVPVK.[R]		0.0463487	0.000524928	1	1	1	A0A140N9J6	A0A140N9J6 [38-45]		1	899.556		No Quan Values	High	High	0.0002412	0.01255	1.46		K.KISEVPVK.R	[38-45]	Not Used	Not Used
High	A0A140N2T1	50S ribosomal protein L6 OS=Escherichia coli (strain B / BL21-DE3) OX=469008 GN=rplF PE=3 SV=1	0	24.097	56	7	9	7	177	18.9	9.7	7	9	4.31827e+07	8	4.31827e+07		0
	Checked	Abundances (Normalized): F1: Sample, hsp3	Confidence	Annotated Sequence	Modifications	Qvality PEP	Qvality q-value	# Protein Groups	# Proteins	# PSMs	Master Protein Accessions	Positions in Master Proteins	Modifications in Master Proteins	# Missed Cleavages	Theo. MH+ [Da]	Abundance: F1: Sample, hsp3	Quan Info	Found in Sample: [S1] F1: Sample, hsp3	Confidence (by Search Engine): A2 Sequest HT	Percolator q-Value (by Search Engine): A2 Sequest HT	Percolator PEP (by Search Engine): A2 Sequest HT	XCorr (by Search Engine): A2 Sequest HT	Top Apex RT [min]	Sequence in Protein	Positions in Proteins	Quan Usage	Quan Ratio Usage
	FALSE	8834022	High	[K].LQLVGVGYR.[A]		0.004365	0.000524928	1	1	1	A0A140N2T1	A0A140N2T1 [87-95]		0	1004.59	8834022		High	High	0.0002412	0.000558	2.42	46.04	K.LQLVGVGYR.A	[87-95]	Used	Used
	FALSE	2.91819e+06	High	[K].INGQVITIK.[G]	1xDeamidated [N2]	0.00260918	0.000524928	1	1	1	A0A140N2T1	A0A140N2T1 [19-27]		0	986.588	2.91819e+06		High	High	0.0002412	0.0002843	2.38	42.73	K.INGQVITIK.G	[19-27]	Used	Used
	FALSE	3.18929e+06	High	[R].YADEVVR.[T]		0.0881282	0.00219903	1	1	1	A0A140N2T1	A0A140N2T1 [164-170]		0	851.426	3.18929e+06		High	High	0.0008377	0.02957	1.61	32.79	R.YADEVVR.T	[164-170]	Used	Used
	FALSE	1.27752e+06	High	[R].ALLNSMVIGVTEGFTK.[K]	1xOxidation [M6]	0.00359912	0.000524928	1	1	1	A0A140N2T1	A0A140N2T1 [70-85]		0	1695.9	1.27752e+06		High	High	0.0002412	0.0004317	1.84	54.35	R.ALLNSMVIGVTEGFTK.K	[70-85]	Used	Used
	FALSE	10520410	High	[K].APVVVPAGVDVK.[I]		0.00531976	0.000524928	1	1	1	A0A140N2T1	A0A140N2T1 [7-18]		0	1150.68	10520410		High	High	0.0002412	0.0007246	2.66	43.66	K.APVVVPAGVDVK.I	[7-18]	Used	Used
	FALSE	1.39642e+06	High	[K].GNVINLSLGFSHPVDHQLPAGITAECPTQTEIVLK.[G]	1xCarbamidomethyl [C26]; 1xDeamidated [Q29]	0.0515301	0.00174403	1	1	1	A0A140N2T1	A0A140N2T1 [100-134]		0	3756.93	1.39642e+06		High	High	0.0006856	0.01439	1.34	54.89	K.GNVINLSLGFSHPVDHQLPAGITAECPTQTEIVLK.G	[100-134]	Used	Used
	FALSE	6164802	High	[K].GNVINLSLGFSHPVDHQLPAGITAECPTQTEIVLK.[G]	1xCarbamidomethyl [C26]	0.00846474	0.000524928	1	1	1	A0A140N2T1	A0A140N2T1 [100-134]		0	3755.94	6164802		High	High	0.0002412	0.001332	2.3	54.85	K.GNVINLSLGFSHPVDHQLPAGITAECPTQTEIVLK.G	[100-134]	Used	Used
	FALSE	8882085	High	[K].HADNTLTFGPR.[D]		0.0240296	0.000524928	1	1	2	A0A140N2T1	A0A140N2T1 [45-55]		0	1228.61	8882085		High	High	0.0002412	0.00525	2.51	37.18	K.HADNTLTFGPR.D	[45-55]	Used	Used
High	A0A140N548	30S ribosomal protein S4 OS=Escherichia coli (strain B / BL21-DE3) OX=469008 GN=rpsD PE=3 SV=1	0	21.829	35	9	9	9	206	23.5	10.05	9	9	1.94469e+07	8	1.94469e+07		0
	Checked	Abundances (Normalized): F1: Sample, hsp3	Confidence	Annotated Sequence	Modifications	Qvality PEP	Qvality q-value	# Protein Groups	# Proteins	# PSMs	Master Protein Accessions	Positions in Master Proteins	Modifications in Master Proteins	# Missed Cleavages	Theo. MH+ [Da]	Abundance: F1: Sample, hsp3	Quan Info	Found in Sample: [S1] F1: Sample, hsp3	Confidence (by Search Engine): A2 Sequest HT	Percolator q-Value (by Search Engine): A2 Sequest HT	Percolator PEP (by Search Engine): A2 Sequest HT	XCorr (by Search Engine): A2 Sequest HT	Top Apex RT [min]	Sequence in Protein	Positions in Proteins	Quan Usage	Quan Ratio Usage
	FALSE	2.36438e+06	High	[R].IYGVLER.[Q]		0.0360289	0.000524928	1	1	1	A0A140N548	A0A140N548 [64-70]		0	849.483	2.36438e+06		High	High	0.0002412	0.008986	2.01	41.72	R.IYGVLER.Q	[64-70]	Used	Used
	FALSE	1.3551e+06	High	[R].REGTDLFLK.[S]		0.0186198	0.000524928	1	1	1	A0A140N548	A0A140N548 [14-22]		1	1078.59	1.3551e+06		High	High	0.0002412	0.003748	2.02	39.88	R.REGTDLFLK.S	[14-22]	Used	Used
	FALSE	1.80839e+06	High	[R].RIYGVLER.[Q]		0.19987	0.00719433	1	1	1	A0A140N548	A0A140N548 [63-70]		1	1005.58	1.80839e+06		High	High	0.00315	0.09126	1.25	36.73	R.RIYGVLER.Q	[63-70]	Used	Used
	FALSE	2.10037e+06	High	[R].EKPTWLEVDAGK.[M]		0.0479402	0.000524928	1	1	1	A0A140N548	A0A140N548 [166-177]		0	1372.71	2.10037e+06		High	High	0.0002412	0.01311	2.31	42.2	R.EKPTWLEVDAGK.M	[166-177]	Used	Used
	FALSE	1.67253e+06	High	[K].AIMVNGR.[V]	1xDeamidated [N5]	0.132155	0.00368476	1	1	1	A0A140N548	A0A140N548 [122-128]		0	761.397	1.67253e+06		High	High	0.001748	0.0514	1.14	34.64	K.AIMVNGR.V	[122-128]	Used	Used
	FALSE	5.04059e+06	High	[K].AALELAEQR.[E]		0.0472518	0.000524928	1	1	1	A0A140N548	A0A140N548 [157-165]		0	1000.54	5.04059e+06		High	High	0.0002412	0.01283	2.38	38.6	K.AALELAEQR.E	[157-165]	Used	Used
	FALSE	2550710	High	[R].LKGNTGENLLALLEGR.[L]		0.0225469	0.000524928	1	1	1	A0A140N548	A0A140N548 [82-97]		1	1697.95	2550710		High	High	0.0002412	0.004814	1.85	55.73	R.LKGNTGENLLALLEGR.L	[82-97]	Used	Used
	FALSE	2.55483e+06	High	[K].IEQAPGQHGAR.[K]		0.00238678	0.000524928	1	1	1	A0A140N548	A0A140N548 [34-44]		0	1163.59	2.55483e+06		High	High	0.0002412	0.0002522	2.38	26.93	K.IEQAPGQHGAR.K	[34-44]	Used	Used
	FALSE		High	[K].GNTGENLLALLEGR.[L]		0.000111861	0.000524928	1	1	1	A0A140N548	A0A140N548 [84-97]		0	1456.78		No Quan Values	High	High	0.0002412	4.597e-06	3.86		K.GNTGENLLALLEGR.L	[84-97]	Not Used	Not Used
High	A0A140NBG5	ATP-dependent Clp protease, ATP-binding subunit clpA OS=Escherichia coli (strain B / BL21-DE3) OX=469008 GN=ECBD_2712 PE=3 SV=1	0	20.788	18	8	8	8	758	84.2	6.32	8	8	4.70972e+06	5	4.70972e+06		0
	Checked	Abundances (Normalized): F1: Sample, hsp3	Confidence	Annotated Sequence	Modifications	Qvality PEP	Qvality q-value	# Protein Groups	# Proteins	# PSMs	Master Protein Accessions	Positions in Master Proteins	Modifications in Master Proteins	# Missed Cleavages	Theo. MH+ [Da]	Abundance: F1: Sample, hsp3	Quan Info	Found in Sample: [S1] F1: Sample, hsp3	Confidence (by Search Engine): A2 Sequest HT	Percolator q-Value (by Search Engine): A2 Sequest HT	Percolator PEP (by Search Engine): A2 Sequest HT	XCorr (by Search Engine): A2 Sequest HT	Top Apex RT [min]	Sequence in Protein	Positions in Proteins	Quan Usage	Quan Ratio Usage
	FALSE		High	[K].QLEQDTNSILFIDEIHTIIGAGAASGGQVDAANLIKPLLSSGK.[I]		0.0018451	0.000524928	1	1	1	A0A140NBG5	A0A140NBG5 [273-315]		0	4405.32		No Quan Values	High	High	0.0002412	0.0001807	2.46		K.QLEQDTNSILFIDEIHTIIGAGAASGGQVDAANLIKPLLSSGK.I	[273-315]	Not Used	Not Used
	FALSE		High	[R].VIGSTTYQEFSNIFEK.[D]		0.00694717	0.000524928	1	1	1	A0A140NBG5	A0A140NBG5 [318-333]		0	1862.92		No Quan Values	High	High	0.0002412	0.001029	2.19		R.VIGSTTYQEFSNIFEK.D	[318-333]	Not Used	Not Used
	FALSE	917604	High	[K].SIGLIHQDNSTDAMEEIKK.[I]		0.00626237	0.000524928	1	1	1	A0A140NBG5	A0A140NBG5 [616-634]		1	2129.05	917604		High	High	0.0002412	0.0008946	2.2	40.82	K.SIGLIHQDNSTDAMEEIKK.I	[616-634]	Used	Used
	FALSE	750586	High	[K].ALGIELLR.[F]		0.0636127	0.00219903	1	1	1	A0A140NBG5	A0A140NBG5 [511-518]		0	884.556	750586		High	High	0.0008377	0.01911	1.65	52.05	K.ALGIELLR.F	[511-518]	Used	Used
	FALSE	980614	High	[R].AIQVLCR.[R]	1xCarbamidomethyl [C6]	0.0461256	0.000524928	1	1	1	A0A140NBG5	A0A140NBG5 [198-204]		0	859.482	980614		High	High	0.0002412	0.01243	1.47	38.24	R.AIQVLCR.R	[198-204]	Used	Used
	FALSE		High	[K].IDITEPSIEETVQIINGLKPK.[Y]	1xDeamidated [N16]	0.0245048	0.000524928	1	1	1	A0A140NBG5	A0A140NBG5 [344-364]		0	2338.28		No Quan Values	High	High	0.0002412	0.005366	1.43		K.IDITEPSIEETVQIINGLKPK.Y	[344-364]	Not Used	Not Used
	FALSE	1028091	High	[K].HPHAVLLLDEIEK.[A]		0.0183474	0.000524928	1	1	1	A0A140NBG5	A0A140NBG5 [556-568]		0	1513.84	1028091		High	High	0.0002412	0.003667	1.95	44.62	K.HPHAVLLLDEIEK.A	[556-568]	Used	Used
	FALSE	1032821	High	[K].GVSLEVSQEAR.[N]		0.0119566	0.000524928	1	1	1	A0A140NBG5	A0A140NBG5 [677-687]		0	1174.61	1032821		High	High	0.0002412	0.002094	1.18	38.41	K.GVSLEVSQEAR.N	[677-687]	Used	Used
High	A0A140N5K8	50S ribosomal protein L4 OS=Escherichia coli (strain B / BL21-DE3) OX=469008 GN=rplD PE=3 SV=1	0	25.295	44	7	8	7	201	22.1	9.73	7	8	3.03519e+07	7	3.03519e+07		0
	Checked	Abundances (Normalized): F1: Sample, hsp3	Confidence	Annotated Sequence	Modifications	Qvality PEP	Qvality q-value	# Protein Groups	# Proteins	# PSMs	Master Protein Accessions	Positions in Master Proteins	Modifications in Master Proteins	# Missed Cleavages	Theo. MH+ [Da]	Abundance: F1: Sample, hsp3	Quan Info	Found in Sample: [S1] F1: Sample, hsp3	Confidence (by Search Engine): A2 Sequest HT	Percolator q-Value (by Search Engine): A2 Sequest HT	Percolator PEP (by Search Engine): A2 Sequest HT	XCorr (by Search Engine): A2 Sequest HT	Top Apex RT [min]	Sequence in Protein	Positions in Proteins	Quan Usage	Quan Ratio Usage
	FALSE	2.84926e+06	High	[K].VVMTADAVK.[Q]		0.0186198	0.000524928	1	1	1	A0A140N5K8	A0A140N5K8 [186-194]		0	933.507	2.84926e+06		High	High	0.0002412	0.003743	2.56	35.4	K.VVMTADAVK.Q	[186-194]	Used	Used
	FALSE	870731	High	[R].SGGVTFAARPQDHSQK.[V]		0.167365	0.0057182	1	1	1	A0A140N5K8	A0A140N5K8 [80-95]		0	1685.84	870731		High	High	0.00246	0.07135	1.18	30.94	R.SGGVTFAARPQDHSQK.V	[80-95]	Used	Used
	FALSE	6989649	High	[K].SILSELVR.[Q]		0.0902125	0.00219903	1	1	1	A0A140N5K8	A0A140N5K8 [107-114]		0	916.546	6989649		High	High	0.0008377	0.03062	1.9	53.4	K.SILSELVR.Q	[107-114]	Used	Used
	FALSE	4940277	High	[R].DFNEALVHQVVVAYAAGAR.[Q]		3.79967e-05	0.000524928	1	1	2	A0A140N5K8	A0A140N5K8 [22-40]		0	2030.05	4940277		High	High	0.0002412	1.119e-06	4.52	59.04	R.DFNEALVHQVVVAYAAGAR.Q	[22-40]	Used	Used
	FALSE	2.72501e+06	High	[R].DATGIDPVSLIAFDK.[V]		0.000807052	0.000524928	1	1	1	A0A140N5K8	A0A140N5K8 [171-185]		0	1561.81	2.72501e+06		High	High	0.0002412	6.12e-05	2.79	61.38	R.DATGIDPVSLIAFDK.V	[171-185]	Used	Used
	FALSE	5.00101e+06	High	[K].DAQSALTVSETTFGR.[D]		9.30766e-06	0.000524928	1	1	1	A0A140N5K8	A0A140N5K8 [7-21]		0	1582.77	5.00101e+06		High	High	0.0002412	1.77e-07	3.84	49.51	K.DAQSALTVSETTFGR.D	[7-21]	Used	Used
	FALSE	6975989	High	[K].FSVEAPK.[T]		0.0923426	0.00219903	1	1	1	A0A140N5K8	A0A140N5K8 [124-130]		0	777.414	6975989		High	High	0.0008377	0.03159	2.1	37.17	K.FSVEAPK.T	[124-130]	Used	Used
High	A0A140NE66	2-oxoglutarate dehydrogenase, E1 subunit OS=Escherichia coli (strain B / BL21-DE3) OX=469008 GN=ECBD_2935 PE=4 SV=1	0	21.831	14	8	8	8	933	105	6.49	8	8	8.97217e+06	7	8.97217e+06		0
	Checked	Abundances (Normalized): F1: Sample, hsp3	Confidence	Annotated Sequence	Modifications	Qvality PEP	Qvality q-value	# Protein Groups	# Proteins	# PSMs	Master Protein Accessions	Positions in Master Proteins	Modifications in Master Proteins	# Missed Cleavages	Theo. MH+ [Da]	Abundance: F1: Sample, hsp3	Quan Info	Found in Sample: [S1] F1: Sample, hsp3	Confidence (by Search Engine): A2 Sequest HT	Percolator q-Value (by Search Engine): A2 Sequest HT	Percolator PEP (by Search Engine): A2 Sequest HT	XCorr (by Search Engine): A2 Sequest HT	Top Apex RT [min]	Sequence in Protein	Positions in Proteins	Quan Usage	Quan Ratio Usage
	FALSE	940413	High	[K].MVQAPIFHVNADDPEAVAFVTR.[L]	1xDeamidated [Q3]	0.00025078	0.000524928	1	1	1	A0A140NE66	A0A140NE66 [414-435]		0	2428.2	940413		High	High	0.0002412	1.324e-05	3.89	54.96	K.MVQAPIFHVNADDPEAVAFVTR.L	[414-435]	Used	Used
	FALSE	1.03368e+06	High	[K].VLQLINAYR.[F]		0.0408734	0.000524928	1	1	1	A0A140NE66	A0A140NE66 [92-100]		0	1089.64	1.03368e+06		High	High	0.0002412	0.01063	1.49	47.89	K.VLQLINAYR.F	[92-100]	Used	Used
	FALSE	908770	High	[K].VLPITIHGDAAVTGQGVVQETLNMSK.[A]		0.00813686	0.000524928	1	1	1	A0A140NE66	A0A140NE66 [349-374]		0	2678.42	908770		High	High	0.0002412	0.001264	2.56	54.15	K.VLPITIHGDAAVTGQGVVQETLNMSK.A	[349-374]	Used	Used
	FALSE	1.84139e+06	High	[K].VATLEDATEMVNLYR.[D]		0.0315921	0.000524928	1	1	1	A0A140NE66	A0A140NE66 [496-510]		0	1724.85	1.84139e+06		High	High	0.0002412	0.007529	1.49	57.42	K.VATLEDATEMVNLYR.D	[496-510]	Used	Used
	FALSE	1.42579e+06	High	[R].EVIPFGASLR.[Y]		0.0981012	0.00219903	1	1	1	A0A140NE66	A0A140NE66 [891-900]		0	1088.61	1.42579e+06		High	High	0.0008377	0.03435	1.97	50.48	R.EVIPFGASLR.Y	[891-900]	Used	Used
	FALSE		High	[K].DFVWCQEEPLNQGAWYCSQHHFR.[E]	2xCarbamidomethyl [C5; C17]	0.0559116	0.00174403	1	1	1	A0A140NE66	A0A140NE66 [868-890]		0	2994.28		No Quan Values	High	High	0.0006856	0.01609	2.3		K.DFVWCQEEPLNQGAWYCSQHHFR.E	[868-890]	Not Used	Not Used
	FALSE	1.6907e+06	High	[K].LGELLEALK.[Q]		0.00119936	0.000524928	1	1	1	A0A140NE66	A0A140NE66 [153-161]		0	985.593	1.6907e+06		High	High	0.0002412	0.0001027	2.17	53.75	K.LGELLEALK.Q	[153-161]	Used	Used
	FALSE	1.13142e+06	High	[R].FLSELTAAEGLER.[Y]		0.0112697	0.000524928	1	1	1	A0A140NE66	A0A140NE66 [203-215]		0	1435.74	1.13142e+06		High	High	0.0002412	0.001939	2.18	52.12	R.FLSELTAAEGLER.Y	[203-215]	Used	Used
High	A0A140NBS1	50S ribosomal protein L20 OS=Escherichia coli (strain B / BL21-DE3) OX=469008 GN=rplT PE=3 SV=1	0	13.926	40	6	7	6	118	13.5	11.47	6	7	22952219	6	22952219		0
	Checked	Abundances (Normalized): F1: Sample, hsp3	Confidence	Annotated Sequence	Modifications	Qvality PEP	Qvality q-value	# Protein Groups	# Proteins	# PSMs	Master Protein Accessions	Positions in Master Proteins	Modifications in Master Proteins	# Missed Cleavages	Theo. MH+ [Da]	Abundance: F1: Sample, hsp3	Quan Info	Found in Sample: [S1] F1: Sample, hsp3	Confidence (by Search Engine): A2 Sequest HT	Percolator q-Value (by Search Engine): A2 Sequest HT	Percolator PEP (by Search Engine): A2 Sequest HT	XCorr (by Search Engine): A2 Sequest HT	Top Apex RT [min]	Sequence in Protein	Positions in Proteins	Quan Usage	Quan Ratio Usage
	FALSE	1.52552e+06	High	[R].QNGISYSK.[F]	1xDeamidated [Q1]	0.0954032	0.00219903	1	1	1	A0A140NBS1	A0A140NBS1 [71-78]		0	897.431	1.52552e+06		High	High	0.0008377	0.03304	1.64	31.19	R.QNGISYSK.F	[71-78]	Used	Used
	FALSE	2.89318e+06	High	[R].QLWIAR.[I]		0.111646	0.00270856	1	1	1	A0A140NBS1	A0A140NBS1 [59-64]		0	786.462	2.89318e+06		High	High	0.001222	0.04087	1.83	43.84	R.QLWIAR.I	[59-64]	Used	Used
	FALSE	5.40988e+06	High	[K].VAFTALVEK.[A]		0.00726305	0.000524928	1	1	2	A0A140NBS1	A0A140NBS1 [104-112]		0	977.567	5.40988e+06		High	High	0.0002412	0.001086	1.94	46.83	K.VAFTALVEK.A	[104-112]	Used	Used
	FALSE	3.30847e+06	High	[K].AGQYAYR.[D]		0.0148504	0.000524928	1	1	1	A0A140NBS1	A0A140NBS1 [42-48]		0	828.4	3.30847e+06		High	High	0.0002412	0.002785	2.2	30.64	K.AGQYAYR.D	[42-48]	Used	Used
	FALSE	2.30122e+06	High	[K].ASVEIDR.[K]		0.0545871	0.00174403	1	1	1	A0A140NBS1	A0A140NBS1 [86-92]		0	789.41	2.30122e+06		High	High	0.0006856	0.0156	2.04	31.89	K.ASVEIDR.K	[86-92]	Used	Used
	FALSE	7513952	High	[K].ILADIAVFDK.[V]		0.00189135	0.000524928	1	1	1	A0A140NBS1	A0A140NBS1 [94-103]		0	1104.63	7513952		High	High	0.0002412	0.0001862	2.45	53.96	K.ILADIAVFDK.V	[94-103]	Used	Used
High	A0A140N870	Alcohol dehydrogenase GroES domain protein OS=Escherichia coli (strain B / BL21-DE3) OX=469008 GN=ECBD_1566 PE=3 SV=1	0	18.148	18	6	7	6	346	37.4	6.38	6	7	1.13755e+07	5	1.13755e+07		0
	Checked	Abundances (Normalized): F1: Sample, hsp3	Confidence	Annotated Sequence	Modifications	Qvality PEP	Qvality q-value	# Protein Groups	# Proteins	# PSMs	Master Protein Accessions	Positions in Master Proteins	Modifications in Master Proteins	# Missed Cleavages	Theo. MH+ [Da]	Abundance: F1: Sample, hsp3	Quan Info	Found in Sample: [S1] F1: Sample, hsp3	Confidence (by Search Engine): A2 Sequest HT	Percolator q-Value (by Search Engine): A2 Sequest HT	Percolator PEP (by Search Engine): A2 Sequest HT	XCorr (by Search Engine): A2 Sequest HT	Top Apex RT [min]	Sequence in Protein	Positions in Proteins	Quan Usage	Quan Ratio Usage
	FALSE	2.30552e+06	High	[K].LSLEPLIAHR.[G]		0.0527833	0.00174403	1	1	2	A0A140N870	A0A140N870 [311-320]		0	1148.68	2.30552e+06		High	High	0.0006856	0.01488	2.07	46.16	K.LSLEPLIAHR.G	[311-320]	Used	Used
	FALSE		High	[K].SFGAMQTFNSSEMSAPQMQSVLR.[E]		0.051283	0.00174403	1	1	1	A0A140N870	A0A140N870 [203-225]		0	2534.15		No Quan Values	High	High	0.0006856	0.01436	1.02		K.SFGAMQTFNSSEMSAPQMQSVLR.E	[203-225]	Not Used	Not Used
	FALSE	3674235	High	[K].SVVNDTDGIVR.[V]		0.00358136	0.000524928	1	1	1	A0A140N870	A0A140N870 [3-13]		0	1174.61	3674235		High	High	0.0002412	0.0004288	2.49	39.51	K.SVVNDTDGIVR.V	[3-13]	Used	Used
	FALSE	2.16037e+06	High	[K].IASSGLCGSDLPR.[I]	1xCarbamidomethyl [C7]	0.000141882	0.000524928	1	1	1	A0A140N870	A0A140N870 [32-44]		0	1332.66	2.16037e+06		High	High	0.0002412	6.273e-06	2.9	40.55	K.IASSGLCGSDLPR.I	[32-44]	Used	Used
	FALSE	1.24171e+06	High	[R].KLSLEPLIAHR.[G]		0.0066779	0.000524928	1	1	1	A0A140N870	A0A140N870 [310-320]		1	1276.77	1.24171e+06		High	High	0.0002412	0.0009731	2.52	41.57	R.KLSLEPLIAHR.G	[310-320]	Used	Used
	FALSE	1.99368e+06	High	[K].HQDEVR.[V]		0.124592	0.00368476	1	1	1	A0A140N870	A0A140N870 [24-29]		0	783.374	1.99368e+06		High	High	0.001748	0.04734	1.39	25.2	K.HQDEVR.V	[24-29]	Used	Used
High	A0A140N5K1	N-acetylmuramoyl-L-alanine amidase OS=Escherichia coli (strain B / BL21-DE3) OX=469008 GN=ECBD_1247 PE=4 SV=1	0	16.5	30	7	7	7	289	31.4	10.1	7	7	6.293e+06	4	6.293e+06		0
[truncated: 826 more rows]

## Sheet: Figure S3B
Figure S3B
[truncated: 970 more rows]

## Sheet: Figures S3C-D
Figure S3C
		Raw data with all technical replica (3 plates / biological replicate)											Avg of each biological replicate (used for statistical tests)
		Values are % survival: (# L4s @ 72hrs / # embryos) * 100
		Wild-type (N2)											Wild-type (N2)
	Tunicamycin	Replicate #1			Replicate #2			Replicate #3				Tunicamycin	Rep. #1	Rep. #2	Rep. #3
[truncated: 45 more rows]

## Sheet: Figures S4A-C
Figure S4A
[truncated: 41 more rows]

## Sheet: Figures S4D-F
Figures S4D-F
[truncated: 25 more rows]

## Sheet: Figures S4G-I
Figures S4G-I
[truncated: 27 more rows]

## Sheet: Figures S5C-E
Figure S5C
[truncated: 26 more rows]

[truncated: 15 more sheets: Figures S5F-G, Figure S6B, Figure S6C, Figure S6E, Figure S6F, Figures S6G-H, Figures S7C-D, Figures S8A-B, Figures S8C-D, Figures S9A-E, Figure S9F, Figures S10A-B, Figure S10C, Figure S10D, Figure S10E]
